# Supplementary material for: Microbial diversity, genomics, and phage–host interactions of cyanobacterial harmful algal blooms
Source: mSystems. 2024 Jun 10;9(7):e00709-23. doi: 10.1128/msystems.00709-23 (PMC11265339; doi:10.1128/msystems.00709-23)
Supplement: Data S1 — Gene ontology bioprocesses in Lake Okeechobee. [file msystems.00709-23-s0001.xlsx]

## Sheet: Supplemental-data-1_GO-bioproce
Supplemental data 1. Abundances of gene ontology bioprocesses (copies per million) and their Pearson correlations to chlorophyll a (chl a) concentrations. NA = not applicable
				Samples (corresponding to Table S3)
Gene Ontology ID	Gene ontology bioprocess	Pearson correlation to chl a	p value	CLV01A_5_2019	CLV01A_6_2019	CLV01A_7_2019	CLV01A_8_2019	KISSR0_5_2019	KISSR0_6_2019	KISSR0_7_2019	KISSR0_8_2019	L001_4_2019	L001_5_2019	L001_6_2019	L001_7_2019	L001_8_2019	L001_9_2019	L004_4_2019	L004_5_2019	L004_6_2019	L004_7_2019	L004_8_2019	L004_9_2019	L005_5_2019	L005_6_2019	L005_8_2019	L005_9_2019	L006_8_2019	L007_8_2019	L008_7_2019	L008_8_2019	LZ2_7_2019	LZ2_8_2019	LZ25A_4_2019	LZ25A_5_2019	LZ25A_6_2019	LZ25A_8_2019	LZ25A_9_2019	LZ30_7_2019	LZ30_8_2019	LZ40_4_2019	LZ40_5_2019	LZ40_6_2019	LZ40_8_2019	LZ40_9_2019	PALMOUT_4_2019	PALMOUT_5_2019	PALMOUT_6_2019	PALMOUT_8_2019
GO:0044208	'de novo' AMP biosynthetic process	-0.0129447	0.917837	1209.26	1196.57	1287.09	1443.56	1396.01	1273.71	1488.29	1350.08	1332.86	1390.15	1151.69	1467.07	1263.73	1296.91	1200.46	1080.29	1069.35	1136.6	1354.76	1175	1340.2	1222.79	1337.8	1475.73	1352.18	1318.45	1410.43	1641.61	1652.9	1786.18	1279.07	1537.16	997.748	1592.41	1142.88	1524.42	1604.76	1155	1129.49	1081.47	1396.25	1058.8	1474.93	1380.12	1327.28	1669.73
GO:0044210	'de novo' CTP biosynthetic process	-0.0891827	0.476402	2231.45	2206.77	2285.82	2333.65	2363.4	2093.93	2089.52	1978.93	2485.19	2378.5	2422.21	2562.24	2212.76	1998.16	2432.14	2513.17	2518.24	2398.24	2233.47	2108.47	2600.4	2464.28	2496.35	2272.41	2332.33	2262.28	2458.84	2431.66	2134.79	2505.51	2514.79	2407.57	1721.98	2437.61	2086.78	2445.67	2353.84	2480.16	2374.13	2413.2	2524.34	2190.59	2095.36	2528.96	2222.18	2463.04
GO:0042351	'de novo' GDP-L-fucose biosynthetic process	0.456871	0.000115227	167.457	195.878	114.676	156.309	193.686	244.833	178.269	213.339	129.121	124.612	163.6	145.273	207.874	221.297	128.137	108.685	95.8075	141.596	130.687	189.687	102.895	121.462	138.848	143.515	109.506	165.886	84.8615	164.208	180.438	157.057	104.438	145.56	108.546	149.702	173.519	190.185	173.177	93.2699	108.466	142.411	145.44	129.295	214.484	124.366	163.647	167.55
GO:0006189	'de novo' IMP biosynthetic process	0.257673	0.0367291	2667.17	2821.18	3016.73	2864.63	2981.92	3116.51	4721.36	3894.7	2768.38	2670.21	2605.88	2986.35	3192.14	3572.51	2685.92	2443.35	2309.51	2831.97	3291.08	2545.88	2203.07	1954.99	2503.75	2529.93	2448.85	2776.07	2597.21	2956.31	3870.74	3641.26	2403.29	2678.9	1527.58	2663.5	2913.9	2505.35	2731.64	2357.32	2529.06	2373.35	2838.66	2555.97	3333.43	2383.82	2043.74	2655.42
GO:0034354	'de novo' NAD biosynthetic process from tryptophan	NA	NA	0	0.52947	0	0	0	0.443488	0	0	0	0	1.74173	0	0	0	0	0	0	0	1.06369	0	0	0	3.41284	0	0	1.39459	1.67947	0.680049	0	0	0	0	0	1.50821	0	2.35019	0	0	0	1.50769	0	0	0	0	2.23363	0
GO:0006207	'de novo' pyrimidine nucleobase biosynthetic process	0.172045	0.16718	961.399	1062.57	894.629	893.715	1195.81	1200.24	1616.74	1419.06	1006.59	916.549	1106.91	972.933	1036.71	1236.54	1073.01	1021.82	923.628	933.54	983.336	966.275	1032.47	1106.79	1107.04	893.376	836.754	1002.92	864.258	875.616	1210.61	1247.46	974.269	953.754	844.735	1150.19	1202.5	996.114	938.127	954.783	972.248	945.717	919.698	914.685	1129.74	1004.68	960.898	1230.29
GO:0044205	'de novo' UMP biosynthetic process	0.212535	0.0866594	2029.37	2244.78	2236.03	2102.46	2465.17	2392.89	3029.4	2690.52	2199.24	2041.96	2334.65	2250.1	2249.38	2492.26	2258.28	2126.85	2108.2	2065.61	2120.11	2094.48	2164	2358.62	2637.07	1999.86	1993.48	2124.31	2051.76	2049.83	2520.69	2617.15	2191.63	2087	1558.28	2292.66	2356.35	2058.85	2086.71	2132.74	2225.63	2176.85	2105.08	1977.04	2314.16	2101.45	1910.63	2435.44
GO:0052865	1-deoxy-D-xylulose 5-phosphate biosynthetic process	0.542545	2.53e-06	487.955	465.972	521.221	547.541	613.05	574.574	619.684	599.902	496.519	605.16	536.169	569.191	599.18	601.021	472.78	440.948	388.695	463.459	504.014	463.758	515.256	398.231	553.474	473.339	443.996	483.507	491.118	582.171	623.808	753.192	461.716	491.196	309.933	530.758	419.571	519.301	522.871	465.552	450.81	387.735	448.336	418.949	681.364	509.805	434.301	517.393
GO:0097175	1,6-anhydro-N-acetyl-beta-muramic acid catabolic process	NA	NA	45.4934	62.845	51.1495	7.68258	30.2209	44.6964	42.2739	120.091	0	7.7888	20.238	17.7748	52.1208	35.9616	0	0.987122	9.34399	12.4067	70.807	36.7513	7.76935	17.5413	18.3442	0	24.293	56.9588	5.50457	2.90968	35.923	2.58168	3.56661	13.8129	4.88956	0	71.8312	24.087	61.612	1.93417	1.03929	71.5253	0	31.977	19.4217	3.49412	6.89301	0
GO:0006103	2-oxoglutarate metabolic process	NA	NA	11.3742	1.92567	10.6632	18.3649	40.2479	16.5379	13.482	28.7108	9.64224	8.96072	28.5202	35.5665	7.19577	3.88701	0	6.65836	14.9189	8.43257	26.3163	7.8858	13.3513	8.98863	7.09254	8.15981	9.45829	3.80556	18.6457	12.566	6.06238	23.8553	13.0754	3.64402	0.539956	5.28227	11.0195	11.2164	13.7045	18.7087	2.48194	9.1187	0.725943	20.6231	45.2132	3.2491	0.395859	1.03173
GO:0019619	3,4-dihydroxybenzoate catabolic process	0.0800664	0.522783	93.052	131.128	123.14	122.659	123.334	101.673	316.613	118.739	110.099	111.623	115.269	147.017	140.932	108.399	168.799	121.278	112.208	124.742	101.541	132.804	106.713	152.18	239.909	109.57	120.709	129.881	107.336	115.064	168.267	172.974	132.493	128.027	134.938	216.214	82.6385	160.232	135.939	141.748	140.797	87.1049	151.563	85.2451	117.712	100.285	190.655	209.571
GO:0006015	5-phosphoribose 1-diphosphate biosynthetic process	0.537251	3.3e-06	541.899	518.558	623.28	598.615	654.115	666.213	834.059	672.76	546.04	618.754	621.218	685.361	641.862	712.826	499.763	523.911	493.923	523.018	590.205	610.312	589.498	530.758	690.782	599.905	590.113	546.278	563.146	739.23	732.569	752.843	582.216	568.1	353.443	617.894	514.304	625.702	581.812	495.732	500.578	497.75	548.265	518.182	739.932	637.49	500.048	576.267
GO:0035998	7,8-dihydroneopterin 3'-triphosphate biosynthetic process	0.00218348	0.986118	768.083	727.802	653.326	633.424	839.089	849.442	700.262	725.58	620.413	644.951	734.074	727.165	671.758	667.884	674.469	627.372	645.217	597.925	625.374	665.404	827.728	738.672	845.624	718.073	748.794	814.998	666.165	809.645	695.333	789.092	676.89	756.078	645.281	896.042	803.488	946.326	962.476	698.385	612.073	618.38	706.17	655.145	953.933	702.073	782.106	854.881
GO:0045149	acetoin metabolic process	NA	NA	4.43619	5.13925	3.69524	5.27919	4.60843	7.13694	24.4189	14.6671	5.98076	4.49296	3.81262	5.81883	6.59715	11.4993	6.29287	9.58878	7.54871	13.6242	5.18533	9.71747	5.45925	5.89013	6.48549	6.45743	6.9622	5.83499	10.6745	3.62029	10.5203	6.91746	6.90156	7.67867	5.59144	6.32767	3.84964	5.77201	4.90912	6.68647	7.25483	5.05258	3.95003	7.023	4.43216	5.83128	9.42718	11.3517
GO:0019427	acetyl-CoA biosynthetic process from acetate	0.241201	0.0510577	843.292	810.717	958.045	1021.53	926.295	818.201	1007.9	815.091	1017.32	1067.51	898.071	1158.48	913.633	1078.18	966.174	1019.69	936.454	1072.14	948.949	905.137	885.419	752.667	910.464	904.187	920.121	800.513	1101.1	1018.41	1002.37	1080.3	966.087	907.356	576.733	889.173	670.825	817.843	803.471	949.168	1084.63	789.541	1003.99	791.657	943.307	903.633	766.473	935.391
GO:0006086	acetyl-CoA biosynthetic process from pyruvate	0.240162	0.0520962	391.244	357.509	427.026	413.1	368.742	462.307	305.285	350.89	365.991	379.99	384.603	421.66	536.219	399.87	363.544	294.259	277.925	283.107	490.374	330.95	383.923	263.981	329.31	435.708	414.856	454.73	387.546	590.462	393.654	493.857	326.473	419.777	240.41	444.547	311.822	458.277	545.338	273.812	313.641	304.54	440.6	318.157	584.453	376.778	283.708	367.789
GO:0031532	actin cytoskeleton reorganization	NA	NA	0	0.0359126	0	0	0.191232	0.369529	0.245047	0	0.224142	0.0477954	0	0	0.0654174	0	0	0	0	0	0	0	0	0	0.0125608	0	0	0.0346853	0	0	0	0	0	1.90438	0.295341	0	0.421044	0	0	0	0	0	0	0	0.0662981	0.013653	0	0.261958
GO:0051017	actin filament bundle assembly	NA	NA	0.057637	0.0821166	0.333647	0.342886	9.1322	0.367848	0.245047	0.757815	0	0.353093	0	0	3.12271	0	0.480966	0.185804	0	0.678435	0	0.276753	14.1295	0.20739	0.235796	1.06338	0	0.0524551	0	0.144527	0.4443	1.12221	0	1.90438	0.87983	0.272737	0.228725	0.264202	0.101904	0.545212	0.177073	0.0971428	0.286189	0.137513	11.4135	0.981868	0.0814823	0.584737
GO:0008154	actin polymerization or depolymerization	NA	NA	0	0.0299093	0	0	2.13455	9.69498	0	0.024352	1.16756	1.51852	0.156595	0	0.0654174	0.321538	0	0	0.484571	0	0.0555823	2.39108	2.43509	2.24475	0.557637	1.89021	0	0.717883	0	1.81212	9.11835	0	0.0869718	0.0614449	0.168662	0	1.13741	0.551139	2.24813	0	3.6381	0	0	0	0.327551	1.66504	0.0197735	0
GO:0001508	action potential	NA	NA	0	0	0	0	0	0	0	0	0	0	0	0	0	0	0	0.107397	0	0	0	0	0	0	0.0240685	1.71205	0	0	0	0	0	0	0	0	0	0.0113103	0.334763	0	0.035527	0	0	0	0	0	0	0.101616	0	0
GO:0006919	activation of cysteine-type endopeptidase activity involved in apoptotic process	NA	NA	0	0	0	0	0	0.127659	0	0	0	0	0	0	0	0	0	0	0	0	0	0	0	0	0	0	0	0	0	0	0	0	0	0	0	0	0	0	0	0	0	0	0	0	0	0	0	0
GO:0000187	activation of MAPK activity	NA	NA	0.443636	0.405759	0.644641	0.631991	0.720764	1.66691	0.895366	0.909803	0.266069	0.542237	1.72529	1.80504	0.892395	0.451179	0.959232	0.51252	0.175385	0.291342	0.192214	1.13998	1.28126	0.637461	0.852477	0.751836	1.09854	0.518998	0.151258	0.627893	1.05531	1.02367	0.25273	0.623624	0.506806	0.529684	0.576682	0.407154	0.484824	0.82444	0.426174	0.292866	0.231123	0.816733	1.1668	1.71798	1.19874	1.52926
GO:0006146	adenine catabolic process	NA	NA	8.73235	5.06829	8.15478	7.75918	2.70947	4.05668	2.08626	4.64317	18.7304	3.18599	10.3848	9.24019	8.32594	5.17517	8.70698	17.0346	2.83934	0	2.11529	9.55	4.56016	2.37074	21.689	0	3.1602	1.41441	5.50457	1.67102	10.3145	7.01389	10.8207	3.72326	15.8791	13.178	1.14521	10.8268	7.59211	10.3627	13.2914	3.77218	11.1249	0.967643	5.52487	0	8.97828	3.12825
GO:0006168	adenine salvage	0.41904	0.000461947	90.1703	120.791	122.193	44.6285	85.4223	121.099	133.18	145.2	63.336	68.0677	137.671	71.9899	184.123	91.9928	49.8969	66.2549	63.8141	123.59	102.942	80.6659	53.0828	54.7439	116.204	56.3677	62.6006	47.4216	44.7073	32.6633	92.8082	39.3973	46.4372	52.3769	49.8324	38.7583	150.746	83.5255	87.2406	34.277	57.195	95.5298	42.7797	84.5186	136.79	22.3968	20.6325	14.1271
GO:0007189	adenylate cyclase-activating G-protein coupled receptor signaling pathway	NA	NA	0	0	0	0	0	0	0	0.59804	0	0	0	0	0	0	0	0.107397	0	0	0	0	0	0	0	1.13361	0.900829	0.464322	0	0	0	0	0	0	0	0	0.0556096	0	0	0	0	0	0	0	0	0.339657	0	0
GO:0097171	ADP-L-glycero-beta-D-manno-heptose biosynthetic process	NA	NA	0.939992	0	4.8971	0	10.6682	15.8874	62.96	43.9703	0.814712	1.86847	5.61765	8.59224	11.7106	13.482	4.27116	0.868227	14.8674	2.56211	1.63066	3.88242	3.19593	1.82997	7.94554	6.51718	7.79418	5.81884	0.361394	2.3004	32.1883	17.0325	1.44518	2.50478	2.96088	11.0894	15.7103	2.81315	4.986	1.36375	3.12646	0.544747	0.322383	2.16051	12.4592	3.96426	10.9992	10.2215
GO:0008344	adult locomotory behavior	NA	NA	0	0	0	0	0.27313	0.352985	0	0	0	0	0.0397196	0	0.0350984	0	0	0	0	0	0	0	0.0458506	0	0	1.71205	0	0	0	0.00342439	0	0	0	0	0	0	0.110736	0	0	0	0	0	0	0	0	0.0034393	0	0
GO:0019646	aerobic electron transport chain	0.305455	0.0126299	253.124	310.156	310.801	306.414	413.687	407.891	375.578	394.346	306.987	276.876	428.821	326.04	374.44	397.648	228.937	267.623	259.863	335.928	241.595	304.472	360.626	398.335	549.761	276.924	279.189	299.476	249.546	232.626	355.293	362.208	325.407	269.889	256.28	333.893	377.509	303.209	331.987	322.277	238.833	341.313	224.592	265.042	339.766	294.873	304.488	383.547
GO:0006419	alanyl-tRNA aminoacylation	-0.049242	0.694586	846.537	835.889	918.796	1075.22	886.275	954.203	983.41	854.963	1018.21	1039.63	984.332	1265.81	932.218	1047.09	957.07	870.211	965.426	1059.34	956.337	878.031	931.586	859.803	1024.78	1141.66	970.778	969.419	1104.62	1107.65	983.378	952.619	815.942	977.004	744.909	1218.98	719.912	1141.57	980.08	1123.11	921.687	783.24	1027.24	916.345	951.68	963.871	981.195	1210.49
GO:0019520	aldonic acid metabolic process	0.220296	0.0755017	185.346	159.548	135.789	109.026	166.568	212.004	132.275	172.746	120.948	153.549	183.597	168.58	201.657	137.559	84.3713	71.2074	108.356	116.931	190.413	140.129	126.387	103.511	86.2692	173.425	126.279	148.423	117.906	215.297	159.71	177.009	107.094	188.568	67.1025	110.322	168.531	187.651	166.544	87.742	87.8558	111.584	131.542	120.793	235.997	128.946	72.4903	92.1782
GO:0042121	alginic acid biosynthetic process	NA	NA	57.7811	87.3607	24.5574	7.12094	37.5273	78.1754	34.2723	114.983	3.3021	10.861	31.9583	20.3423	45.5334	55.3616	0	2.40371	8.30993	5.38557	55.5959	46.4142	8.31886	11.5365	7.99669	6.42844	15.672	39.0597	7.55802	2.45775	37.552	3.78734	2.22554	6.93396	4.21719	2.39474	83.7371	20.0328	37.4727	1.87481	1.9457	67.5897	2.84121	26.1013	37.9763	7.33697	7.25198	8.29579
GO:0000256	allantoin catabolic process	NA	NA	18.2669	36.6694	43.156	10.0805	18.6457	35.5049	19.5152	48.6319	11.4032	10.7684	15.7749	12.1349	26.3365	13.9721	8.37177	16.5276	26.7546	0	35.7515	25.0516	11.4884	25.7602	16.4573	12.2805	11.3045	23.0707	6.75564	8.66073	18.0172	15.9029	12.7004	19.8107	17.2238	15.0342	74.5665	10.9386	12.9944	11.3781	13.2169	36.6071	17.8386	30.0836	12.7836	11.4935	18.1949	17.9764
GO:0003333	amino acid transmembrane transport	NA	NA	0.427192	0	0	0	0	1.97636	0	0.14144	0.911609	0	2.89801	0.873683	0.848784	2.78807	1.34134	0.220787	0.430765	0	0	0	3.45148	0	0	0	0	0	0.336625	1.56626	0	0	0	0	0	0	5.55302	0	0.917302	0	0	0	0	0	1.55369	0	0	0
GO:0006578	amino-acid betaine biosynthetic process	NA	NA	6.71353	7.58399	12.0734	33.3983	7.38807	10.8252	9.27573	9.94886	18.8772	17.002	17.1173	35.0309	15.322	15.7449	22.2641	9.41765	29.2297	27.3044	46.4235	34.1209	6.20438	7.10066	19.0696	21.549	28.825	11.0081	34.7936	15.9014	11.0473	7.08301	14.41	8.57282	0	5.36926	2.23958	5.51228	6.91521	9.38668	13.6491	17.3749	11.2397	15.1185	13.2431	13.1176	1.46674	4.07157
GO:0044209	AMP salvage	0.423927	0.00038958	141.353	180.753	184.899	111.488	176.537	200.616	406.648	265.459	129.139	122.473	204.17	165.526	285.088	216.465	95.8871	131.355	119.476	196.117	165.997	147.368	136.669	119.097	308.925	96.7139	117.658	109.928	103.688	95.1076	238.503	174.933	96.1251	108.538	124.24	160.617	207.301	184.27	145.196	96.485	105.466	156.015	87.3074	126.06	240.974	71.6416	114.649	124.314
GO:0031145	anaphase-promoting complex-dependent catabolic process	NA	NA	0.496526	0.487554	0.644641	1.6121	0.720764	2.2415	1.46284	1.05457	0.347926	0.582067	1.99054	1.98087	1.14734	0.451179	0.959232	0.51252	0.402672	0.291342	0.192214	1.1937	1.28126	0.732004	0.88715	0.751836	1.09854	0.677986	0.151258	0.756527	1.26008	1.04939	0.25273	0.623624	0.506806	0.529684	1.34651	0.407154	0.484824	0.879966	0.426174	0.400939	0.231123	0.892568	1.56416	2.0912	1.25573	1.67249
GO:0001525	angiogenesis	NA	NA	4.11732	2.70524	8.82084	8.33957	4.87095	2.33377	11.929	3.18481	8.31056	8.1795	1.43523	6.63963	6.20495	6.39974	5.14048	6.57054	8.00519	3.7728	3.02766	5.5118	6.58154	6.54754	4.4259	9.74174	4.83808	2.16672	3.23996	2.4343	3.15956	3.29714	4.75531	4.98747	2.50962	4.23861	2.29809	3.29168	3.43283	17.5791	4.14035	3.39259	4.72975	5.60338	2.44724	5.12299	6.23881	6.85682
GO:0043420	anthranilate metabolic process	NA	NA	0	1.97337	0	2.19307	0	0.443488	0	0	0	1.98833	2.73334	1.98797	0	0	0.92178	3.52416	7.14175	0	1.06369	0	0	0.640979	4.66643	0	0.966895	1.39459	1.67947	0.680049	0	0	0	0	0.989934	1.50821	0	3.21135	0	1.74382	2.18024	3.65447	0	0	0.174001	1.13341	2.23363	0
GO:0017000	antibiotic biosynthetic process	NA	NA	0	0	2.07797	0	0	0	1.05622	0.298666	0.665505	1.61097	1.32049	0.734376	0	0	0	0	0	0	0	0.671851	2.55262	0	0	0	0	0	0	0	0.84621	0	0.190144	0	0	2.18812	0	0	0	0	0	0	2.75021	0	0	0	0.270941	0
GO:0017001	antibiotic catabolic process	NA	NA	1.62214	8.48492	0	13.9627	3.52651	2.23779	7.70727	4.92732	9.66074	6.31011	0	5.21252	10.1911	3.56771	2.51162	1.19091	1.21214	14.3903	12.1686	4.86845	5.09989	4.16331	6.63358	7.37218	4.44709	10.2601	3.48827	6.26304	2.60563	8.29003	4.45236	4.01519	15.869	13.341	10.7841	14.5545	12.9088	0	3.10299	3.12748	4.63203	2.26719	3.26134	0.731424	19.0327	5.14904
GO:0002474	antigen processing and presentation of peptide antigen via MHC class I	NA	NA	0.496526	0.487554	0.644641	1.6121	0.720764	2.2415	0.895366	1.05457	0.347926	0.582067	1.99054	1.98087	1.14734	0.451179	0.959232	0.51252	0.402672	0.291342	0.192214	1.13998	1.28126	0.732004	0.88715	0.751836	1.09854	0.934623	0.151258	0.756527	1.26008	1.03937	0.25273	0.623624	0.506806	0.529684	0.630081	0.614175	0.484824	0.879966	0.426174	0.400939	0.231123	0.892568	1.3848	2.0912	1.25573	1.67249
GO:0002504	antigen processing and presentation of peptide or polysaccharide antigen via MHC class II	NA	NA	0.924566	0.278832	1.23782	0.981272	0.557784	1.3072	2.60872	1.10526	0.124183	0.880881	0.199967	1.92154	1.07595	0.879376	0.504415	0.381638	0.814391	2.71204	0.851209	0.77115	0.761306	0.506595	1.56566	0.99233	0.148198	0.455949	0.825928	0.606908	2.28634	0.999442	0.546985	0.114688	0.584489	0.41643	0.504355	0.29851	0.711114	0.0906294	0.376807	0.207013	0.754123	2.14307	1.85584	0.824077	0.484117	1.55701
GO:0050851	antigen receptor-mediated signaling pathway	NA	NA	0.496526	0.487554	0.644641	1.6121	0.779715	2.2415	1.00018	1.05457	0.347926	0.663023	1.99054	1.98087	1.14734	0.451179	0.959232	0.534049	0.540282	0.291342	0.192214	1.21275	1.28126	0.732004	0.88715	0.751836	1.14313	0.724632	0.151258	0.756527	1.26008	1.03937	0.25273	0.623624	0.525111	0.529684	0.755324	0.407154	0.484824	1.01751	0.426174	0.400939	0.231123	0.892568	1.39561	2.0912	1.25573	1.67249
GO:0019568	arabinose catabolic process	NA	NA	0	0	0	0	0	3.48881	4.78294	0	0	3.07891	0	0	0	0	0	0	0	0	0	0	3.55715	0	0	0	0	0	4.0194	0	2.01046	0	0	0	0.883837	0.570751	0	0	0	0	0	0.480465	0	0	0	0	0	0
GO:0042450	arginine biosynthetic process via ornithine	0.328779	0.00703129	408.103	359.419	322.364	428.743	445.972	408.154	443.422	441.223	344.869	394.29	372.686	335.133	466.557	422.76	349.056	326.069	317.635	299.588	443.973	331.736	340.687	301.099	374.963	383.908	306.242	345.778	316.326	471.373	486.472	466.252	363.162	445.123	229.98	319.8	340.134	287.11	348.854	339.919	374.81	327.533	441.564	337.267	433.333	421.737	311.27	341.1
GO:0019547	arginine catabolic process to ornithine	0.46626	7.96e-05	116.419	140.678	97.7727	118.773	156.393	183.269	254.274	278.082	90.6791	88.9	111.763	190.39	179.029	195.184	90.7129	84.9913	84.2838	132.343	111.31	126.922	80.3021	94.5921	96.2317	78.1222	120.756	130.547	123.722	56.9265	230.45	127.909	90.5932	98.9141	60.8921	88.2352	173.404	78.4152	104.241	91.2837	96.5612	109.421	79.603	74.3682	154.565	77.1968	88.6152	112.925
GO:0019545	arginine catabolic process to succinate	NA	NA	0	0.728758	4.08035	1.03578	0.939839	0	0	0.937128	0	4.32456	3.8324	1.94633	2.8585	0	0	0.864802	4.29464	12.0892	2.5988	0	3.2469	0	6.09317	0	0.815582	6.43737	5.17464	0.925201	5.15099	0	1.00836	0	0	1.0659	3.39087	1.036	1.75362	0.786625	1.9143	2.32208	0	0	3.67732	1.21605	0	0
GO:0006420	arginyl-tRNA aminoacylation	-0.303531	0.0132291	289.224	279.033	199.106	260.562	263.072	318.914	306.673	287.703	222.219	212.674	250.949	214.74	291.534	220.897	242.427	183.064	222.492	229.904	268.784	195.088	299.262	294.43	285.558	290.142	299.614	345.815	252.574	374.171	321.468	402.209	265.227	374.598	347.447	529.766	260.843	556.885	449.235	206.247	242.455	243.698	303.772	211.572	302.712	313.943	455.199	476.467
GO:0034314	Arp2/3 complex-mediated actin nucleation	NA	NA	0	0	0	0.204365	1.17391	7.44667	0	9.9471	0	0	0.814936	0	1.28819	0	0	0	0	0	0	0	1.99299	0	1.86967	1.3824	0	0	0	0.557035	9.11835	0	0	0	0	0.398971	2.55853	0.551139	0.344768	0.876775	2.50946	0	0	0	1.06362	1.54914	0	0
GO:0015700	arsenite transport	NA	NA	61.7367	93.2362	48.8295	15.0909	70.4192	111.887	31.2063	119.327	13.7275	7.22007	35.7771	23.4505	48.952	53.1693	8.90132	7.42029	9.34875	0	64.6233	46.2132	27.2304	38.4095	21.7772	20.5745	22.5207	54.793	8.76219	6.68117	32.6029	10.4868	21.3811	10.7944	12.2141	7.22839	94.3858	22.1569	47.4387	24.2502	4.71252	61.6965	2.71686	40.5945	56.319	13.7141	8.34902	9.06025
GO:0060840	artery development	NA	NA	0	0	0	0	0	0	0	0	0	0	0	0	0	0	0	0	0	0	0	0	0.0279293	0	0	0	0	0	0	0	0	0.134017	0	0	0	0	0	0	0	0	0	0	0	0	0	0	0	0
GO:0030437	ascospore formation	NA	NA	0	0	0	0.410329	0.116575	0.403323	1.32736	0.133865	0	0.440904	0.395674	0.0378425	0.524385	0.400751	0.0598887	0.171615	0	0	0.361006	0.668698	0.0660993	0.0483121	0.309055	0	0	0	0	0.0305561	0.0339578	0.0498237	0.0239599	0	0.049178	0	0.068873	0.355209	0	1.47688	0	0.0405541	0.0832456	0.696157	0.584864	0.061699	0.455013	0.170812
GO:0030436	asexual sporulation	NA	NA	0	0.00546729	0	0	0.0373284	0	0	0	0	0	0	0	1.01606	0	0	0	0	0	0	0.00380912	0.493185	0.0127779	0	0	0	0.0125585	0	0	0.0365787	0	0	0	0	0	0.00345401	0.261584	0	0	0	0	0	0	0.00251446	0	0	0
GO:0006529	asparagine biosynthetic process	NA	NA	23.6507	19.1479	67.9978	43.3511	54.4276	52.9874	55.7243	63.9634	38.9922	44.3473	33.8648	52.6059	66.1431	50.7894	34.1595	33.523	21.5556	36.3527	33.5076	43.9435	28.8261	19.1627	22.7386	19.9189	43.2393	68.621	31.4781	26.6149	35.122	36.5523	21.5848	9.58485	5.47742	3.74552	82.1498	34.1759	39.2814	37.6584	27.5322	35.8886	15.4777	44.7891	60.0477	25.6702	6.21826	8.23394
GO:0006421	asparaginyl-tRNA aminoacylation	0.555852	1.27e-06	122.356	160.44	130.424	119.708	145.722	187.468	140.539	235.123	140.713	128.998	212.667	158.006	190.692	191.306	108.524	115.776	135.372	118.679	114.691	142.37	94.9068	66.74	106.165	93.2444	95.0991	123.657	117.243	82.0865	134.87	73.6445	68.7568	56.3022	103.812	50.3918	185.733	93.9629	78.7002	117.723	97.0196	117.436	73.6802	120.392	186.469	83.307	44.5788	71.1261
GO:0006531	aspartate metabolic process	NA	NA	34.4712	5.1831	5.10665	17.9248	4.60781	0.557257	50.0687	7.3221	33.2524	18.1308	2.16038	6.27624	3.94625	5.95258	59.3238	61.7849	33.6116	9.87156	29.6224	10.3171	0	0.25441	2.94817	20.1032	18.6507	3.0277	25.3421	2.38698	4.51582	0	5.29965	12.4648	3.80045	0.875444	3.86407	0	0.378161	22.2599	57.8449	8.92527	47.7127	56.2429	0.592827	0.867225	1.87293	1.18558
GO:0015991	ATP hydrolysis coupled proton transport	-0.221886	0.0733634	10432.7	9881.1	10696.7	11390	9964.96	8685.99	8745.43	8468.2	12052.1	10857.2	10534.5	10870.8	8726.09	9984.6	12379.8	12797.3	12754.7	11864.3	9486.23	11880.8	11547.5	11519.4	10324.9	11001.9	10267.4	9061.05	11851.5	8985.48	8747.91	8705.32	12533.2	10384.4	7544.02	10004.3	9236.73	8708.17	8539.2	13225.2	12916.1	10835.4	11755.2	12386.2	9028.88	11547.9	8712.97	10773.4
GO:0016255	attachment of GPI anchor to protein	NA	NA	0	0	0	0	0	0.805674	0	0	0	0	0.757106	0.731237	0	0	0	1.25464	0	0	0	0	0	0	0	3.27424	0	0	0	0	0	0	0	0	0	0	0.683204	0	0	0	0	0	0	0	0	0	0	0
GO:0008608	attachment of spindle microtubules to kinetochore	NA	NA	0	0	0	0.403061	0.293834	1.39443	0	0	0	0	0	0	0.786652	0	0	0	0	0	0	0	0.515645	0	0.0530259	0	0	0	0	0	0.0976571	0	0	0	0	0	0.350997	0	0	0	0	0	0	0	1.0316	0.519439	0	0
GO:0000045	autophagosome assembly	NA	NA	7.48468	0.0876911	19.4727	1.95266	2.32844	2.32811	0	0.378872	4.21624	6.38662	1.96437	1.96616	7.7784	0.0319083	0	0.596677	2.08843	0.314854	2.41421	1.97352	3.17091	0.655838	8.56523	1.37478	0	1.6731	0.330534	0.555717	4.70669	3.15509	0.0119373	1.82917	0.0604707	0	4.80025	0	0.914184	0	2.10206	1.56759	0	0	0.970835	5.5206	0	0.0231291
GO:0009734	auxin-activated signaling pathway	NA	NA	0.789797	0	0.50675	0.438963	0	0	0	0	0	2.48573	0	0	0.246884	0	0.0740596	0.33638	0.985808	0	0	5.10685	0.718365	0	0	0	0	0	0	0.592596	0	2.48587	0.0512452	0.173353	2.1295	0.451803	0	0	0.410242	0	2.41606	0	0	10.4325	0	0	0.597259	0
GO:0009798	axis specification	NA	NA	2.4272	0.0721468	0.146509	0.534314	0.273538	1.05453	1.07819	0.386234	0	1.57521	0.856481	0.0340418	1.48907	0.889194	0.0499354	0.819299	0.669956	0	0.203554	0.94243	1.37424	0.0517578	0.573056	12.1779	0.227543	0.397599	0.314697	0.89561	0.145973	0.266056	0.780871	1.49358	2.40544	1.54169	0.616611	0.0521515	0.30883	0.622119	0.698906	0.0771534	0.627445	4.62588	1.44992	0.731112	0.404801	0.558181
GO:0007411	axon guidance	NA	NA	1.15088	0.620484	0.644641	1.99379	2.95812	4.70028	1.20784	1.34878	0.347926	1.61319	2.26858	1.98087	1.43276	0.840327	1.45369	0.648051	0.887243	0.291342	0.247797	1.46244	2.34199	1.14757	1.18018	1.66005	1.48264	0.727451	0.151258	1.09352	1.74495	1.17339	0.477748	1.09753	0.970809	0.540615	1.21761	0.407154	1.0837	1.28333	1.62797	0.461338	0.231123	0.892568	2.74865	2.82773	1.40397	2.1241
GO:0035082	axoneme assembly	NA	NA	1.89948	0.440814	0.148479	4.08686	0.554623	1.8495	0.237515	0.696864	0	0.0757687	0.977314	0.102125	2.16012	0.504955	1.26323	0	0.751538	0	0.5614	0.39234	1.90396	0.043646	1.36408	0.374012	0.597875	0.827577	0.240185	1.07702	0.297416	1.19466	0	0.933629	0.236601	0.706246	0.795114	0.194759	0.428047	2.05591	0.248777	1.72887	0.313076	0	1.77035	0.755812	3.95631	4.40154
GO:0045117	azole transport	NA	NA	0	0	0	0	2.15342	0	0	0	0	0.479251	0	0	0	0	0.691335	1.95908	0.839786	0	0	0.895013	0.955764	0.499129	10.3304	0	0	0	0	0	1.85788	0	0	0.963379	0	2.91456	1.36903	0.605908	1.61209	0	1.13592	0	0	0	2.37684	0	0	5.32088
GO:0042113	B cell activation	NA	NA	0	0	0	0	0	0	0	0	0	0	0	0	0	0	0	0	0	0	0	0	0	0	0	0.861399	0	0.479956	0	0	0	0	0	0	0	0	0	0	0	0	0	0	0	0	0	0	0	0
GO:0044780	bacterial-type flagellum assembly	0.625962	1.9e-08	27.9177	35.7842	67.7929	58.4004	66.4152	50.8227	146.608	88.6642	30.9495	43.6181	79.1163	82.6043	83.238	102.311	72.1659	38.9447	29.2341	48.6562	57.7112	61.2768	38.7354	36.3947	133.822	30.1571	29.7459	42.7199	42.9465	30.5689	97.6693	55.9491	26.5345	28.5937	11.4528	24.1425	29.9626	74.6014	29.0033	45.9326	42.0248	33.5668	29.5582	31.5725	77.6079	21.5218	18.0781	23.1676
GO:0071973	bacterial-type flagellum-dependent cell motility	0.470169	6.8e-05	330.09	343.616	320.019	332.506	303.774	272.503	896.237	636.563	352.042	291.372	276.212	362.843	402.594	531.451	364.44	289.668	216.689	424.693	380.404	365.539	205.413	113.936	470.204	176.267	201.352	244.868	378.611	191.917	399.029	201.715	131.632	119.787	35.2077	71.9467	407.885	278.94	167.981	224.343	245.962	353.292	256.316	248.449	398.425	102.611	45.8186	102.568
GO:0051016	barbed-end actin filament capping	NA	NA	0	0	0	0	0	0	0	0	0	0	0	0	0.65507	0	0	0	0	0	0	0	0	0	0	0	0	0	0	0	0	0	0	0	0	0	0	0	0	0	0	0	0	0	0	0	0	0
GO:0000917	barrier septum assembly	-0.187009	0.132699	1276.59	1340.14	1153.77	1168.61	1380.29	1346.78	1034.67	1317.46	1262.31	1336.52	1347.37	1220.45	1321.42	1096.71	1207.16	1237.31	1228.17	1164.87	1359.58	1244.08	1622.52	1587.63	1497.31	1478.74	1256.25	1357.09	1122.77	1587.28	1265.61	1531.8	1481.09	1544.83	936.595	1470.72	1511.62	1466.95	1465.13	1305.36	1084.13	1344.09	1291.57	1207.93	1501.1	1548.52	1339	1548.55
GO:0006284	base-excision repair	-0.0554283	0.658462	530.534	513.514	599.815	595.53	494.816	522.638	631.123	545.177	517.599	537.975	534.378	642.58	512.566	526.491	490.105	422.831	453.933	576.448	641.888	488.926	498.368	429.438	379.465	576.383	512.214	543.834	490.949	646.976	576.378	671.722	463.534	563.855	448.72	649.048	439.039	633.401	635.293	436.1	457.82	440.401	656.46	440.814	498.838	523.766	493.232	581.301
GO:0008218	bioluminescence	NA	NA	0	0	0	0	0	0	1.33426	0	0	0	4.62497	0	0	0	0	0	0	0	0	0	0	0	2.1967	0	0	0	0	0	0	0	0	0	0	0	1.59672	0	0	0	0	0.499376	0	0	0	0	0	0
GO:0009102	biotin biosynthetic process	0.0956631	0.444822	349.645	415.494	375.785	345.883	302.888	359.874	287.666	458.188	220.754	251.097	297.396	341.904	444.29	270.681	213.99	123.164	211.555	371.902	528.059	300.449	237.96	222.499	182.19	327.397	346.543	349.941	253.765	527.128	337.953	358.044	242.575	350.868	124.621	257.331	381.948	322.469	448.535	169.261	159.262	304.899	305.266	304.333	349.262	312.654	197.304	236.601
GO:0060349	bone morphogenesis	NA	NA	0	0	0	0	0	0	0	0	0	0	0	0	0	0	0	0	0	0	0	0	0	0	0	0	0	0	0	0	0	0	0	0	0	0	0	0	0	0	0	0	0	0	0	0	0	0
GO:0048754	branching morphogenesis of an epithelial tube	NA	NA	0.0584846	0	0	0.0873566	1.92435	5.3207	0.0558595	0.47536	1.10101	6.21767	3.91626	0.185081	0.415505	0	0.019738	0.0534538	0.027776	0	0.207272	2.23188	6.83023	1.94009	3.42502	0	0.0649187	0.0862861	0	0.0690147	0.0804503	2.13686	0.0335097	0.0200183	0	1.84684	0.658542	0.0385797	0	8.02309	0.100838	0.660729	0.0710949	0	4.20879	1.56405	0.937575	0
GO:0015740	C4-dicarboxylate transport	NA	NA	0	1.16528	0	0	0	0	0	0	0	0	0	0	0	0	0	0	0	0	0	0	0	0	0	0	0	0	0	0	0	0	0	0	0	0	0	0	0	0	0	0	0	0	0	0	0	0
GO:0071586	CAAX-box protein processing	NA	NA	3.65809	7.11027	7.75958	4.48789	10.3709	10.538	49.3556	30.1294	11.1833	4.39403	10.5596	9.14335	4.64733	15.4474	12.6318	15.1375	3.46295	0	4.10417	6.41614	10.7607	20.7278	15.121	11.7996	5.11989	14.3602	8.61743	5.21184	35.8878	26.9373	15.382	19.1997	15.7573	28.3724	16.0708	12.7965	15.6316	4.49094	12.9757	5.42691	5.89596	3.41658	5.76349	18.554	35.5681	27.258
GO:0070509	calcium ion import	NA	NA	0	0	0	0	0.248958	0	0	0	0	0	0	0	0	0	0	0	0	0	0	0	0	0	0	0	0	0	0	0	0	0	0	0	0	0	0	0	0	0	0	0	0	0	0	0	0	0
GO:0070588	calcium ion transmembrane transport	NA	NA	0	0	0	0	0.471705	0	0	0	0	0	0	0	0	0	0	0	0	0	0	0	0	0	0	0	0	0	0	0	0.251037	1.14236	0	0	0	0	0	0	0	0	0	0	0	0	0	0	0	0
GO:0019722	calcium-mediated signaling	NA	NA	0	0	0	0	0	0.239924	0	0	0	0.0933678	0	0	0	0	0	0	0	0	0	0	0	0.118232	0.00985305	0	0	0	0	0	0.31166	0	0	0.0943916	0	0	0.155707	0	0	0	0	0	0	0	0.169978	0.123606	0	0
GO:0060070	canonical Wnt signaling pathway	NA	NA	0.0586542	0.154585	0	0	8.86876	0.0424644	0.0269883	0.049058	0	0.44183	0.106375	0.134845	2.2112	0	0	0	0	0.143797	0	0.242076	14.0889	0	0.187659	0	0	0.0637321	0	0.067522	0	0.166903	1.39078	0	0	0	0	0	0	0	0	0	0	0	9.02995	0.6296	0.0386027	0
GO:0015976	carbon utilization	0.183056	0.141237	202.86	284.816	173.785	74.1479	169.19	242.82	249.166	339.004	70.9863	91.5397	112.545	140.823	188.717	212.094	61.9609	63.4561	79.5462	101.243	214.388	179.742	77.7698	80.467	93.678	58.2908	91.623	199.669	92.1903	64.0622	179.965	82.6827	50.1307	59.6184	31.0868	67.7219	309.642	89.8129	198.164	75.4201	70.0618	215.758	71.1169	108.339	160.25	39.4339	47.2728	65.2973
GO:0003206	cardiac chamber morphogenesis	NA	NA	0	0	0	0	0	0	0	0	0	0	0	0	0.20596	0	0	0	0	0	0	0	0	0	0	0.0596133	0	0	0	0	0	0	0	0	0	0	0	0	0	0	0	0	0	0	0	0	0	0
GO:0055007	cardiac muscle cell differentiation	NA	NA	0	0	0	0.150439	0	0.587867	0	0.0242812	0.287099	0	0	0	0.20596	0	0	0.0720464	0	0	0	0.0542472	0.0432904	0.0925324	0.070626	0.0533526	0	0.105594	0	0	16.2789	0.134017	0	0	0	0	0	0	0.2331	0	0	0	0	0.0899898	0.0265695	0	0	0.166015
GO:0003231	cardiac ventricle development	NA	NA	0	0	0	0	0	0	0	0	0	0	0	0	0.20596	0	0	0	0	0	0	0	0	0	0	0.0596133	0	0	0	0	0	0	0	0	0	0	0	0	0	0	0	0	0	0	0	0	0	0
GO:0032049	cardiolipin biosynthetic process	NA	NA	0	0	0	0.573559	0	0	9.31518	2.39216	0	0	0	0	0	0	0	0	0	0	0	0	0	0	0	0	0	0	0	0.560986	2.30753	0	0	0	0	0.504104	0	0.482109	0.9036	0	0	0	0	0	0.657197	0	0.469843	0
GO:0016117	carotenoid biosynthetic process	-0.0849163	0.49783	767.909	732.169	643.444	807.512	702.388	788.528	273.682	632.482	574.116	654.713	667.166	703.868	800.075	520.783	542.828	399.704	533.554	436.384	873.529	625.923	751.735	643.702	487.076	925.481	775.465	812.109	660.24	1208.28	692.808	1012.08	687.542	906.874	512.884	906.63	743.047	874.331	977.797	509.533	428.367	621.461	796.514	732.667	842.073	843.255	686.847	775.43
GO:0051216	cartilage development	NA	NA	0.260723	0	0	1.55454	0	0	0	0	0	0	0	0	0	0	0	0	0	0	0	0	0.1052	0	0.122223	0.108883	0	0	0	0	0	0	0	0	0	0	0	0	0	0	0	0	0	0	0	0	0	0
GO:0009712	catechol-containing compound metabolic process	NA	NA	4.17513	0.425591	4.24532	1.76065	2.02246	3.36044	4.86005	3.89519	1.59548	2.98054	1.18124	2.97436	1.40931	0	6.12535	5.16606	2.94489	5.46394	0	0	0.52926	0.0969113	4.26878	0	2.78921	3.31151	0	1.3284	10.7982	1.83606	2.05015	4.01088	0	5.01652	3.27917	1.34064	0.354613	6.60589	3.43513	0.297109	0	2.08898	8.70516	1.44742	2.055	2.39377
GO:0016024	CDP-diacylglycerol biosynthetic process	0.312112	0.010734	92.1593	157.048	88.2131	88.8039	131.394	149.609	82.1952	159.114	84.6128	62.4288	132.775	87.4286	132.54	101.532	71.5254	36.8817	53.233	46.5888	104.214	97.6838	120.096	81.6382	96.2944	110.692	62.907	94.6537	56.9537	104.279	131.918	139.649	81.5884	80.4703	37.1892	41.831	176.862	58.9713	115.96	75.2107	47.5028	98.205	76.3528	83.965	126.619	107.967	27.5909	35.9691
GO:0007569	cell aging	NA	NA	0.0447535	0.0448104	0.0571263	0.385328	0.0177463	0.783557	0	0.0130963	0.0252892	0.0196369	0	0.0257792	0.265852	0.016512	0.0538155	0.0165132	0	0	0	0.173118	0.0843698	0.140701	0.0255728	0.860038	0.038361	0.0216142	0	0	0	0.0150831	0.0104025	0	0	0	0	0.0360307	0	0.0555264	0	0	0	0.375126	0.1507	0	0.0718733	0
GO:0007050	cell cycle arrest	NA	NA	0.760809	0.875946	0	0	0.689148	2.54468	0	0	0	0	0	0	1.2622	0.0946093	1.68076	0	0	0	0	0	1.31489	0	0	0	0	0.0317806	0	0	2.30981	0.0934658	0	0	0	0	2.63431	0	0	0	0	0	0	0	1.13729	0	0.249002	0
GO:0001708	cell fate specification	NA	NA	0	0.684162	0	0	0.818981	0	0	0	0	0	0	0	4.18746	0	0	0	0	0	0	0	0.13313	0	0.122223	0.168632	0	0.0529677	0	0	0	0	0	0	0	0	0	0	0	0	0	0	0.983436	0	0	0	0	0
GO:0048469	cell maturation	NA	NA	0.748773	0.0700028	0.45898	0.26018	0.258545	0.0140663	0.288174	0	0	0.246943	0	1.70457	0.0291242	0	2.58686	0.0453807	0.215224	0	0.0881138	1.72474	0.545203	0	1.01659	0.206333	0	0.0553598	0	0.0189659	0	0.140446	0.019185	0	0.419925	0.0950365	0.116193	0	0	0.167696	0	0.0688125	1.425	0.564711	0.133602	0.52663	0.160465	0
GO:0045454	cell redox homeostasis	0.183394	0.14049	2780.68	3469.01	2304.13	2437.8	3127.45	3160.86	3949.72	3923.27	2198.85	2153.22	2679.65	2354.62	2747.49	3117.16	2128.94	1865.1	2119.39	1540.85	3107.45	2532.81	2830.55	2587.76	2840	2886.12	2588.83	2735.73	1883.5	2907.69	3129.14	3209.17	2561.01	2699.67	2345.66	2703.92	3664.26	3089.74	3229.68	2127.66	1751.97	2932.67	2054.14	2431.66	2849.25	2595.6	2726.32	2720.77
GO:0006884	cell volume homeostasis	NA	NA	2.64724	0.180635	0	2.50936	0	1.36037	0.914823	0	4.56523	6.98758	5.61141	3.99858	0	0	3.98488	2.62364	2.65443	0.605174	0.973341	2.10553	1.79737	0	0	0	0.284593	0.539245	2.4455	1.19766	1.89776	0	1.84261	0	0	0	1.42305	0	0	7.9173	0	0	0.68794	1.75682	1.5277	1.08567	0	0
GO:0042545	cell wall modification	NA	NA	0	0	0	0	0	0	0	0	0	0	1.74918	0	0	0	0	3.3978	0.571867	0	0	0	0	0	0	0	0	0	0	0	0	1.42103	0.445091	0	0	0	0	1.03504	0	0	0	0	0	0	0	0.565609	0	0
GO:0007043	cell-cell junction assembly	NA	NA	0	0	0	0	0.0889354	0	0	0	0	0	0	0	0	0	0	0	0	0	0	0	0.480849	0	1.81251	0	0	0	0	0	0	0	0	0	0	0	0.0510503	0	0	0	0	0	0	0	0	0	0	0
GO:0007160	cell-matrix adhesion	NA	NA	0	0.0135074	0	0	1.64204	1.58348	0	4.04074	0	0	0	0	0	0.14593	0	0	0	0	0.0555823	0.122155	0	0	0.054455	0	0	0	0	0	0	0	0	0	0	0	0	0	0	0	0	0	0	0	0	0	0	0
GO:0006878	cellular copper ion homeostasis	NA	NA	0.0591627	0	0	0.00552338	0.0255995	0	0	0.00198214	0.0127777	1.56965	0.0231317	0	0.0834894	0	0	0	0	0	0	0.0759198	0	0.224045	0.804565	0.0153797	0.751975	0.780846	0	0.014839	0	0.0652777	0	0.146801	0	0.0138152	0.490884	0	0	0	0	0	0	0	0.00469367	0.173424	0.0284938	0.0508839
GO:0001678	cellular glucose homeostasis	NA	NA	0	0	0	0.0414253	0.0855697	0.12527	0	0.0592519	0.274588	0.206743	0	0	0	0.0716264	0	0	0	0	0	0.11099	0	0.0541268	0.0223386	0.0837036	0	0.0713355	0.198564	0	0	0	0	0	0.121397	0	0	0.0808796	0	0.101958	0	0	0.247152	0	0	0.153726	0.62492	0.946578
GO:0034754	cellular hormone metabolic process	NA	NA	0.297339	0	1.7133	1.82024	0.127794	1.47688	0	0	0.650199	1.02501	0	3.23397	0.370251	0	0	0.603404	2.87013	0	0	2.34865	0.562543	0	0	0	0	0	0	0	0	1.36762	0	0.965603	0.94449	1.47618	0	0	0	0.254496	0	0	0	3.864	0	0.724337	1.54578	1.66701
GO:0006879	cellular iron ion homeostasis	-0.0561016	0.654575	774.851	618.731	718.709	654.567	359.858	519.01	335.335	537.081	520.347	684.513	592.526	553.549	586.347	455.095	632.736	634.912	696.38	737.35	878.955	565.363	416.801	329.268	280.348	634.674	582.819	487.647	650.879	681.04	491.124	444.101	460.631	532.86	223.637	434.937	508.759	482.232	545.2	543.246	726.787	659.285	723.098	670.675	566.78	443.006	299.161	333.939
GO:0030643	cellular phosphate ion homeostasis	0.251833	0.0413687	89.9914	121.8	82.2109	73.3173	121.55	141.668	184.435	217.762	63.48	43.9082	67.9736	87.6175	113.254	91.3243	46.4706	55.3746	49.1785	59.0181	120.182	77.5518	43.8951	65.0276	81.5229	31.9171	39.7538	106.582	39.125	33.2912	101.677	41.849	39.5556	45.9235	27.7348	44.6372	155.028	63.5624	133.884	31.0495	40.4067	95.9825	32.0478	79.4097	80.8882	29.145	47.5665	62.1952
GO:0034629	cellular protein complex localization	NA	NA	12.9107	0	0	0	0.115555	0.113681	6.57537	0	0	0	0	0.0862611	12.2659	0	8.03015	0.0968774	0	0	3.18325	9.1243	5.58458	0	2.53975	4.89033	0	5.3681	0	0	0.117371	2.18038	0	0	0.0604707	0	0	0	0.0222351	6.68854	0	0	0	5.04221	0.0662981	0.132153	0	0
GO:0071229	cellular response to acid chemical	NA	NA	3.5818	0.949915	1.05659	3.23525	5.4525	2.83627	1.43137	0.5962	1.12018	7.75749	4.40811	3.26536	2.49453	5.82717	1.19946	1.11629	3.2709	10.9504	0.402461	12.0845	6.34018	1.07335	0.407284	9.61394	2.94183	0.577348	1.98198	2.55249	2.68118	8.83796	1.43853	1.90243	2.83001	0.889867	3.79783	0.540254	1.36455	0.468624	5.52667	1.15277	0.277399	9.99494	5.61698	5.00439	1.65958	5.57068
GO:0097306	cellular response to alcohol	NA	NA	0.545518	0	0.50675	0.934032	1.2558	0.89308	0.324846	0.514366	0	2.99425	0	0.768583	0	0.880491	0	0.0725357	1.35451	0	1.27969	4.82971	0.718365	0.285709	0	0.632881	0.596071	0.353687	0	1.12373	0	3.31383	0	0	0	0.755055	0.414205	0	0	0	3.18619	0	0.453456	7.75758	1.48379	0.779887	0.0967568	1.4758
GO:0071773	cellular response to BMP stimulus	NA	NA	0.260723	0	0	1.55454	0	0	0	0	0	0	0	0	0	0	0	0	0	0	0	0	0	0	0	0	0	0	0	0	0	0	0	0	0	0	0	0	0	0	0	0	0	0	0	0	0	0
GO:0071322	cellular response to carbohydrate stimulus	NA	NA	0.545518	0	1.43998	0.0414253	0.0855697	0.12527	0	0.0592519	0.274588	0.417562	0	0.955152	0	0.0716264	0	0.0725357	0	0	0	0.193083	0	0.0541268	1.77355	0.0837036	0	0.18308	0.198564	0.104576	0.619331	0.698521	0.92932	0	0.121397	1.3841	0	0.0808796	0	0.101958	0.770124	0	0.247152	0	0	0.18197	0.656691	1.06993
GO:0034605	cellular response to heat	NA	NA	4.07969	0.719967	1.13194	1.81952	0.177055	0.326711	1.25141	0.402941	0	3.37662	2.075	0	0.100964	2.27576	0	0	4.26115	0	0	0	6.64938	2.67899	2.99879	0	0.197543	0.871233	0	0.285629	1.87828	2.27743	0	0.273166	0.910703	1.62109	6.27069	2.74653	0.148015	3.08922	1.61859	0.557403	0	2.63321	1.39997	1.46796	2.19008	2.63089
GO:0071456	cellular response to hypoxia	NA	NA	0.443636	0.405759	0.644641	0.631991	0.720764	1.77882	0.895366	0.909803	0.266069	0.542237	1.72529	1.80504	0.921669	0.518789	0.959232	0.51252	0.175385	0.291342	0.192214	1.13998	1.28126	0.637461	0.784784	0.751836	1.09854	0.518998	0.151258	0.627893	1.05531	0.986708	0.25273	0.623624	0.506806	0.529684	0.576682	0.407154	0.484824	1.5983	0.426174	0.292866	0.231123	0.816733	1.1668	1.71798	1.19874	1.52926
GO:0071222	cellular response to lipopolysaccharide	NA	NA	0	0	0	0	0	0	0	0	0	0	0	0	0	0	0	0	0	0	0	0	0	0	0	0	0	0	0	0	0	0	0	0	0	0	0	0	0	0	0	0	0.883903	0	0	0	0	0
GO:0071248	cellular response to metal ion	NA	NA	0.974236	0	0.245988	0.403061	2.59371	0.785415	0	0.724544	2.10939	3.0691	0	0.481377	0.786652	0	0	0.728048	0	0	0.330706	0.754863	0.515645	0	0.559292	5.69348	0.444922	0.182739	12.6565	3.28443	1.40743	0	0.128411	0	0	0	1.59085	4.48827	0.084592	0.662009	0	0	0	0	3.969	2.61022	0	1.03207
GO:0006995	cellular response to nitrogen starvation	NA	NA	6.50993	0.368345	17.7385	1.92577	1.34199	2.32811	0	0	4.21624	6.38662	1.96437	1.96616	6.77638	0	0	0.596677	2.08843	0	2.41421	1.95868	3.17091	0.655838	8.14742	1.37478	0	0	2.92384	0.555717	5.04604	2.46053	0	1.82917	0.410818	0.545094	2.9748	0	0	0	2.10206	1.40077	0	0	0.874447	3.88245	0.394748	0
GO:0071470	cellular response to osmotic stress	NA	NA	0	0	0	0	0.653757	0	0	0	0	0	0	0	0	0	0	0	0.724714	0	0	0	0.582908	0.138045	1.76339	0	0	0.241943	0	0	0	0	2.11231	0	0	0	0	0	0	0	0	0	0	0	0	0	0	0
GO:0071444	cellular response to pheromone	NA	NA	0.122224	0.875946	0	0	1.79411	3.45864	0	0.114327	0	2.65191	0	0	0.150699	0.0946093	0	0	0	0	0	0.259152	1.43324	0	0.62548	0	0	0	0	0.114937	2.30981	0.853679	0	0	0.0673009	0	0.0811002	0	0	0	0	0	0	0	1.7665	0.737782	0	0
GO:0071356	cellular response to tumor necrosis factor	NA	NA	0.496526	0.487554	0.644641	1.6121	0.720764	2.2415	0.895366	1.05457	0.347926	0.582067	1.99054	1.98087	1.14734	0.451179	0.959232	0.51252	0.402672	0.291342	0.192214	1.1937	1.28126	0.732004	0.88715	0.751836	1.09854	0.677986	0.151258	0.756527	1.26008	1.03937	0.25273	0.623624	0.506806	0.529684	0.694809	0.407154	0.484824	0.879966	0.426174	0.400939	0.231123	0.892568	1.3848	2.0912	1.25573	1.67249
GO:0034644	cellular response to UV	NA	NA	0	0	0	0	0	0	0	0	0	0.63931	0	0	11.1801	0	0	0	0	0	0.0206342	0	0	0	0.257383	0	0	0	0	0	0	0	0	0	0	0	0.0167865	0.698362	0	0	0	0	0	0	0	0	0	0
GO:0030244	cellulose biosynthetic process	NA	NA	7.09224	1.52591	3.07054	4.98529	1.50048	2.34616	0	0.943287	0	16.4377	2.38043	0	8.01169	0	3.87185	5.66256	2.07161	0	0	3.84918	3.34651	3.1222	0	1.56941	4.61808	0.649452	0.771313	0.404869	3.37367	0.944178	0	4.53261	3.84153	0	0.632361	0.261722	1.21555	0	1.61648	2.18057	7.14697	4.50581	0	1.85024	4.50969	2.08932
GO:0030245	cellulose catabolic process	NA	NA	18.322	13.5637	8.47513	15.3179	5.10797	4.84607	7.47809	3.19436	5.33682	4.29992	7.55037	7.88612	15.9008	5.84413	6.45955	8.65817	13.469	13.9793	9.13837	6.93917	3.67131	3.81364	8.61954	0.586606	5.6176	3.42829	7.3154	6.27797	7.99695	10.2476	11.8381	9.88888	5.15066	3.1983	2.35287	0.219767	3.75675	2.3444	0.748273	8.41037	0	1.932	3.71889	4.27891	3.94042	3.41265
GO:0021954	central nervous system neuron development	NA	NA	0.144262	0.452177	0.0952926	0.32399	2.10039	4.48619	0.315611	0.887008	0.963785	0.345498	0.502049	0.22342	0.56262	1.72952	0.412473	1.74012	2.00098	0	0	3.59831	1.87569	0.330504	2.2298	1.29312	0.108034	0.76188	0.0769486	3.33755	0.286476	0.384619	0.457711	3.2178	0.702972	0.398288	0.953999	0.0742659	0.712591	0.182535	3.05881	0.116773	0.0847968	0	1.3273	0.863994	1.0771	0.311814
GO:0034508	centromere complex assembly	NA	NA	0.754367	0.52679	0.658184	1.57373	0.507809	0.959253	0.957502	0.427364	0.808722	1.3831	1.17226	1.55567	1.215	0.603357	0.928191	0.848533	0.645831	2.74543	1.16035	1.7187	1.16966	0.428922	0.739956	0.770346	0.498038	0.817582	0.856586	0.49961	0.56828	2.39364	0.645467	0.74429	1.33819	0.408839	0.663654	0.406189	0.2267	1.44289	0.963545	0.886581	1.4082	1.19009	1.06203	1.2493	0.858758	1.07422
GO:0051297	centrosome organization	NA	NA	1.15817	0.700993	1.60594	1.77824	1.62695	2.76319	0.56254	0.466157	0.541588	2.56854	0.952508	1.16816	2.7317	0.353446	1.79649	0.26629	0.957239	1.09211	1.27728	0.79059	1.02745	0.721451	1.10324	7.69556	1.35296	1.99944	0.574374	1.5091	1.05645	1.56889	0.404845	0.43081	0.408815	0.229849	0.172424	0.26868	0.344521	1.12744	0.326631	0.837902	1.77246	1.20222	1.96748	1.78427	0.476064	1.2219
GO:0006672	ceramide metabolic process	0.00329124	0.979076	161.495	175.145	148.81	186.731	143.654	169.176	43.008	165.061	124.603	157.651	164.995	203.519	179.296	140.256	113.792	74.1735	98.3891	91.3887	250.239	123.593	136.965	111.327	100.582	213.674	194.052	173.218	149.042	282.446	176.799	265.109	143.425	212.897	90.9849	185.772	176.269	191.652	220.568	117.695	94.6584	133.169	174.632	153.234	199.305	184.278	121.541	146.617
GO:0021549	cerebellum development	NA	NA	3.02713	0	0	6.39883	0.248958	0	0	8.96374	0	0	0	13.5605	17.9073	3.98452	2.00838	0	0	0	0	0	7.02061	0	9.06097	6.24742	2.92741	4.42417	0	1.54045	5.22278	0.134017	3.04521	0	4.87873	2.90461	1.25602	0	2.93028	8.65143	2.89031	5.5045	0	0	5.96054	0	11.9022	0
GO:0021987	cerebral cortex development	NA	NA	0.875235	1.97551	0.0571263	0.385328	1.49987	3.88293	0	0.0130963	0.0252892	0.0196369	8.20764	5.03339	0.179076	0.192342	0.0538155	0.0165132	0.484571	0	0	0.234458	0.523325	0.140701	4.21537	3.83363	0.038361	0.0216142	0	1.33042	0	0.109785	1.48824	0.0614449	0.168662	0.0776537	0.874764	0.0360307	0.791439	0.0555264	1.12864	0	8.61748	4.97118	3.39059	2.44295	0.0916468	0
GO:0061077	chaperone-mediated protein folding	NA	NA	13.3464	0.368453	13.4537	4.16913	8.69456	12.5466	30.3995	16.938	11.9704	2.25917	7.90708	3.37278	0	4.52384	8.72587	0.131983	4.32019	0	0	1.22181	9.13521	4.27831	2.57774	7.47548	0	2.85821	0	2.9038	16.0615	2.78073	0.716494	0.273166	0	0.489985	9.01346	1.82324	3.943	5.62157	4.90837	0	7.71728	0	0.586541	8.99085	5.30313	2.67697
GO:0006032	chitin catabolic process	NA	NA	10.6249	10.219	84.4278	8.9813	20.1839	12.7171	0.770198	5.67034	18.9855	7.95183	14.4937	12.1874	3.12973	4.68829	11.362	9.01547	12.7961	3.96327	4.04245	9.9866	29.2528	28.989	30.6553	9.28661	14.8141	23.5147	8.14437	6.34399	4.17533	6.65722	31.5158	12.6805	18.1518	8.39821	29.5413	16.2959	14.9047	12.5748	6.38144	13.5094	8.86256	4.23786	6.99935	17.2645	15.3371	16.9742
GO:0015995	chlorophyll biosynthetic process	0.269836	0.0284453	4729.86	4750.24	4279.39	4922.53	4641.2	5467.03	2466.57	4981.77	4036.81	4570.42	4661.88	4707.65	5612.29	4677.55	3961.46	3484.81	3877.91	3504.78	5021.83	4416.52	4546.85	4100.94	4147.79	5171.9	4444.86	4851.89	3907.05	6297.4	5071.92	6256.14	4316.22	5500.4	3358.16	5760.19	4167.19	5343.71	5936.1	3727.53	3857.31	3942.68	4960.58	4462.2	5980.75	4858.42	4432.77	5237.69
GO:0009658	chloroplast organization	NA	NA	9.42213	3.61838	4.41793	7.76558	9.15739	6.95832	1.96817	4.83586	5.96133	9.46609	8.32376	10.2656	6.63225	7.60177	4.96419	25.4865	4.86746	1.72761	4.47354	12.1828	9.99648	2.24827	4.8559	9.57352	6.37006	8.02879	5.35798	7.48335	5.99697	7.49643	4.85891	5.86187	4.61945	5.96058	3.58195	5.62892	7.52795	6.10344	15.8838	5.68649	8.34757	11.16	8.95284	9.41295	6.15389	10.5563
GO:0042632	cholesterol homeostasis	NA	NA	0	0	0	0	0	0	0	0	0	0	0	0	0	0	0	0	0	0	0	0	0	0	0	0.670446	0	0	0	0	0	0	0	0	0	0	0	0	0	0	0	0	0	0	0	0	0	0
GO:0008203	cholesterol metabolic process	NA	NA	5.88101	0.425377	3.60191	7.92881	5.27901	1.76157	5.75362	1.67696	2.74974	1.18488	1.44817	2.89966	0.884031	0.961043	3.65625	3.77125	0.326963	0	0	2.04997	0.246243	0	1.75723	0.607566	3.23167	3.78625	0	2.03953	5.94387	8.42108	1.47034	0.415379	0	0	0.765271	1.37358	1.24927	0	1.55708	0	0	1.00708	1.57917	1.31162	0	2.02919
GO:0009423	chorismate biosynthetic process	0.239418	0.0528505	1030.85	1115.18	1137.8	1189.37	1153.04	1302.66	1346.75	1333.57	980.533	1020.1	1126.33	1087.96	1235.7	1218.68	871.03	820.767	912.527	675.8	1367.54	975.865	1075.71	1029.57	1109.31	1172.88	1048.46	1226.88	934.744	1422.42	1372.98	1564.49	989.903	1245.59	782.467	1390.23	1184.43	1304.07	1275.24	810.796	938.534	1034.28	1245.39	969.17	1387.49	1183.58	1063.14	1197.59
GO:0016568	chromatin modification	NA	NA	0.0818785	0.144722	0	0.349572	0.0500772	0.354401	0	0.0356786	0	0.105409	0.0859829	0	0.0690019	0	0.0192319	0.0232408	0	3.94896	0.0256534	0	0.0425922	0.120888	0.0952963	0	0	0	0	0.0167707	0	0.0333807	0	0	0	0	0.0145069	0	0	0.101479	0.0475865	0.108	0	0	0.0246418	0.0619074	0.0578763	0
GO:0006348	chromatin silencing at telomere	NA	NA	0	0	0	0	0.062316	0.392619	0	0	0	0	0	0	0	0	0	0	0	0	0	0	0	0.654977	3.50332	0	0	0	0	0	0	0	0	0	0	0	0	0	0	0	0	0	0	0	0	0	0	0
GO:0051304	chromosome separation	-0.0819372	0.513084	286.479	362.779	282.668	220.058	326.99	300.98	274.259	461.132	311.755	244.925	259.66	240.435	237.694	305.814	233.015	247.31	281.881	362.613	222.061	264.099	351.126	383.433	393.711	281.718	238.772	265.495	272.147	245.059	341.299	319.322	299.426	249.239	195.394	295.282	387.605	235.767	290.808	272.304	243.605	321.869	201.608	247.167	282.167	258.12	285.52	259.937
GO:0003341	cilium movement	NA	NA	10.9956	8.52587	0	71.8221	6.67985	55.0606	17.5249	6.10521	21.4922	3.38884	8.08118	5.50832	27.3956	0	55.5936	0	29.5639	0	11.3012	55.2333	27.0982	7.28106	73.8804	27.2652	9.62829	67.3512	0	19.0826	21.7095	48.8019	14.8872	46.5886	72.6143	28.1145	8.34745	5.08494	27.9672	26.6487	12.9367	44.8013	28.4889	127.651	29.8469	20.7937	86.6991	88.2697
GO:0007623	circadian rhythm	0.150495	0.22776	780.424	747.522	617.903	754.092	857.787	1031.67	208.688	595.068	611.987	853.246	690.779	773.787	933.788	621.612	522.728	410.077	585.158	455.085	829.886	737.299	804.934	575.714	438.629	948.262	782.339	710.536	598.552	1290.47	718.933	1069.1	757.918	1058.07	501.139	802.492	735.915	908.655	890.187	496.07	436.807	702.902	798.38	714.023	1128.01	903.915	674.687	720.908
GO:0048268	clathrin coat assembly	NA	NA	0	0	0	0	0	0	0	0	0	0	0.894984	0	0	0	0	0	0.675035	0	0	0	0	0	0	0	0	0	0	0	0	0	0	0	0	0	0	0	0	0	0	0	0	0	0	0	0	0
GO:0072583	clathrin-dependent endocytosis	NA	NA	0.0394983	0	0	0	0.31515	0.107842	0	0.0141582	0.0268864	0	0.130572	0.173349	0.0827426	0	0	0	0	0	0	0	0	0.00631718	0.180664	0.0468196	0.0468857	0.0837231	0	0	0.388691	0.10076	0	0	0	0.0137393	0.282607	0	0	0	0	0	0.0599782	0	0.170816	0	0.00933131	0.0505413
GO:0033468	CMP-keto-3-deoxy-D-manno-octulosonic acid biosynthetic process	NA	NA	8.07563	1.77515	10.0712	6.92123	0	3.49933	3.54426	1.40633	1.91479	5.59114	7.77742	3.57124	0.369205	5.04442	15.4101	7.98137	5.44615	0	7.73561	1.65946	0.529144	5.29366	3.31905	9.07633	7.73073	9.55546	8.51734	6.07926	0	2.70866	7.97523	18.3788	5.51048	10.1442	2.3908	5.14681	3.27078	9.22808	6.38338	4.33821	12.4209	9.59908	2.43165	11.2426	12.1226	1.65535
GO:0009236	cobalamin biosynthetic process	0.1734	0.163812	1966.94	2323.87	1554.95	1427.69	1504.59	2159.48	1029.44	2610.55	1150.31	1287.21	1550.13	1429.44	2099.3	1679.03	1297.37	1012.48	1031.4	1019.71	2263.02	1556.18	1091.42	1020.82	864.751	1425.3	1514.17	1666.62	1096.27	1959.74	1621.98	1692.58	1160.37	1562.55	595.25	1228.67	2453.1	1534.95	1997.48	1005.83	1008.13	1853.19	1512.88	1642.2	2073.05	1261.34	766.926	954.724
GO:0006824	cobalt ion transport	-0.227206	0.0665591	143.342	185.071	127.897	99.3929	122.188	155.021	33.7202	162.014	107.861	91.1816	169.477	88.9324	116.398	77.6039	106.396	137.022	141.893	145.419	129.686	166.79	232.546	277.107	268.559	128.94	135.156	176.501	108.875	81.957	85.308	85.6428	191.989	146.225	142.153	135.057	287.43	155.09	164.532	176.497	124.409	227.702	113.663	142.409	67.9425	165.329	146.292	159.42
GO:0015937	coenzyme A biosynthetic process	-0.1868	0.133141	418.94	554.514	280.546	308.84	606.71	623.288	328.761	551.536	445.191	342.288	495	331.711	395.058	433.205	416.639	474.169	460.522	243.791	325.156	445.963	680.698	779.783	858.951	407.933	411.108	519.524	296.861	302.858	436.019	396.26	543.862	595.124	530.227	506.783	751.648	475.31	460.136	575.18	434.681	633.39	351.602	479.268	445.368	636.317	721.206	589.196
GO:0051181	cofactor transport	NA	NA	0	0	0	0	0.252528	0	0	0	0.318378	0	0	0.181776	0	0	0	0	1.00454	0	0	0	1.95226	0.863659	0.152985	0	0	0	0	0	0	0.0754156	0	0	0	0	0	0.16982	0.394489	0	0	0	0	0	0	1.24742	0	0
GO:0002066	columnar/cuboidal epithelial cell development	NA	NA	1.57603	0.0524217	0	0.776471	1.15667	1.30888	0.245047	0.334628	0.764533	0.216191	0.156595	0	0.0654174	0.175607	0	0.429588	0.615198	0	0	0.06134	0.530657	0	0.416536	0.838534	0	0.0335747	0	0	0.461735	0.0666377	0.0869718	1.66499	0.464003	0.0461519	0.110874	0.0385108	0.598872	0.891614	1.12864	0.146757	0	0	0.409858	0.166233	0.0197735	0.379659
GO:0006956	complement activation	NA	NA	0	0	0	0	0	0	0	0	0	0	0	0	0	0	0	0	0	0	0	0	0	0	0	0.225251	0	0	0	0	0	0	0	0	0	0	0	0	0	0	0	0	0	0	0	0	0	0
GO:0000747	conjugation with cellular fusion	NA	NA	2.71487	6.41195	0	0.263669	4.16089	3.61505	0.170179	0.15312	0	2.98295	0	0	0.291093	0.0946093	0.42715	0	0	0	0.0812357	0.340325	1.43324	1.41117	1.05992	0.895425	0	0.0373337	0	0.127229	3.67895	3.30617	0	0	1.87259	0.0433433	0.107282	0.0258346	0.134067	0	0.0691137	0	0	0	2.63457	2.77989	0	0.0394051
GO:0060026	convergent extension	NA	NA	0.423293	0	0	0.174568	0.0809802	0.0748435	0.0364925	0.139458	0	0	0.070156	0	0.13203	0.396511	0	0.0105195	0.103485	0	0.0381083	0.0595011	0	0.0319448	0	0	0	0	0	0.063483	0.226879	0.0504419	0.07998	0	0	0	0.0220366	0	0	0.0397301	0	0.0108576	0	0	0.0834802	0.0628454	0.0115531	0.412382
GO:0006825	copper ion transport	NA	NA	0	0	0	0	0	0	0	0	0	0	0	0	1.90726	0	0	0	0	0	0	0	0	0	0	0	0	0	0	0	0	0	5.68446	0	0	0	0	0	0	0	0	0	0	0	0	0	0	0
GO:0030866	cortical actin cytoskeleton organization	NA	NA	0	0.0120066	0	0	1.63072	10.4657	0.578859	0	0	0	0.195554	0	3.20232	0	0	0	0	0	0	0	2.2504	0	1.33776	0.920876	0	0.0893616	0	0	0	0	0	0	0.295341	0	0.0487016	0	0	0	0	0	0	0	0.114995	1.63565	0	0
GO:0044211	CTP salvage	NA	NA	5.50773	1.27785	3.48643	0.816588	2.70437	3.29701	3.71425	7.82811	0.365629	9.22304	5.52071	0.944245	2.80787	8.31625	0	1.00987	0.9447	10.3326	0	1.58249	1.52122	0	0	3.93775	0	1.84242	0	4.08706	9.01944	3.36836	0.52959	0.401199	1.09066	0	1.68535	1.64529	0	0	0	4.10646	0	1.4229	2.45831	0	2.85438	0
GO:0009190	cyclic nucleotide biosynthetic process	NA	NA	45.3046	65.9153	33.7533	15.9588	36.9201	52.1459	39.839	104.453	11.6861	12.1828	6.30263	17.8351	44.6661	26.4261	31.7965	35.2716	12.0359	3.5496	52.8207	33.0357	18.5964	22.0259	7.4489	6.42994	28.0685	44.048	16.8582	8.78629	41.2003	19.0188	4.9365	7.74025	1.13838	0	80.5576	12.8333	32.8169	17.4024	18.208	36.0487	17.023	35.6302	41.7332	2.64232	1.06316	2.44757
GO:0006535	cysteine biosynthetic process from serine	0.506579	1.43e-05	956.377	1063.53	1193.23	1202.24	1178.55	1166.25	1453.18	1445.67	904.661	1000.52	1035.06	1165.59	1309.06	1218.89	861.792	765.071	836.816	1016.39	1210.77	1030.69	954.576	796.942	1134.15	1094.36	987.722	980.862	937.379	1223.72	1278.99	1223.38	892.118	957.958	555.138	864.23	1034.91	908.429	981.507	837.355	759.332	930.676	1013.39	830.763	1387.04	1008.72	693.881	926.067
GO:0006423	cysteinyl-tRNA aminoacylation	-0.113879	0.362585	298.056	289.696	252.446	266.299	297.416	314.338	344.603	351.357	286.939	277.53	279.7	283.294	294.9	258.502	276.047	278.207	287.611	284.441	309.614	237.94	271.455	264.358	244.705	314.282	270.151	281.862	279.593	317.924	330.018	294.797	329.569	308.927	165.586	259.077	276.239	239.656	255.423	260.302	318.852	268.909	280.97	250.001	239.046	321.094	237.536	303.079
GO:0001816	cytokine production	NA	NA	0.016274	0.0876911	1.73398	0.0267448	0.010505	0	0	0	0	0	0	0	1.00202	0	0	0	0	0.292364	0	0	0	0	0	0	0	1.1705	0.330534	0	0	0	0.0119373	0	0	0	0.513197	0	0	0	0	0.16689	0	0	0.0802952	1.14424	0	0.0231291
GO:0019221	cytokine-mediated signaling pathway	NA	NA	0.496526	0.775712	0.644641	1.78899	0.750444	2.45241	0.993457	1.21293	0.347926	0.631715	1.99054	1.98087	1.14734	0.451179	0.959232	0.534049	0.402672	0.291342	0.192214	1.26542	1.28126	0.732004	0.916409	2.1665	1.14313	0.748553	0.705937	1.12004	1.26008	1.04939	0.25273	0.623624	0.506806	0.529684	0.778189	0.407154	0.484824	1.01751	0.426174	0.400939	0.231123	0.892568	1.45495	2.0912	1.25573	1.67249
GO:0051715	cytolysis in other organism	NA	NA	9.24939	1.7178	22.625	10.2591	17.6752	1.86896	19.4162	9.69225	4.84927	1.74676	12.6243	3.62776	7.96928	17.8292	2.10353	9.2047	3.18519	0	11.8563	5.76373	6.26664	2.57382	4.80024	4.42377	1.65395	11.2593	18.8067	1.3961	7.54057	16.6663	14.1389	0	0	0.506077	4.01626	10.3857	0.91164	15.7804	10.7351	2.05158	0	1.49292	7.39152	3.39209	0	5.90031
GO:0031122	cytoplasmic microtubule organization	NA	NA	10.2996	6.71201	3.55513	10.3565	12.3712	5.11333	6.58398	1.16649	3.43614	8.71322	9.72977	8.16308	4.36744	9.56513	3.32661	1.40582	2.08843	0	1.90486	6.52122	10.4667	3.75327	3.04226	4.76199	1.9133	1.31343	1.10327	3.49323	5.02097	2.45237	0.390265	3.41728	2.37939	1.39921	3.85489	3.08789	1.53053	7.53341	5.13691	0.983077	5.13305	1.84504	3.15708	11.5059	2.13804	2.80547
GO:0051220	cytoplasmic sequestering of protein	NA	NA	7.50248	4.92871	2.76669	6.07107	2.34475	9.41436	0	8.96374	0	1.98018	0.653166	16.1029	17.994	3.98452	1.89552	0	0.886767	0	0	1.88827	14.2039	0.599773	4.79776	5.26162	3.97496	3.05111	0	3.8499	3.93762	1.36651	3.50121	0	4.87873	2.90461	6.27795	1.5569	4.53802	8.65143	4.69374	4.85671	0	0	7.24635	2.20449	11.9022	2.76332
GO:0002181	cytoplasmic translation	NA	NA	1.77336	3.20019	0.280707	3.50749	3.2592	4.18973	0.634898	0.872921	1.86022	6.91607	1.43051	0.455432	4.49259	2.87934	4.68313	0.205008	1.16548	0	0	2.31962	10.1385	1.29237	2.58609	0.758096	0.399348	0.314987	0.103952	1.19195	1.82153	3.04469	0.798436	0.646979	0.438503	0.0521486	0.0751593	2.10225	0.74098	0.323745	0.375027	2.1618	0.737319	2.0503	2.97729	4.70673	1.40714	0.538821
GO:0030632	D-alanine biosynthetic process	NA	NA	44.3536	80.5935	27.8816	14.517	42.951	84.0489	35.4708	132.962	12.4824	2.97443	50.5651	25.5151	70.3567	50.8204	2.21369	5.1279	12.8396	6.70121	79.2076	53.9826	16.9447	19.079	45.5339	6.31534	23.4573	63.7277	14.715	18.945	61.4298	14.4287	5.34911	15.4082	15.0107	13.9717	105.386	45.0856	79.1313	9.40375	1.47631	65.1517	15.5768	54.1769	60.5115	6.88152	10.4975	4.42313
GO:0019478	D-amino acid catabolic process	NA	NA	15.293	11.1483	4.75847	5.74242	6.36572	10.9738	16.4028	4.30741	14.3731	6.31492	7.70651	6.54461	2.90002	16.2813	18.0036	17.6612	3.02329	0	11.8948	1.28775	8.97799	0	12.2596	4.82079	8.41008	5.59877	5.32245	6.62769	11.2985	11.7196	4.37383	9.62225	1.80337	10.6093	1.94171	6.42221	13.5784	6.20604	9.46129	3.93511	17.7399	13.5695	16.7649	10.2274	10.5782	10.1948
GO:0006014	D-ribose metabolic process	-0.333832	0.00615688	34.8496	66.8112	21.1707	26.847	66.0547	48.0372	2.54533	24.7791	47.5991	19.0691	37.3282	24.6158	19.5989	18.0806	63.3862	52.4231	43.3837	32.3468	17.6899	34.8267	121.846	117.003	141.356	45.6978	50.0969	72.239	36.1443	35.4513	15.9064	32.9468	105.853	63.4619	82.9743	62.6858	97.7511	70.6482	83.8714	48.1772	42.9775	93.5315	28.2823	30.5187	48.1777	80.4503	74.8701	69.3849
GO:0043215	daunorubicin transport	-0.499476	1.96e-05	96.0245	94.3925	67.6981	80.7688	96.8178	46.313	12.999	34.7899	134.147	81.6396	75.0354	73.588	49.1473	18.9897	111.503	148.336	119.174	71.5475	64.8423	53.3453	120.352	137.48	158.634	73.7508	81.7034	93.3836	86.4407	75.1691	34.5861	64.5117	132.412	90.6249	90.0136	134.258	115.857	87.5521	114.724	103.936	110.34	100.057	124.489	98.3495	50.8356	116.965	104.8	101.131
GO:0050832	defense response to fungus	NA	NA	1.95576	0.797581	2.21561	2.84527	3.03564	1.01145	0.406618	0.160907	0.963918	3.01648	0	0.0758503	0.574867	1.97653	0.765058	0.680099	2.85616	0	0.276053	9.23594	1.20457	0	0	0	2.59626	0	0	1.53448	1.45164	4.68096	1.44731	0.371033	2.75406	0.451803	0	0.313116	0.367167	0.468464	3.2846	0.127558	0	9.84074	0.757692	1.31079	1.01745	4.80605
GO:0050829	defense response to Gram-negative bacterium	NA	NA	0.0822175	0	0	0	0	0.0213207	0	0.0158571	0	0	0	0	0	0	0	0	0	0	0	0	0.0157102	0	0.0191796	0	0	0.0335747	0	0.017561	0	0	0	0	0	0	0	0	0	0	0	0	0	0	0.0150868	0	0	0.0549957
GO:0050830	defense response to Gram-positive bacterium	NA	NA	0.309036	0.133788	0.0659907	1.2573	0.287612	0.418805	0.436117	0.676547	0.277915	0.0815116	0.925877	0.0320587	0.394745	15.5307	14.4534	0.0813427	0.31363	0.0579277	0.527753	1.09164	0.253575	0.17444	0.43218	0.810905	0.816893	0.704812	0	0.0296781	0.686791	0.552264	0.0327423	0.275529	2.7159	0.0422047	0.00808239	0.131653	0.954716	0.204395	0.508722	0.218086	1.20163	0	0.360574	0.968736	1.25562	0.0426603
GO:0051607	defense response to virus	0.169064	0.174771	211.538	280.579	95.6664	26.0177	55.0316	249.575	104.79	346.187	7.42544	10.6182	138.571	52.2696	209.999	119.989	12.7939	9.64554	23.6254	0	205.669	57.533	42.1791	46.8649	47.0143	11.1237	51.2762	167.779	1.14327	18.6736	68.1048	21.6751	5.61386	28.7045	1.70666	2.17187	304.932	94.9912	181.736	20.2577	4.25543	216.963	0.741972	104.946	145.636	2.2616	0.754281	1.74033
GO:0016358	dendrite development	NA	NA	0.271911	0.315924	0	0.441144	1.67274	2.75107	0.320273	0.107248	0.0126446	0.0327899	0.387912	0.0675877	1.64589	0.523029	0.0477423	0	1.00724	0	0.210618	0.245623	0.782137	0.586852	0.350422	0.834314	0.42443	0.0978194	0.140091	0.424273	0.296846	0.527044	0.0869718	0.937105	0.613267	0.234024	0.502214	0.107748	0.897856	0.0277632	1.26395	1.4698	0.182003	0	1.46568	0.672852	0.150912	0.613862
GO:0009264	deoxyribonucleotide catabolic process	-0.00219698	0.986032	68.4813	107.398	49.791	27.617	77.5099	92.4451	26.1897	113.809	71.2167	26.0302	83.5853	48.2679	94.1493	56.1145	60.9409	61.3153	65.5438	20.9473	54.4943	63.1998	79.583	114.374	144.297	90.7199	48.5018	78.9413	30.3789	33.5237	51.4392	44.8585	94.1576	42.975	61.2696	67.638	160.79	84.096	102.976	100.184	37.3539	97.5309	34.3528	62.887	84.8428	59.5153	54.7224	72.036
GO:0046386	deoxyribose phosphate catabolic process	0.00849409	0.946033	68.4813	104.189	49.791	27.617	76.3655	92.0637	26.1897	113.809	61.0986	21.9003	83.5853	48.2679	94.1493	54.1962	60.9409	61.3153	65.5438	20.9473	54.4943	63.1998	79.583	107.317	144.297	83.0026	48.5018	78.2616	30.3789	33.5237	50.9567	44.8585	89.286	41.415	54.0882	60.7314	158.274	79.6897	91.6925	86.502	32.7626	94.0724	34.3528	58.887	84.8428	59.5153	51.7316	72.036
GO:0050911	detection of chemical stimulus involved in sensory perception of smell	NA	NA	0	0	0	1.11805	0	0	0	0	0.884457	0	0	0	0	0	0	0	0	0	0	0	0	0	0	4.36484	0	0	0	0	0	0	0	0	0	0	0	0	0	0	0	0	0	0	0	0	0	0
GO:0009584	detection of visible light	NA	NA	56.4701	72.017	20.1365	20.7631	36.8197	57.0468	19.6409	69.0928	6.04731	7.00666	16.7358	7.57214	33.9294	30.2326	14.2803	4.71837	10.6136	16.0957	51.3222	41.4814	9.97274	15.8467	6.13416	12.5532	22.3153	46.0476	2.97135	9.91362	17.687	3.77201	3.40708	7.13804	0	1.20625	97.7143	11.0891	42.5229	12.0468	3.40729	60.429	13.0711	30.2621	21.4118	10.0714	0.615478	2.35351
GO:0048588	developmental cell growth	NA	NA	0.617733	0.0820094	0.45898	2.04728	0.292202	0.5132	2.13369	0.292507	0	0.246943	0.307712	1.70457	0	0	2.58686	0	0.215224	0	0	1.72474	0	0	1.01659	0.0514471	0	0.381795	0.428598	0	0	0.090375	0.35181	0	0.715266	0.0841058	0	0	0	0	1.00045	0.0688125	0	1.34277	0	0.395832	0.138303	0
GO:0048066	developmental pigmentation	NA	NA	0	0	0	0	0.655491	0	0	0	0	0	0	0	0	0	0	0	0	0	0	0	0	0	0	0	0	0	0	0	0	0	0	0	0	0	0.00746067	0	0	0	0.879702	0	0	0	0	0	0	0
GO:0019877	diaminopimelate biosynthetic process	-0.308866	0.011625	1324.57	1463.21	1379.69	1355.91	1536.41	1370.57	1902.41	1512.92	1514.21	1311.38	1401.22	1316.83	1198.05	1457.09	1427.04	1424.36	1502.92	1412.17	1328.98	1436.71	1539.81	1568.26	1688.46	1440.78	1314.14	1386.09	1394.18	1363.86	1499.24	1488.08	1598.72	1475.71	1037.56	1635.39	1445.96	1341.98	1382.15	1454.9	1412.36	1416.49	1382.95	1348.03	1230.16	1577.38	1370.84	1694.79
GO:0021536	diencephalon development	NA	NA	0.22987	0.202183	0.0952926	0.32399	0.190314	0.107488	0.235273	0.186463	0.0705436	0.213042	0.204229	0.22342	0.56262	0.265754	0.412473	0.26629	0.144752	0	0	0.227759	0.33038	0.330504	0.301232	0.385037	0.108034	0.2029	0.0769486	0.0938635	0.286476	0.384619	0.0645467	0.270246	0.0652974	0.919243	0.217327	0.0742659	0.113719	0.182535	0.219157	0.116773	0.0847968	0	0.551254	0.39875	1.01456	0.311814
GO:0007586	digestion	NA	NA	2.11901	0.611908	0	0	0	0	0	0	0	0	0	0	0	0	0	0	0	0	0	1.56371	0	0	0	1.1939	0	0	0	0	0	0	0	0	0	0	0	0	0	0	0	0	0	0	0	0	0.295436	0
GO:0048565	digestive tract development	NA	NA	0	0.396432	0	0.428062	0	0.432164	0.143908	0	0	0.363282	0	0	0	0	0	0	0	0	0	0	0.1052	0	0.44098	0.108883	0	0	0	0	0	0	0	0	0.295341	0	0.314799	0	0	0	0	0	0	0	0	0.1111	0	0.0830933
GO:0050992	dimethylallyl diphosphate biosynthetic process	-0.330171	0.00678018	469.734	419.455	417.956	591.803	502.242	470.464	268.128	385.092	479.98	485.126	478.151	516.334	418.366	317.425	373.082	365.083	460.484	343.901	539.093	419.175	607.828	554.696	611.719	556.072	573.542	563.757	493.065	779.782	412.204	635.631	519.605	624.807	465.979	726.021	427.812	701.373	689.513	393.073	378.034	478.438	625.128	444.398	446.45	619.261	583.9	610.91
GO:0046352	disaccharide catabolic process	NA	NA	0.617394	0.587144	1.59412	1.31108	3.18046	2.02821	3.01722	1.15439	1.88484	1.85124	1.59472	0.741647	1.73819	1.4892	0	1.24974	0	0	1.3442	2.81888	0.388101	0.311337	0.68144	0.33427	2.48216	2.4483	0.819838	0.612352	1.00381	2.64672	2.57974	0	0	0	0.332967	0.666809	0	1.25812	0.528792	0.351684	0	1.32836	2.06077	0.329235	0	0
GO:0000737	DNA catabolic process, endonucleolytic	-0.254252	0.0393912	130.072	28.3278	67.7641	81.3338	15.5877	19.3543	5.41963	22.4526	125.782	91.2241	32.6161	37.1562	12.3971	20.5519	195.246	256.744	159.495	157.659	101.39	81.9589	8.0967	5.66501	15.8323	75.5005	98.8418	35.1957	88.0454	15.2324	3.12343	5.9179	31.4213	47.0318	0	1.12898	11.5133	15.0348	1.66025	134.664	209.67	32.2626	165.736	169.827	3.00587	11.3737	1.82316	1.19808
GO:0006307	DNA dealkylation involved in DNA repair	NA	NA	0	0	0	0	2.72487	0	4.6801	0	2.01675	0	0	0	0	0	0	0	0	0	0	0	0	0	0	0	0	0.667478	1.62018	0.42322	0	0	0.747958	0	0	0	0	0	0	0.39395	0	0	0	0	0.777556	0	0	0
GO:0015074	DNA integration	-0.0807006	0.519484	3375.05	2413.09	4061.65	4141.55	2371.28	2209.92	2516.79	2200.47	4377.32	5105.76	3227.78	4179.45	3271.06	2627.47	4314.94	3933.85	3199.79	4680.24	4590.88	3014.7	2747.55	1902.63	2408.38	3684.01	3654.49	2508.05	4488.85	4431.37	2755.19	3061.33	3388.65	3684	1702.95	2162.58	2009.99	2297.54	2382.46	3306.95	3914.42	2397.65	4021.96	3428.32	2752.92	3444.07	1957.6	1281.7
GO:0051103	DNA ligation involved in DNA repair	NA	NA	16.6807	4.38916	4.73188	3.33045	6.1086	4.2636	21.6198	8.55153	12.8773	14.4557	9.96428	6.2146	6.6557	5.50006	38.1258	36.6852	17.5627	6.62897	5.7932	10.5911	3.50629	4.57199	6.87066	14.3378	6.78433	2.89605	10.4843	3.64057	9.93972	4.869	7.90395	5.89802	3.75137	4.89499	2.41636	4.93083	4.28318	12.4084	26.9995	6.51101	20.2408	20.4785	11.4334	3.51194	3.96781	5.06201
GO:0006306	DNA methylation	0.495809	2.3e-05	937.012	1095.8	1162.65	757.36	1021.02	1417	1150.48	1661.8	721.273	743.615	842.297	851.256	1053.94	1204.38	775.244	655.671	542.351	792.107	956.607	1068.53	559.561	493.716	654.702	640.737	721.567	800.784	790.371	620.511	994.609	631.283	517.191	405.648	213.718	331.267	1243.63	470.236	680.624	760.33	661.243	958.147	565.296	780.029	1215.07	460.976	290.088	355.015
GO:0006270	DNA replication initiation	-0.0339507	0.786679	675.361	741.13	517.356	663.991	856.234	889.675	621.902	644.45	677.231	737.214	762.95	638.014	561.982	557.139	644.644	718.454	675.154	510.244	526.247	692.719	986.287	909.459	919.506	711.974	588.524	641.804	558.425	630.553	625.884	796.907	797.908	798.744	595.383	650.979	782.943	629.409	604.915	766.692	606.068	765.543	628.1	590.949	713.317	816.588	821.093	797.786
GO:0006269	DNA replication, synthesis of RNA primer	-0.121589	0.330784	653.148	630.179	491.472	537.421	647.445	656.991	510.896	553.853	554.318	520.801	603.778	544.383	561.356	480.629	563.634	509.646	557.662	325.051	592.661	551.594	790.714	708.831	806.817	658.228	561.372	569.992	487.828	715.548	587.904	726.49	659.669	754.98	424.534	605.775	749.343	571.716	581.093	596.521	452.972	675.511	592.918	538.774	611.892	802.14	576.896	637.641
GO:0009307	DNA restriction-modification system	0.501014	1.83e-05	522.086	748.095	404.458	278.412	688.076	1031.57	568.791	1191.02	233.241	213.862	519.858	342.489	750.605	784.608	194.636	213.98	186.314	131.21	464.679	660.659	285.481	271.51	271.306	253.757	263.521	343.684	198.066	274.311	548.195	354.223	134.026	166.281	326.881	112.853	943.768	264.989	364.606	202.382	180.34	703.352	172.925	427.203	741.836	176.696	261.599	77.6828
GO:0006265	DNA topological change	-0.0115824	0.926459	5739.63	5574.36	6280.5	5904.12	6039.19	5397.11	6323.66	5322.92	6417.07	6342.1	6175.43	5920.34	5564.34	5678.01	6322.5	6884.85	6245.39	6547.31	5040.58	5974.88	6628.85	6669.42	6861.27	5503.91	5304	5431.7	6147.53	5420.77	5939.69	5941.52	5966.5	5766.2	4236.08	5781.38	5606.04	5313.34	4810.59	6377.04	6588.33	5842.89	5532.94	5082.58	5454.99	6349.13	5754.89	6213.91
GO:0006268	DNA unwinding involved in DNA replication	-0.168681	0.175766	250.344	225.756	174.719	173.012	178.873	226.878	180.344	265.921	230.798	150.936	163.597	172.118	179.313	150.498	294.024	342.866	256.924	266.289	268.609	188.413	135.102	128.311	187.035	164.6	188.562	164.13	212.89	138.384	124.614	131.009	134.913	153.577	71.4476	93.7281	232.704	157.632	165.069	215.112	281.77	180.994	290.833	274.262	155.029	106.189	77.5816	61.0552
GO:0045005	DNA-dependent DNA replication maintenance of fidelity	NA	NA	5.03934	0.992903	1.62539	4.38455	6.75114	8.62771	1.63867	3.25489	0	7.1004	7.02336	8.43806	2.75978	0.400751	3.08115	3.33065	4.0264	20.3006	1.78328	5.32043	3.44229	1.15561	0.413076	2.03298	2.0115	0.361035	4.36333	5.85378	1.622	3.36403	5.49304	0.0198792	0.367286	0.0507823	3.98296	3.11703	0.179112	1.21695	5.7073	1.33138	2.37431	8.71991	3.53559	4.63659	0.489005	1.64593
GO:0006353	DNA-templated transcription, termination	-0.0824163	0.510615	3314.52	3346.37	3669.93	3695.95	3331.3	3327.43	3314.71	3075.72	3726.96	3749.76	3528.16	3536.82	3466.27	3499.75	3615.31	3734.19	3648.03	3985.5	3139.28	3514.12	3887.34	3538.8	3470.38	3247.45	3252.71	3124.1	3836.84	3361.29	3345.67	3281.69	3424.49	3141.98	2296.68	3446.77	3078.61	3094.17	3069.89	3517.58	3659.8	3249.89	3675.88	3258.36	3049.9	3376.16	2904.59	3643.44
GO:0009953	dorsal/ventral pattern formation	NA	NA	0.169521	0	0	0	0	0	0	0	0	0	0	0	0	0	0	0.0453807	0	0	0	0	0.545203	0	0.200972	0.0751291	0	0.0211871	0	0	0.208533	0	0.019185	0	0	0.85586	0.116193	0	0	0.0560051	0	0	0.883903	0	0.133602	0.00656594	0.0221063	0
GO:0000724	double-strand break repair via homologous recombination	NA	NA	9.77558	6.56332	6.36885	13.0353	14.3274	20.9815	4.70771	10.7414	2.20828	9.8051	11.1983	14.7898	10.9577	3.77366	5.61925	7.26996	9.12369	25.4016	4.22649	17.5752	7.85465	3.68873	5.84775	7.85671	8.30844	7.44974	7.23682	9.95401	14.5494	14.2378	11.9651	2.13973	3.17425	2.31587	10.4746	5.34074	3.81435	4.69438	7.53404	4.9678	6.44999	14.3559	12.7647	6.81252	5.61134	5.54121
GO:0006303	double-strand break repair via nonhomologous end joining	NA	NA	3.40618	3.63929	1.25506	5.27715	14.1252	2.07757	12.3874	5.15605	0.885122	3.81493	1.5133	5.72777	2.54814	0.944308	1.50481	4.35104	2.52999	3.06267	1.28657	6.17853	1.36551	0.672636	2.60685	5.73227	4.81005	4.67038	13.2463	0.764605	8.77251	4.6069	0.876881	0.932378	2.31783	0.530064	0.80368	0.496025	0.478917	4.38786	6.52048	4.59361	4.67236	2.23028	2.47876	1.34383	1.67092	1.33703
GO:1900753	doxorubicin transport	-0.499476	1.96e-05	96.0245	94.3925	67.6981	80.7688	96.8178	46.313	12.999	34.7899	134.147	81.6396	75.0354	73.588	49.1473	18.9897	111.503	148.336	119.174	71.5475	64.8423	53.3453	120.352	137.48	158.634	73.7508	81.7034	93.3836	86.4407	75.1691	34.5861	64.5117	132.412	90.6249	90.0136	134.258	115.857	87.5521	114.724	103.936	110.34	100.057	124.489	98.3495	50.8356	116.965	104.8	101.131
GO:0006233	dTDP biosynthetic process	-0.0915753	0.464605	52.271	48.0252	37.3579	38.3578	37.2381	38.3783	33.907	62.3284	51.4843	31.0687	35.7806	36.4356	71.1013	40.8808	84.8281	64.9004	54.7353	61.0864	81.3991	49.9989	62.4579	26.7543	57.7067	47.899	60.6788	26.1748	44.3648	65.0417	31.7941	18.8577	42.0881	55.0483	16.6885	23.6271	88.1253	29.4926	24.7237	51.2515	62.039	51.1147	95.7971	90.2277	57.3001	43.361	20.2462	22.3852
GO:0006231	dTMP biosynthetic process	-0.394034	0.0010622	1012.91	1163.23	1097.49	1077.53	1047.83	1012.54	956.847	977.648	1295.89	1119.52	1222.96	1195.82	864.681	1047.87	1101.32	1187.55	1171.85	859.863	973.275	1065.06	1490.72	1777.32	1192.3	1413.49	1429.8	1380.47	1218.9	1276.03	981.361	1122.67	1289.78	1262.96	3544.6	1598.68	1184.21	1646.65	1428.52	1302.18	1095.04	1236.35	1138.46	1131.36	1010.42	1406.41	2392.27	1507.94
GO:0006235	dTTP biosynthetic process	0.383552	0.00147793	338.168	331.064	393.841	400.917	439.543	367.918	683.97	517.16	428.204	390.483	436.307	505.008	435.589	500.255	431.402	447.786	364.511	415.288	331.452	416.631	391.704	280.568	402.092	297.496	352.296	319.074	406.943	307.05	469.282	348.436	306.735	288.881	305.706	408.226	303.071	290.841	245.254	363.806	364.542	272.958	370.846	337.153	400.398	304.732	327.426	404.351
GO:0006226	dUMP biosynthetic process	-0.262252	0.0334013	1456.43	1686.42	1437.92	1504.73	1678.82	1446.85	1705.69	1364.24	1855.22	1655.56	1688.91	1495.39	1278.42	1619.02	1891.94	1937.33	1907.77	1622.02	1247.33	1656.03	2121.05	2123.85	2159.06	1640.56	1446.62	1479.53	1541.88	1360.06	1670.15	1699.94	1885.78	1778.38	1358.47	1881.5	1630.6	1507.34	1436.42	1838.55	1759.42	1768.3	1733.3	1370.79	1290	1899.27	1941.72	2146.01
GO:0046080	dUTP metabolic process	-0.158701	0.203109	1842.96	2102.2	1899.58	1983.34	2184.15	1918.95	2293.4	1852.84	2258.69	2031.15	2089.34	1953.95	1690.52	2156.78	2276.27	2418.54	2380.2	2117.97	1592.84	2029.04	2581.97	2569.92	2677.56	2051.85	1859.77	1981.67	1970.28	1807.02	2325.93	2419.45	2316.8	2184.68	1767.01	2463.39	2066.21	1873.2	1928.08	2256.53	2281.2	2107.67	2087.62	1770.28	1745.13	2353.66	2449.97	2773.41
GO:0019491	ectoine biosynthetic process	NA	NA	0	0.864583	0	0	0	1.24607	0	0	0	0	0	1.33275	3.27356	0	0	0	0	0	0	0	4.0615	0	0	0	0	0	0	0	0	0	0	0	0	0	0.743304	0	0	0	0	0	0	0	0	0	0	0
GO:0009793	embryo development ending in seed dormancy	NA	NA	1.34905	0.418623	0	1.28041	1.04418	0.366256	0.439255	0.360396	2.83346	2.26991	1.8901	1.65367	0.47913	0.448278	0.0740596	4.23741	1.85385	0.890723	1.28007	1.07273	0.557771	0	0	0	0.416889	1.21868	0.945107	1.02679	0.883814	0	1.45968	1.44618	0.787029	0.0755282	0	0.13744	0.471615	2.20462	1.60645	0.380662	1.36373	0.337462	0.516806	1.17499	0.164742	0
GO:0048701	embryonic cranial skeleton morphogenesis	NA	NA	0.368369	0	0.0554027	0.532715	0.99726	0.438799	0.14597	0.188516	0.335415	0.432197	0.0759389	0	0	0	1.41287	0	0	0	0	0.143302	0.13313	0	0.253772	0.451319	0	0.301062	0	0	0	0	0	0	0	0	0.619581	0	0	0	0	0	0.330139	0	0.429051	0.410423	0	0
GO:0030326	embryonic limb morphogenesis	NA	NA	0	0	0	0	0	0.311052	0	0	0	0	0	0	0.20596	0	0	0	0	0	0	0	0	0.0266327	0	0.484256	0	0	0	0	0	0	0	0	0	0	0	0	0	0	0	0	0	0	0	0	0	0
GO:0009880	embryonic pattern specification	NA	NA	0	0	0	0	0	0	0.0159599	0.139458	0	0	0	0	0.289599	0.396511	0	0	0	0	0	0	0	0.0749448	0	0	0	0	0	0.0189659	0	0.0522964	0.0666784	0	0	0.844929	0	0	0	0	0	0	0.441564	0	0	0.124232	0	0
GO:0035270	endocrine system development	NA	NA	0.085608	0	0	0	0	0	0	0	0	0	0	0	0	0	0	0	0	0	0	0	0.125216	0	0	0	0	0.0317806	0	0	0	0	0	1.49484	0	0	0.116193	0	0	0	0	0	0	0	0.0528876	0	0	0
GO:0007492	endoderm development	NA	NA	0	0	0	0	0	0	0	0	0	0	0	0	0	0	0	0	0	0	0	0	0	0	0	0.484256	0	0.0317806	0	0	0	0	0	0	0	0.844929	0	0	0	0	0	0	0	0	0	0	0	0
GO:0000447	endonucleolytic cleavage in ITS1 to separate SSU-rRNA from 5.8S rRNA and LSU-rRNA from tricistronic rRNA transcript (SSU-rRNA, 5.8S rRNA, LSU-rRNA)	NA	NA	3.00459	0	0.645133	0.942608	3.99159	0.444107	0.469471	0.788326	1.1472	2.4761	1.44086	2.28873	0.765892	0	0	0	0	0	0.474216	2.03118	4.42784	3.17259	0	3.3393	2.49412	0	0.53458	10.0216	0	4.00692	1.31626	0.358243	1.56122	0.782533	1.7154	0	0	0.789816	0.846845	0	0	0	3.55696	5.75864	0	0
GO:0007029	endoplasmic reticulum organization	NA	NA	0	0.720718	0	0.403061	5.78019	4.32819	0	0	0	0	0	2.1947	0.786652	1.53629	0	0	0	0	0	0.884505	5.72364	0.958776	0.0530259	1.35967	0	0	0	1.45238	3.10235	1.2446	0.588083	0	0	0.773197	1.26327	0	0	0	0	0	0	0	1.06446	6.4218	0	0
GO:0030968	endoplasmic reticulum unfolded protein response	NA	NA	3.02713	0	0.50675	5.12773	0	0.127659	0	8.96374	0	2.30122	0	13.5605	17.9073	3.98452	0	0	0.985808	0	0	4.74761	7.73898	0	4.29269	2.47463	2.92741	3.30783	0	2.08581	2.03485	2.48587	3.04521	0	4.87873	3.35649	1.25602	0.206953	2.93028	8.65143	5.30638	4.85671	0	7.75758	5.96054	0	11.9022	0
GO:0003158	endothelium development	NA	NA	0	0.288266	0	0	0	0.186932	0.0511074	2.33185	0	0	0	0	0.188934	0	0	0	0	0	0	0	0	0	0.216165	0.158833	0	0	0	0	0	0	0	0	0	0	0.204892	0	0	6.64833	0	0	0	0	0.191854	0	0	0
GO:0000453	enzyme-directed rRNA 2'-O-methylation	NA	NA	41.2574	51.415	34.2861	21.9517	31.7907	73.8677	35.0764	66.6174	19.9352	25.4487	57.1529	24.5071	42.9292	24.1517	14.1299	8.69841	18.1234	6.02618	39.0034	32.048	23.3418	9.85079	10.8348	14.334	9.30353	30.1109	9.00197	27.8948	22.5368	7.48258	19.0803	16.1852	4.7433	13.9598	65.9737	23.2248	27.9729	6.96633	7.29028	32.4678	29.9783	19.1335	57.1472	24.2728	3.68537	3.0825
GO:0009913	epidermal cell differentiation	NA	NA	0	0.71257	0	0	10.6484	1.61993	0.122568	0.049058	0	0	0.156595	0	2.12353	0.175607	0	0	0.484571	0	0	0.06134	14.4868	0.0266327	0.136288	0.559385	0	0	0	0	0	0	0.0869718	1.96568	0.464003	0	0.607837	0	0.598872	6.64833	1.12864	0	0	0	9.3632	0.703702	0.0197735	0.151795
GO:0010631	epithelial cell migration	NA	NA	0	0.0120066	0	0	0	0	0.122568	0	0	0	0	0	0	0	0	0	0	0	0	0	0	0	0.0125608	0	0	0.0335747	0	0	0	0	0	0	0.295341	0	0.0487016	0	0	0	0	0	0	0	0	0	0	0.0549957
GO:0050673	epithelial cell proliferation	NA	NA	0	0	0	0	0	0	0	0	0	0	0	0	0	0	0	0	0	0	0	0	0	0	0	0	0	0	0	0	0	0	0	1.49484	0	0	0	0	0	0	0	0	0	0	0	0	0	0
GO:0006888	ER to Golgi vesicle-mediated transport	NA	NA	10.0906	2.0929	2.19321	6.72341	2.3418	2.63545	1.04833	0.59351	9.05194	3.00444	7.86599	2.5252	3.80033	0.459435	2.97014	9.54952	0.409338	5.35422	5.82871	6.5731	4.39328	3.65722	4.67681	1.24017	1.52854	3.20549	9.14998	0.630966	1.25689	3.09253	1.85045	9.96659	0.480396	0.193109	5.56856	0.995425	0	1.40906	0	1.72966	1.01265	4.27603	3.57347	3.3826	0.504224	5.16635
GO:0030433	ER-associated ubiquitin-dependent protein catabolic process	NA	NA	14.5745	4.63015	1.3341	13.9103	13.6512	26.0472	4.24981	6.53243	5.56189	20.0126	5.92978	11.5669	5.65846	6.79112	2.76787	5.83234	9.01227	21.5586	5.11841	10.197	16.1835	9.18439	13.3721	7.63636	4.39726	3.38805	3.42878	9.28493	11.3912	8.86504	3.82096	8.99515	3.0545	2.95198	7.20314	2.28695	2.88917	1.37667	4.17029	1.42565	5.22922	2.85617	9.61406	19.2076	3.76657	2.12273
GO:0030218	erythrocyte differentiation	NA	NA	0.605019	0	0	0.209452	0.0571145	0	0	0.0765956	0	1.20878	0.0919181	0.129392	0	0	0	0.0989568	0.266332	0.725118	0	0.992342	0	0	0	0.389664	0	0	0	0.0338927	0	0	0	0.360051	0.342971	0	0.0372343	0	0	0.293588	0	0	0.253873	0.165318	0.130752	0	0	0.398676
GO:0030010	establishment of cell polarity	NA	NA	0.245127	0.212796	0.333647	1.15061	0.55809	2.40349	0.655968	0.791724	0	1.54631	0.530203	0.172688	1.75238	0	0.500704	0.270082	0	0.822573	0.123991	0.518829	0.347371	0.293749	0.29672	1.06338	0	0.116187	0	0.288527	0.4443	1.17599	0	0	0.983104	0.272737	0.180092	0.264202	0.101904	0.545212	0.250072	0.157614	0.286189	0.137513	4.29873	0.75206	0.373308	0.432942
GO:0051303	establishment of chromosome localization	NA	NA	0	0	0	0	0.296077	0.352985	0	0.022653	0.0661512	0.0948498	0.0397196	0	0.0350984	0	0	0	0	0	0	0.109939	0.0458506	0.0145726	0	0.0251791	0	0.0251169	0.0866941	0	0	0.0522964	0	0.0702029	0	0	0.110736	0	0	0.059675	0	0	0.167525	0	0	0.0300157	0.00622087	0
GO:0030420	establishment of competence for transformation	NA	NA	0	0.276473	0	0	0	3.18651	0.677308	0	0	0	1.07502	0.484186	0	0.915077	0	0.180789	0.481397	0.498178	0	0.737525	0	2.32803	0	0.281598	0.175739	0	0	0.405747	0.240781	0	0.0866308	0	0	0	0	0	0.120775	2.07442	0	0	1.05712	0	0.0598443	0	0	0.491878
GO:0090151	establishment of protein localization to mitochondrial membrane	NA	NA	0	0	0	0	0	0	0	0	0	0	0	0	0	0	0	0	0	0	0	0	0	0	0	0	0	0	0	0	0	2.94368	0	0	0	0	3.14004	0	0	0	0	0	0	0	0	0	0	0
GO:0090002	establishment of protein localization to plasma membrane	NA	NA	0.605358	0	0	0	1.48182	0.627412	0	0	0	0	0	0.922102	0	0	0	0.104706	0	0	0	0	0.723951	0	0	0.723934	0	0	0	0	0	0	0	0	0	0	0.603623	0	0	0.697431	0.691137	0	0	0	0.152963	1.05847	0.138081	0
GO:0051293	establishment of spindle localization	NA	NA	2.653	5.21387	0.333647	1.15075	2.26663	0.613168	0.186766	0.747551	0	4.46017	0	0	1.14256	0	0.908116	0.185804	0	0.678435	0.0812357	0.357926	0.257299	1.67958	0.646014	1.95867	0	0.0897033	0	0.190449	1.09645	3.94386	0	0	2.3253	0.272737	0.180092	0.264202	0.18026	0.545212	0.319185	0.157614	0.286189	0.137513	3.39126	2.01949	0.0814823	0.432942
GO:0035272	exocrine system development	NA	NA	0.057637	0.0821166	0.333647	0.342886	0.617448	0.576189	0.245047	0.80751	0	0.98981	0	0	1.09746	0	0.480966	0.185804	0	0.678435	0	0.276753	0.0848352	0.309686	0.191119	1.06338	0	0.0524551	0	0.144527	0.4443	1.31829	0.138046	1.90438	0.87983	0.272737	0.253179	0.264202	0.101904	0.545212	0.250072	0.157614	0.286189	0.137513	2.48974	0.559668	0.0814823	0.584737
GO:0030198	extracellular matrix organization	NA	NA	0	0	0	0	0.195413	0	0.403928	0	0.297082	0	0	0	0	0	0	0	0	0	0	0	0	0	0	0	0	0	0	0	0	0	0	0	0	0	0	0	0.525931	0	0	0	0	0	0	0.938929	0	0
GO:0045226	extracellular polysaccharide biosynthetic process	0.484218	3.8e-05	427.051	539.362	440.537	426.21	445.495	535.144	537.523	617.773	365.103	430.802	504.224	440.044	543.597	561.014	357.993	355.581	360.497	446.653	509.74	467.652	383.387	334.114	355.637	359.571	437.332	505.744	397.621	416.808	451.917	375.025	336.902	419.669	295.302	371.932	493.852	453.8	503.235	345.601	342.294	438.812	377.694	409.307	426.141	356.131	330.462	464.781
GO:0097191	extrinsic apoptotic signaling pathway	NA	NA	0	0	0	0	0	0	0	0	0	0	0	0	0	0	0	0	0	0	0	0	0	0	0.187659	0.523454	0	0	0	0	0	0	1.39078	0	0	0	0	0	0	0	0	0	0	0	0	0	0	0
GO:0001754	eye photoreceptor cell differentiation	NA	NA	0	0.166592	0	0	0.367573	1.41486	0.149556	0.0742595	0	1.07873	0.106375	0.134845	0.0915545	0	0	0	0	0.143797	0.0881138	0.242076	0.0442214	0.102224	0.00985305	0	0	0.0973068	0	0.0708586	0	0.05378	0.138046	0	0.295341	0	0	0	0	0	0.0731601	0.0603997	0	0	1.116	0.197082	0.0386027	0.0549957
GO:0006747	FAD biosynthetic process	NA	NA	26.0982	27.0613	20.6344	10.3951	43.8852	46.2472	33.3187	61.1949	15.7773	15.6513	21.8071	17.751	40.8326	25.5612	0	1.14051	7.32555	23.1653	21.8585	15.2381	1.55857	7.19936	19.2948	6.77169	14.6036	26.8685	5.065	8.20502	41.1068	26.5936	5.93813	5.89524	5.07535	11.1789	36.605	33.2252	15.6397	1.69595	4.33263	19.5668	4.55369	23.4823	24.2839	2.7257	6.25637	5.96867
GO:0045444	fat cell differentiation	NA	NA	0	0	0	0	0	0	0	0	0	0	0	0	0	0	0	0	0	0	0	0	0	0	0.187659	0	0	0	0	0	0	0	1.39078	0	0	0	0	0	0	0	0	0	0	0	0	0	0	0
GO:0006635	fatty acid beta-oxidation	0.0518394	0.679331	67.594	78.4029	44.723	70.4142	145.674	99.2017	109.154	74.6722	68.2649	69.4966	97.5333	76.7156	61.1678	68.9483	61.0626	81.8084	74.7695	64.3137	39.0911	59.3867	136.315	129.292	247.163	63.0471	72.8522	85.0829	55.4466	64.8314	66.9814	89.2734	98.2246	64.6363	87.5623	101.074	129.633	115.706	97.8642	104.698	68.4395	97.4523	63.6328	48.0626	88.7148	102.122	102.945	102.897
GO:0038093	Fc receptor signaling pathway	NA	NA	1.15088	0.500954	0.644641	1.99379	0.972986	2.68809	1.12069	1.26723	0.347926	0.978324	2.07227	1.98087	1.33225	0.664496	1.45369	0.669702	0.402672	0.291342	0.247797	1.45469	1.40601	0.953033	1.13099	1.10067	1.52706	0.751031	0.151258	0.85004	1.74495	1.03937	0.25273	0.718016	0.506806	0.529684	0.830276	0.407154	0.484824	1.42087	0.426174	0.400939	0.231123	0.892568	1.93723	2.54581	1.33449	1.67249
GO:0007631	feeding behavior	NA	NA	0.159519	0.082331	0.0714079	0.0641003	0.041714	0.0733396	0.203354	0.0465095	0.163448	0.914412	0.0525029	0.0819646	0.104399	0.129195	0.0548277	0.0729027	0.0236492	0	0.101312	0.0501753	0.121725	0.0427128	0.0603217	0.0843842	0.402463	0.0226394	0.053194	0.0667318	0.0674598	0.0227483	0.0836464	0.0376732	0.0425298	0.0233037	0.0475272	0.013434	0.0479983	0.0770669	0.515844	0.0215713	1.10107	0.133721	0.0503731	0.102345	0.0573765	0.228035
GO:0008585	female gonad development	NA	NA	0.144262	0.202183	0.0952926	0.32399	0.190314	0.107488	0.235273	0.186463	0.0705436	0.213042	0.204229	0.22342	0.56262	0.265754	0.412473	0.26629	0.144752	0	1.08506	0.227759	0.23321	0.330504	0.719648	0.527945	0.108034	0.17112	0.0769486	0.0938635	0.286476	0.384619	0.0645467	0.270246	0.0652974	0.0742378	0.101134	0.0742659	0.113719	0.182535	0.219157	0.116773	0.0847968	0	0.498367	0.685984	1.01456	0.311814
GO:0007565	female pregnancy	NA	NA	1.02187	1.03578	0.800507	0	0	0	0	0.338734	1.28602	3.4083	0	0	0	0	0	0.679242	0.766775	0	0	0	0	0.346799	0.339516	0	0	0.134897	0.666143	0	0.273941	0	1.3658	0.326548	0	0.244423	0.148246	0.435262	0	0.767158	0	0	0	0	0.626269	1.67014	0	0
GO:0008543	fibroblast growth factor receptor signaling pathway	NA	NA	0.496526	2.54904	0.644641	1.6121	0.720764	2.52389	0.990498	1.05457	0.347926	1.11726	2.09692	2.11571	1.3194	0.518789	1.33155	0.51252	0.402672	0.435139	0.192214	1.13998	1.67622	0.787064	1.0272	0.751836	1.09854	0.798189	0.151258	0.981308	1.57186	1.35872	0.25273	0.718016	0.586584	0.529684	0.630081	0.407154	0.793326	0.991657	0.426174	0.400939	0.231123	0.892568	1.88711	3.35196	1.29439	1.8666
GO:0044182	filamentous growth of a population of unicellular organisms	NA	NA	0.122224	0	0	0	0.284655	1.46617	0	0	0	2.65191	0	0	0.150699	0	0	0	0	0	0	0	1.43324	0	0.509049	0	0	0	0	0	0	0	0	0	0.0673009	0	0	0	0	0	0	0	0	0	0.644206	0.169568	0	0
GO:0009813	flavonoid biosynthetic process	NA	NA	1.07798	0	0	0.688823	0	0	0	0	1.26167	0	0	0	0	1.51799	0	0.596432	0	0	0	0	0	0	0	0	0	0.210589	0	0	1.15605	0	0	0	0.674922	0	0	0	0	0	0	0	0	0	0	0	0.764223	0
GO:0048437	floral organ development	NA	NA	1.39888	1.55325	0	1.28041	0.909548	0	1.37604	1.12685	1.49087	1.14765	1.2689	1.65367	0	0.448278	0	3.09677	1.21167	0	0.495222	1.64817	0.445821	0	0	0	0.416889	0.907627	0.945107	0.724127	0.264483	0	0	1.05151	0	0	0	0	0.471615	1.09681	1.98487	0	0.956808	0	1.35898	0.255446	0.0570987	0
GO:0048438	floral whorl development	NA	NA	1.39888	1.55325	0	1.28041	0.909548	0	1.37604	1.12685	1.49087	1.14765	1.2689	1.65367	0	0.448278	0	3.09677	1.21167	0	0.495222	1.64817	0.445821	0	0	0	0.416889	0.907627	0.945107	0.724127	0.264483	0	0	1.05151	0	0	0	0	0.471615	1.09681	1.98487	0	0.956808	0	1.35898	0.255446	0.0570987	0
GO:0009398	FMN biosynthetic process	NA	NA	26.0982	27.0613	20.6344	10.3951	43.8852	46.2472	33.3187	58.9827	15.7773	15.6513	21.8071	17.751	40.8326	25.5612	0	1.14051	7.32555	23.1653	21.8585	15.2381	1.55857	7.19936	19.2948	6.77169	14.6036	26.8685	5.065	8.20502	41.1068	26.5936	5.93813	5.89524	5.07535	11.1789	36.605	33.2252	15.6397	1.69595	4.33263	19.5668	4.55369	23.4823	24.2839	2.7257	6.25637	5.96867
GO:0046656	folic acid biosynthetic process	0.262643	0.0331295	75.7419	100.251	47.37	21.3621	98.7735	122.541	54.3599	210.035	8.64252	5.10689	36.3321	29.9029	100.961	86.7757	13.1499	8.46478	4.07338	17.197	106.751	48.2559	20.088	30.5085	11.5833	13.7697	26.4355	115.064	15.1211	10.0939	74.2619	26.766	10.7954	25.9684	4.17931	7.14975	146.497	36.6739	78.893	5.466	10.3156	114.599	11.0507	46.3235	59.8583	8.21899	3.6782	5.75314
GO:0046294	formaldehyde catabolic process	NA	NA	2.91355	1.38644	4.00377	3.75953	22.0291	6.39178	135.728	20.7261	5.14848	3.36754	10.5648	11.2581	4.89018	6.62734	2.16612	4.16353	2.0824	14.6141	2.59564	3.21687	5.17972	6.23147	20.3488	1.45726	0	0.724461	5.18195	4.44293	22.7925	9.69263	2.87672	2.30905	0.774735	1.28588	1.79947	1.77935	1.03422	1.36965	7.20174	5.29216	2.60854	3.091	11.2304	5.48558	2.81395	2.16711
GO:0001704	formation of primary germ layer	NA	NA	0	0	0	1.55454	0	0	0	0	0	0	0	0	0	0	0	0	0	0	0	0	0.1052	0	0.122223	11.0628	0	0.0317806	0	0	0	0	0	0	0	0	0	0	0	0	0	0	0	0	0	0	0	0
GO:0001731	formation of translation preinitiation complex	NA	NA	1.20817	0.372526	0	0	1.05998	1.09408	0	0.210036	0.958328	0	0	0	0	0.655571	1.35332	2.25142	1.63465	9.44903	0	0.939803	1.22819	2.1187	2.37797	1.85836	0	0.505841	0	1.26588	1.64148	0	1.76416	0	0	0	1.32765	1.42242	1.38637	0	0	0	0	1.8142	0	1.86858	2.10777	0
GO:0006003	fructose 2,6-bisphosphate metabolic process	NA	NA	1.8237	0	0	0	1.27569	5.57345	0	0	0	0	0.970466	0	3.14048	0	0	0	0	0	0	0	0.988581	0	0	0	2.41642	0	0	0.379317	0	1.05335	0	0	0	0	0	0	0	0	0	0.620175	0	0	1.7147	1.34821	0.359866	0
GO:0006002	fructose 6-phosphate metabolic process	-0.0417772	0.739089	285.988	423.4	275.534	214.618	397.821	353.348	331.232	391.907	306.71	214.724	316.768	234.057	294.818	269.862	240.875	306.893	271.043	186.456	280.86	289.349	443.913	484.055	398.098	228.527	202.116	307.575	222.996	148.836	264.22	186.525	298.246	200.385	228.477	218.128	525.528	270.452	299.797	325.102	218.342	428.756	189.63	267.811	227.485	294.037	258.287	292.498
GO:0006000	fructose metabolic process	NA	NA	1.8237	0	0	0	0	0	0	0	0	0	0.970466	0	0.911363	0	0	0	0	0.415035	0	0	0.988581	0	0	0	2.41642	0	0	0.379317	0	1.05335	0	0	0	0	0	0	0	0	0	0.620175	0.630547	0	0.34071	1.34821	0.359866	0
GO:0043093	FtsZ-dependent cytokinesis	-0.185467	0.135982	796.226	828.608	767.268	805.303	968.797	886.742	788.239	958.392	864.141	869.624	883.162	805.016	902.413	817.335	738.262	785.392	775.756	770.671	855.456	820.82	1157.21	1184.6	1125.53	943.395	853.925	890.3	712.854	1025.58	928.508	1113.07	1032.78	1052.99	676.789	1042.22	972.531	969.447	1015.35	893.134	778.979	930.157	858.84	761.236	1018.93	1089.68	959.278	1106.21
GO:0006004	fucose metabolic process	NA	NA	9.25973	9.15536	12.786	18.1391	8.51465	11.7467	18.6194	11.8776	12.7283	13.7805	26.2224	17.5718	13.3792	17.4119	5.49829	9.46658	10.1204	5.37944	7.46216	15.1403	12.6769	3.01969	67.261	4.36947	6.97105	9.61791	22.887	10.5021	20.8927	4.43357	7.88604	5.33848	1.37024	3.06356	1.4844	28.1246	4.36908	7.32199	8.70557	0	15.9816	9.57583	11.5183	8.03483	0.504946	1.03927
GO:0006106	fumarate metabolic process	0.484602	3.74e-05	313.127	267.208	322.981	341.738	332.358	318.914	269.819	348.087	323.9	401.14	396.397	390.44	324.321	308.062	257.155	296.215	300.507	359.46	368.623	306.416	257.689	185.341	225.915	258.934	309.153	266.103	365.572	306.933	263.846	278.585	262.896	242.847	122.845	173.787	277.419	233.103	216.009	283.76	275.134	247.49	308.527	268.292	338.753	246.158	103.85	177.485
GO:0009272	fungal-type cell wall biogenesis	NA	NA	0	0.875946	0	0	0.689148	0.559911	0	0	0	0	0	0	0.0598913	0.0946093	0	0	0	0	0	0	0.00314205	0	0	0	0	0	0	0	2.30981	0.0934658	0	0	0	0	0	0	0	0	0	0	0	0	0	0	0	0
GO:0031505	fungal-type cell wall organization	NA	NA	0	0	0	0	1.53934	0.815494	0	0.114327	0.0372683	0	0	0	0.0598913	0	0	0	0	0	0	0	0.00314205	0	0.606602	0	0	0	0	0	0	0	0	0	0	0	0	0	0	0	0	0	0	0	0	0	0	0
GO:0019064	fusion of virus membrane with host plasma membrane	NA	NA	46.2176	111.839	35.1605	10.2812	22.6139	41.7674	29.889	122.229	0	0	15.8081	0.744457	50.9738	71.4452	0	0	3.9745	6.85284	47.0712	39.3061	0	4.48211	0	11.1303	13.8824	80.0779	3.56197	3.77157	30.7269	5.44673	0	2.31697	0.115932	0	138.002	27.2718	78.5967	12.7328	0.272084	87.1751	0	47.7894	6.76818	0	0	0
GO:0000082	G1/S transition of mitotic cell cycle	NA	NA	25.0596	22.4981	4.16283	90.1671	18.63	29.4675	20.4901	17.4768	7.88823	6.03834	4.07361	6.73432	26.9862	31.388	36.387	15.2045	5.8139	9.05307	23.9764	35.9506	25.1589	0.732004	27.3381	22.968	30.3326	38.5823	1.50507	20.1642	24.6467	18.4753	1.20362	2.80256	8.16973	9.66777	6.36326	2.89775	1.81565	48.1457	12.4112	6.42401	31.433	24.3685	21.6012	26.1729	7.74865	22.8095
GO:0006012	galactose metabolic process	0.230267	0.062881	101.439	104.393	35.081	23.1681	87.6651	105.71	51.9676	154.815	51.6818	37.185	113.594	33.1998	98.4062	69.8774	120.059	92.5424	78.4726	11.0676	110.249	62.3054	45.638	38.1607	66.1569	31.558	46.5564	68.1821	27.9368	37.0543	57.4281	46.6193	25.0059	38.2204	14.9107	21.0589	132.064	64.1224	64.3765	45.1411	84.7172	82.7695	87.3454	109.937	109.866	24.6101	16.438	19.3431
GO:0009450	gamma-aminobutyric acid catabolic process	0.218296	0.0782611	54.7462	48.7971	88.4633	69.3501	94.8001	71.2119	237.526	114.636	75.0746	75.1344	85.7895	84.8142	59.1725	132.898	85.1439	77.046	64.5158	108.499	62.4978	50.2951	47.8434	64.2704	111.798	44.6165	60.024	65.3878	88.8517	50.0948	127.87	107.073	50.0294	41.2391	70.2184	114.701	37.9702	54.9667	68.1055	61.3628	75.447	46.3575	76.3939	42.1415	78.1628	37.3495	87.3952	144.643
GO:0009298	GDP-mannose biosynthetic process	NA	NA	1.72097	0.541476	0	1.00613	4.25595	0	1.2368	0	0.70091	0	0.757106	0.958788	0	0	0	0.587625	0	0	0	0	4.38478	2.10635	1.63839	5.30137	2.42314	1.20322	0	3.12208	1.68649	0	0	2.71247	0	0.232733	3.24961	0.527026	0.939045	1.86141	1.57035	0.766357	0	0	0.705391	2.32914	0	0
GO:0022612	gland morphogenesis	NA	NA	0.057637	0.0821166	0.333647	0.342886	0.617448	0.576189	0.245047	0.80751	0	0.98981	0	0	1.30342	0	0.480966	0.185804	0	0.678435	0	0.276753	0.0848352	0.309686	0.191119	1.06338	0	0.0524551	0	0.144527	0.4443	1.31829	0.138046	1.90438	0.87983	0.272737	0.253179	0.264202	0.101904	0.545212	0.250072	0.157614	0.286189	0.137513	2.48974	0.559668	0.0814823	0.584737
GO:0021782	glial cell development	NA	NA	0	0	0	0	0.248958	0.0246824	0	0	0	0	0	0	0	0	0	0	0	0	0	0	0.0107062	0	0.123727	0	0	0	0	0	0	0	0	0	0	0	0.0828963	0	0.00656388	0	0	0	0	0	0.0978127	0	0	0
GO:0006094	gluconeogenesis	0.58404	2.64e-07	1548.83	1636.18	1645.27	1554.07	1649.45	1695.52	1974.33	1930.38	1430.89	1512.1	1728.45	1747.04	1843.53	1713.66	1480.82	1474.52	1452.39	1611.81	1473.76	1508.64	1359.78	1296.21	1645.28	1340.96	1415.28	1545.42	1527.49	1455.55	1849.3	1615.7	1471.99	1343.07	983.302	1425.76	1590.15	1414.66	1621.27	1362.11	1415.57	1504.89	1334.98	1356.25	1810.42	1261.44	1088.95	1399.19
GO:0006007	glucose catabolic process	0.254745	0.0389985	130.487	146.683	97.8133	87.6601	117.41	141.847	74.4455	137.049	87.174	99.4425	147.04	114.481	158.422	105.519	58.9069	50.6515	56.2547	32.1911	155.891	73.8181	86.4669	59.1589	75.5538	102.967	93.8488	115.523	69.3494	153.948	121.45	131.357	72.3902	107.958	28.7247	52.9289	166.359	98.0599	110.338	62.4848	49.4312	104.338	109.124	90.6506	146.129	84.6763	31.8196	46.4992
GO:0015758	glucose transport	NA	NA	0	0	0	0	0	0	0	0	0	0	0	0	0.327535	0	0	0	0	0	0	0	0	0	0	0	0	0	0	0	0	0	0	0	0	0	0.228794	0	0	0	0	0	0	0	0	0	0	0
GO:0006064	glucuronate catabolic process	NA	NA	1.81302	0	3.36577	6.575	1.24377	0	9.26972	1.17562	1.2775	2.8303	8.42709	4.66471	1.05922	0	0	1.05452	5.12125	2.74236	0	0	11.0304	0	1.22682	0.134198	2.25183	0.122424	4.61082	0.0654147	7.7646	3.92594	0.84465	0	0	0.785038	2.63223	0.249115	1.17214	7.5425	0	2.25636	0	0	1.39704	0	1.02817	0
GO:0006537	glutamate biosynthetic process	0.0374795	0.765114	1750.3	1847.84	1931.44	1997.12	1829.4	1716.89	2350.22	2070.94	2191.51	2166.33	1945.72	2119.72	1894.02	2140.51	2178.05	2331.23	2363.36	2347.14	1884.44	1976.96	1830.87	1973.25	2124.49	1566.54	1822.97	1833.66	2029.68	1704.18	2041.6	1915.11	2163.16	1888.46	1343.72	1872.12	1734.84	1689.74	1713.69	2170.15	2496.18	2052.47	1966.44	1679.54	1590.9	1915.56	1735.7	2079.09
GO:0006538	glutamate catabolic process	NA	NA	10.9004	1.42482	9.20522	17.052	38.481	14.1216	11.2801	27.5576	8.36647	8.31492	28.5202	34.7903	6.90378	3.20801	0	5.58855	13.934	5.20225	25.2312	5.55607	11.3975	8.16639	4.75579	5.93085	8.86763	3.06187	16.7896	12.1014	4.21498	23.1318	12.6252	2.95784	0	5.28227	9.48445	10.8647	13.3843	17.487	1.13868	7.76459	0	19.3425	43.487	2.96176	0	0
GO:0006542	glutamine biosynthetic process	-0.100755	0.420851	1251.49	1295.84	1104.61	1190.87	1464.21	1175.83	1381.83	1176.46	1447.64	1377.68	1330.75	1195.95	1062.8	1240.91	1362.32	1553.71	1483.84	1077.96	1043.42	1286.62	1682.2	1776.18	1942.37	1234.76	1174.35	1200.23	1170.7	1065.78	1200.41	1297.25	1463.03	1333.42	1036.92	1257.12	1322.01	1258.05	1204.28	1456.33	1495.43	1341.98	1267.58	1248.07	1149.28	1530.68	1314.08	1514.38
GO:0006425	glutaminyl-tRNA aminoacylation	-0.0722702	0.564167	55.692	57.5949	49.6007	69.628	79.4775	52.2561	208.673	105.184	79.297	79.4214	62.3236	65.0168	54.306	127.275	84.0944	85.0143	72.2797	31.0203	62.6327	54.3352	56.6135	52.5993	69.7502	44.9793	55.8047	51.4837	62.4843	40.7369	117.572	84.647	67.5949	77.4348	62.2104	68.7149	42.692	55.7306	54.6556	72.6442	96.5772	47.6597	46.0524	36.6112	56.2395	69.8228	87.9434	82.471
GO:0006424	glutamyl-tRNA aminoacylation	-0.167948	0.177677	304.224	334.939	277.333	303.961	385.533	381.554	615.582	397.67	347.53	339.915	340.006	333.404	294.205	362.848	354.393	345.082	335.095	268.937	337.149	305.238	373.498	346.873	352.13	331.506	314.065	352.577	301.17	352.718	444.92	420.841	343.011	400.802	315.488	419.673	313.342	371.585	359.808	329.123	334.655	311.756	319.752	273.551	372.517	412.46	434.368	423.942
GO:0006750	glutathione biosynthetic process	NA	NA	20.7185	19.5038	10.579	24.4177	18.6492	17.1219	44.6551	15.505	18.718	39.5694	38.5319	26.2188	9.54646	27.5974	11.1889	26.9452	29.3662	5.36308	11.6764	17.1858	21.9773	19.2492	32.8175	10.4042	11.5196	23.8137	31.5455	8.19246	18.8809	20.988	19.1695	16.1899	23.8818	45.9551	25.6291	34.9598	21.2273	7.51362	22.5442	11.8544	7.60457	8.69741	21.6583	15.9611	25.2771	45.7888
GO:0019563	glycerol catabolic process	NA	NA	14.3352	14.6725	11.7697	20.7269	35.6103	21.4918	24.2549	14.7563	24.6784	14.0428	23.3461	16.8277	22.8777	11.4932	16.5661	22.7991	8.75466	8.10442	5.40041	15.4083	24.1388	10.9346	53.254	3.81335	15.8454	22.7301	19.3892	14.0649	19.7536	28.8256	11.1346	11.0775	2.83866	13.8602	14.0879	25.3248	7.0976	20.3163	19.4156	12.6058	13.984	12.9497	14.8765	15.311	3.69775	5.00359
GO:0006662	glycerol ether metabolic process	-0.0884824	0.479885	1178.69	1397.2	766.436	830.385	1067.28	1191.14	556.669	1233.92	804.137	742.073	940.337	739.566	966.671	915.42	726.678	708.27	766.964	354.64	1266.8	798.67	1146.9	1000.87	683.48	978.136	874.343	1097.59	642.606	1107.51	965.918	947.382	964.847	1029.29	797.056	855.837	1461	1123.16	1322.57	723.826	695.011	1101.11	625.987	964.727	1001.37	976.988	1116.17	1131.59
GO:0046167	glycerol-3-phosphate biosynthetic process	0.123618	0.322717	62.3684	75.4314	38.3512	24.754	93.0562	103.623	109.89	142.388	38.4494	23.3772	52.2127	30.0726	70.7383	70.8276	36.232	26.1847	25.4023	55.7533	41.6624	35.1331	70.5043	72.1416	88.9495	32.3281	34.6313	61.1134	44.4769	31.9001	72.3408	74.2663	35.9739	38.5846	50.6063	55.3509	109.252	74.1433	71.9776	34.9001	22.1494	68.5568	18.8396	35.0323	93.0457	45.0876	61.7319	66.5363
GO:0046168	glycerol-3-phosphate catabolic process	0.150652	0.227269	69.4365	77.8036	51.6823	28.0551	99.5732	108.792	118.493	142.388	41.3427	29.6795	53.8988	32.6293	79.1779	83.9374	47.0533	36.0063	31.4341	61.6473	41.6624	41.1651	76.7865	73.077	89.8021	34.672	46.7487	64.4605	49.1356	33.5144	77.8772	75.8348	44.1507	40.2088	50.6063	55.9916	114.475	75.7391	75.5496	46.9224	27.5216	69.1521	23.3752	44.7184	99.8629	52.3874	65.676	72.5983
GO:0015794	glycerol-3-phosphate transport	0.378652	0.00171837	148.905	90.6434	200.547	190.786	242.663	188.762	399.683	199.942	183.2	197.543	123.081	217.809	126.047	233.436	194.783	200.63	120.498	227.657	111.239	208.841	132.258	93.4319	221.412	109.999	148.441	97.0162	248.145	125.172	231.711	175.714	127.374	132.647	77.2514	105.435	83.5917	80.8895	73.0842	205.546	217.815	67.9311	158.031	139.972	130.31	122.86	142.136	155.05
GO:0001407	glycerophosphodiester transport	0.395722	0.00100617	189.758	120.473	238.946	209.48	271.744	222.183	445.219	228.02	230.687	239.298	160.411	271.469	148.956	267.744	255.82	238.425	162.113	294.222	132.842	241.339	157.094	109.247	268.13	124.429	175.253	114.807	275.141	145.021	258.827	191.813	162.381	147.458	83.108	118.093	106.738	96.7582	85.2291	253.552	271.469	84.6338	176.699	168.722	174.285	136.583	151.164	158.839
GO:0031460	glycine betaine transport	NA	NA	4.97509	3.58097	20.8504	4.59298	12.2417	5.20861	7.28595	4.83154	16.2411	11.155	7.56528	21.1535	5.62904	3.85243	0	10.1654	6.94573	7.22528	4.15938	11.4376	3.41261	2.89449	6.24224	7.61023	2.29592	1.38997	13.8461	6.14283	6.44127	6.38189	6.81024	0.928347	0	2.46404	4.44228	1.41615	0	5.96207	10.6846	9.22102	0	2.42543	0.572125	1.83065	1.33127	0
GO:0019264	glycine biosynthetic process from serine	-0.258952	0.0357733	865.993	883.942	871.539	956.955	994.189	926.618	974.074	829.343	1068.12	983.949	942.512	936.574	948.979	917.579	1041.39	1021.4	1020.13	794.297	1031.71	818.873	1095.32	1067.96	1086.11	1042.32	917.055	954.325	893.992	1071.34	1020.7	1183.05	1018.44	1127.29	762.663	1152.1	894.352	1014.11	1005.43	957.359	989.737	835.611	1139.47	1017.89	1024.6	1080.21	1029.07	1285.25
GO:0019464	glycine decarboxylation via glycine cleavage system	0.321293	0.00852673	579.838	694.919	697.497	648.297	613.428	668.753	635.806	766.582	571.984	630.681	624.625	753.329	705.913	625.971	580.65	608.218	591.33	708.47	716.12	668.215	591.275	520.867	614.576	561.533	606	663.428	749.749	659.483	672.616	608.127	593.73	500.752	349.12	526.341	688.243	562.044	654.114	596.03	614.013	635.322	654.584	629.082	615.815	541.093	376.101	513.454
GO:0005978	glycogen biosynthetic process	0.357961	0.00316761	944.977	959.682	886.18	926.592	1054.09	1093.62	548.855	852.166	741.422	908.022	957.534	1008.18	1025.73	770.303	593.524	567.841	701.25	568.43	968.361	845.347	853.788	666.371	677.339	961.192	853.787	824.567	706.56	1260.35	994.866	1190.26	750.37	986.482	398.502	789.633	865.914	883.863	994.112	653.363	533.183	773.623	823.635	785.627	1208.08	903.413	529.361	733.883
GO:0005980	glycogen catabolic process	0.444857	0.000182282	82.7502	122.086	74.1896	39.2613	100.925	149.099	77.3037	218.673	12.6272	8.40829	69.4939	70.1419	123.283	80.2907	10.1097	9.30573	12.8563	13.5397	89.7273	69.5038	22.557	24.2123	29.45	20.6666	26.5645	78.7531	13.8729	21.9752	76.0206	35.3245	7.41273	20.781	0.422748	1.01375	129.881	34.6685	82.7555	8.63899	12.3106	108.047	4.32024	57.4555	145.902	12.4031	10.2587	6.97846
GO:0006096	glycolytic process	0.480893	4.37e-05	3508.48	3527.98	3425.14	3460.71	3853.23	4144.97	4168.2	4377.1	3273.31	3436.7	3596.87	3809.52	4084.25	4000.44	2966.76	3174.04	2967.35	3043.43	3593.66	3348.99	3203.53	2918.01	3581.58	3259.75	3085.85	3641.69	3324.05	3767.94	3972.46	4191.36	3190.33	3243.71	2389.42	3534.66	3579.28	3761.7	3788.29	2981.28	3049.19	3244.32	3355.96	3215.33	4299.48	3155.28	2942.81	3543.06
GO:0016138	glycoside biosynthetic process	0.0483425	0.699898	32.9106	41.6972	28.3551	32.7592	76.8979	58.7684	39.599	40.7917	48.3958	40.936	45.2722	31.9959	26.5036	31.1885	39.4156	42.4401	31.5498	19.8671	19.5821	27.5492	57.7925	56.0332	57.8181	32.0313	31.7097	35.1858	33.0018	23.6361	51.8538	43.7117	48.331	40.8282	36.7534	22.0955	49.863	29.3568	28.3527	54.9101	33.6443	43.0654	27.5882	28.938	62.4944	50.338	36.5649	38.9358
GO:0006687	glycosphingolipid metabolic process	-0.000156315	0.999006	161.495	175.145	148.81	186.731	143.654	168.745	42.6182	164.445	124.603	157.209	164.889	203.384	179.153	140.256	113.792	74.1735	98.3891	91.2449	250.239	123.593	136.921	111.327	100.545	213.674	194.052	173.218	149.042	282.378	175.804	264.342	143.425	212.897	90.9052	185.772	176.269	191.652	220.568	117.695	94.6584	133.169	174.632	153.234	199.222	184.236	121.502	146.423
GO:0006426	glycyl-tRNA aminoacylation	-0.0800611	0.522811	1274.52	1192.37	1714.41	1528.71	1417.13	1320.7	1778.79	1412.83	1551.08	1474.03	1393.31	1555.78	1488.24	1680.36	1577.78	1535	1352.89	1434.86	1377.96	1399.14	1533.95	1364.85	1450.05	1459.86	1381.91	1517.35	1611.6	1436.13	1664.58	1715.14	1454.62	1477.53	1120	1680.52	1285.81	1513.15	1426.86	1486.35	1462.42	1192.32	1543.4	1313.46	1403.31	1455.67	1531.77	1836.63
GO:0006097	glyoxylate cycle	0.544438	2.3e-06	697.565	761.225	927.607	987.85	892.417	898.977	994.409	890.393	775.89	914.249	893.048	986.14	965.568	1004.08	801.305	722.533	775.392	895.285	937.07	826.733	746.271	717.312	888.672	840.431	758.675	886.824	887.157	958.654	1054.95	1104.68	761.522	906.835	703.317	976.941	585.357	933.688	854.967	769.638	798.584	649.815	908.247	700.238	1037.29	823.016	898.057	1008.03
GO:0006177	GMP biosynthetic process	0.138814	0.266321	1026.81	1026.31	1239.7	1645.67	1155.36	1051	1791.42	1127.31	1546.7	1178.87	1121.23	1197.38	1141.91	1674.37	1293.92	1547.27	1135.98	1932.27	1294.42	1127	1173.95	1073.24	1156.39	1100.56	1028.58	1041.53	1253.39	1087.31	1358.85	1314.65	1103.19	1120.38	733.24	1143.64	929.184	1037.56	1001.6	1456.86	1257.17	926.857	1239.59	1183.67	1033	1135.4	1049.92	1265.78
GO:0007030	Golgi organization	NA	NA	2.68979	2.25617	1.73398	1.56995	1.16503	1.95991	1.74411	0.105337	2.41938	1.24398	1.90791	2.04796	2.73588	1.26629	2.58686	4.66345	0.0645989	0.292364	1.52563	3.04651	4.38164	0.754832	3.87781	6.80082	4.14939	2.99592	4.6295	3.66761	1.3566	4.15268	1.25546	2.25692	2.58585	1.06962	0.743718	0.0427132	1.82328	0.336828	3.85645	3.1868	10.233	3.73736	2.06337	6.57792	4.69737	3.43509
GO:0006896	Golgi to vacuole transport	NA	NA	3.14902	0	0	3.60008	0	2.72161	3.91913	0	0	0	0	0.793371	0	0	0	0	0	4.34083	0.833177	2.4142	1.94958	0.881319	2.06087	0	0	0	0	0	2.12339	0	1.56046	0	0	0	0.639614	0	0	0	0	0	0	0	0	0.975823	0	1.06411
GO:0043165	Gram-negative-bacterium-type cell outer membrane assembly	NA	NA	7.38059	15.0323	3.74818	14.9913	23.8419	20.9586	82.2389	50.5332	14.6562	9.78509	20.6429	11.8474	9.79783	44.1705	5.07975	4.53929	13.0947	3.80721	1.78849	18.7375	12.8509	14.0094	27.9442	2.94895	10.9262	25.0497	3.13723	3.72574	60.9162	27.5257	16.416	21.7692	25.3351	11.9058	15.2084	20.8936	11.6986	4.82984	12.7407	8.8487	2.51262	9.83063	23.6129	12.4677	39.4741	32.0166
GO:0006183	GTP biosynthetic process	-0.320386	0.0087256	863.336	800.563	946.156	1067.12	851.661	816.697	1069.06	673.565	929.236	909.124	761.626	993.411	797.804	903.741	823.332	739.077	955.379	702.366	1005.33	655.661	984.336	934.7	945.611	1071.61	1080.49	1005.03	1107.57	1394.24	973.843	1040.22	915.823	1252.18	962.608	1561.96	665.594	1384.73	1276.58	746.923	835.469	724.016	1339	786.142	864.972	1045	1198.17	1329.12
GO:0006147	guanine catabolic process	NA	NA	0	0	1.68646	1.68637	0.662324	0	0	0	0	0	0	0.983575	0	0	0	0.728048	2.4419	12.1696	0	0	0	0.36532	8.08747	0	0	0.623908	0	0	0.892589	1.4256	0	0	0	1.58344	0.725826	4.82157	1.39064	0	0.818519	0	0	1.27831	0	0	2.61393	0
GO:0015969	guanosine tetraphosphate metabolic process	0.197574	0.1118	277.928	262.928	263.634	281.291	375.123	377.848	397.626	342.652	263.773	303.001	287.592	297.633	308.799	261.866	234.631	203.734	226.183	199.064	305.454	230.411	309.562	246.735	286.244	292.514	239.431	277.243	215.153	373.036	413.236	469.467	274.19	341.004	191.019	277.93	270.714	269.518	305.338	225.256	197.834	259.498	263.06	215.846	357.089	336.876	242.636	288.226
GO:0060047	heart contraction	NA	NA	0.260723	0	0	0.150439	8.86876	0.0900599	0	0.0733392	0.287099	0	0	0	2.05811	0	0	0	0	0	0	0.0542472	14.088	0	0.070626	0.0533526	0	0.03759	0	0	0	0	0	0	0	0	0	0	0	0	0	0	0	0	9.01955	0.587808	0	0.166015
GO:0001947	heart looping	NA	NA	0	0	0	0	0	0	0	0	0	0	0	0	0.20596	0	0	0	0	0	0	0	0	0	0	0	0	0	0	0	0	0	0	0	0	0	0	0	0	0	0	0	0	0	0	0	0	0
GO:0002244	hematopoietic progenitor cell differentiation	NA	NA	0	0	0	0	0	0	0	0	0	0	0	0	0	0	0	0	0	2.18421	0	0	0	0	0	0	0	0	0	0	0	0	0	0	0	0.52809	0.128627	0	0	0	0	0	0	0	0	0	0	0
GO:0006784	heme a biosynthetic process	0.247494	0.0451213	93.3915	98.4641	79.6624	36.2294	73.7029	101.417	33.2588	155.978	37.563	24.1699	86.7233	48.8686	115.323	58.23	28.3869	26.384	42.1314	15.8187	80.5644	55.1224	48.7677	43.5364	58.6978	56.0818	56.8063	82.6608	26.6827	57.7425	82.8628	79.0991	50.9568	51.1418	21.0506	51.5465	126.472	66.8464	104.989	32.9554	31.421	74.6408	38.3589	58.0341	98.0837	52.5383	24.9246	22.2748
GO:0048034	heme O biosynthetic process	-0.346859	0.00432794	191.194	206.411	219.748	205.988	198.561	204.761	289.811	227.429	241.172	174.79	193.692	173.94	225.365	205.049	371.952	351.799	264.569	133.23	261.994	167.446	170.475	129.132	237.747	190.704	222.485	208.016	199.976	173.748	254.916	228.757	166.094	257.946	138.307	258.315	198.177	231.233	241.383	201.578	356.998	150.732	348.98	263.029	211.699	189.125	223.159	259.903
GO:0006788	heme oxidation	-0.0473604	0.705714	239.116	240.026	228.19	369.706	208.798	277.998	60.9219	168.547	213.705	290.489	261.238	267.98	286.028	180.919	178.777	145.315	193.037	191.095	331.408	179.526	242.837	212.566	156.325	330.919	291.128	238.494	230.224	440.541	228.933	362.881	256.539	341.874	126.031	268.224	205.31	245.687	276.602	197.593	182.817	198.508	334.425	250.302	317.706	341.861	201.309	214.557
GO:0006059	hexitol metabolic process	NA	NA	0	0	0	0	0	0	0	1.76729	0	0	0	0	0	0	0	0	5.12443	0	0	1.65474	0	0	2.06861	0	0	0	0	0	0	0	0	0	0	0	0.364053	0	0	0	0	0	0	0	0	0	0	0
GO:0006827	high-affinity iron ion transmembrane transport	NA	NA	43.9567	68.77	11.5242	1.68899	42.9753	70.9703	19.3277	69.4971	16.6093	4.30622	28.6736	3.73616	32.9971	34.2292	27.8172	8.87382	18.0817	0	37.0078	31.7366	9.2361	26.5477	8.64466	1.73273	22.0584	35.8552	4.52454	5.68282	19.1773	8.22586	16.5046	13.3961	9.67777	1.0199	63.3959	14.2849	32.1924	9.97178	2.39535	55.3544	15.054	23.3655	26.5469	10.5994	8.8833	8.78253
GO:0000105	histidine biosynthetic process	0.0652483	0.602711	2358.47	2341.07	2348.22	2357.09	2629.66	2841.16	3991.89	3399.95	2177.99	2245.01	2302.93	2470.72	2803.84	3044.46	2337.63	1987.88	2154.72	2131.28	2822.92	2167.66	2172.24	2053.95	2597.86	2526.7	2473.46	3020.23	1998.91	3033.54	3219.04	3208.78	2134.15	2854.97	2142.39	3367.37	2534.52	3450.48	3173.08	1980.26	2118.98	2101.28	2651.14	2340.49	2720.09	2401.9	3121.47	3277.64
GO:0019556	histidine catabolic process to glutamate and formamide	-0.140763	0.259599	447.329	485.517	798.44	666.477	640.252	434.502	582.655	439.027	651.367	521.103	614.503	797.99	529.476	533.202	638.031	631.11	661.086	857.17	527.521	552.431	633.546	672.949	928.751	536.328	655.764	510.498	850.249	461.908	487.887	424.119	683.194	484.927	471.708	571.209	489.867	518.076	524.267	681.883	636.885	521.733	633.193	481.968	485.204	574.975	518.16	583.093
GO:0019557	histidine catabolic process to glutamate and formate	-0.140763	0.259599	447.329	485.517	798.44	666.477	640.252	434.502	582.655	439.027	651.367	521.103	614.503	797.99	529.476	533.202	638.031	631.11	661.086	857.17	527.521	552.431	633.546	672.949	928.751	536.328	655.764	510.498	850.249	461.908	487.887	424.119	683.194	484.927	471.708	571.209	489.867	518.076	524.267	681.883	636.885	521.733	633.193	481.968	485.204	574.975	518.16	583.093
GO:0006427	histidyl-tRNA aminoacylation	0.0982581	0.432511	226.159	218.753	212.098	257.312	253.803	263.141	296.404	283.364	211.331	216.135	166.295	188.009	229.964	247.355	215.68	153.696	174.428	140.872	259.496	219.793	208.992	190.309	224.521	218.3	188.093	213.621	153.587	292.62	312.407	352.303	234.116	296.926	163.504	234.247	222.536	210.28	220.572	167.944	201.004	225.152	241.142	192.846	256.613	268.639	228.501	255.097
GO:0016573	histone acetylation	NA	NA	7.40365	1.59302	0	4.31449	3.39821	1.62435	1.36546	1.05655	0	4.50111	2.61312	0	2.22852	3.75626	0	2.17216	2.03225	0	0.520503	3.14305	4.08105	1.78001	1.03735	3.94441	0	0.549583	0	2.62194	0.666507	1.95326	0.466067	1.73561	3.0586	0.142479	3.46009	0.809554	1.13268	1.47879	0	0	0	3.17239	3.94989	7.06422	0	1.05331
GO:0043486	histone exchange	NA	NA	0.887102	0.548873	0.658184	1.773	0.80868	1.05719	0.957502	1.11035	0.841598	1.3831	1.17226	1.55567	1.27489	0.897226	0.928191	1.25464	0.686145	2.74543	1.17411	1.7187	2.3833	0.460365	0.800955	0.943605	0.498038	0.95863	0.856586	0.508917	2.13022	2.5054	0.645467	0.74429	1.3574	0.408839	0.663654	0.406189	0.2267	1.44289	1.00547	0.886581	1.4082	1.19009	1.1497	1.5529	0.858758	1.11653
GO:0051567	histone H3-K9 methylation	NA	NA	0.605528	0.219335	0	0	0.555438	0	0.253027	0	0.41847	2.22453	0	0	0	0	0	0.452217	0.725984	0	0	1.52733	0	0.0477378	0	0	0	0.320967	0	0	0	0.274958	0.213507	0	12.0611	0.257935	0.157918	0	0.315887	1.18744	0	0	1.83632	1.88119	0	0	6.79636	0
GO:0007156	homophilic cell adhesion via plasma membrane adhesion molecules	NA	NA	179.179	268.714	27.4879	39.5481	45.7881	77.6685	16.4903	79.3541	0	0	27.8051	7.09225	64.9323	47.7324	0	0	12.4863	0	122.739	74.1866	1.99555	29.9124	4.92555	2.98584	26.6822	48.5262	0	1.37933	27.6136	5.10996	0.427953	13.5408	0	0.380981	126.863	19.3055	81.6377	0	0	132.878	3.99372	66.0406	15.6239	0.346536	0	0.354131
GO:0042446	hormone biosynthetic process	NA	NA	1.44262	2.96606	5.99161	2.42098	2.82747	2.44931	0.406618	0.160907	2.05375	1.90885	0.909745	0	2.42119	1.97653	0.765058	3.99105	1.438	0	1.12596	7.38353	2.3435	0.754832	0	5.20623	2.59626	0.939151	1.09941	0.731766	3.46073	2.91834	1.57828	1.81958	2.67719	0	0.419525	0.313116	0.367167	2.82898	4.72498	0.439839	0	4.1552	3.4936	1.57885	2.9382	2.18321
GO:0009914	hormone transport	NA	NA	0.93033	0.224802	1.73398	0.576176	0.542486	0.414028	0	0.576945	0.759342	0.932381	0	0	1.20798	0.0716264	0	0.41234	0.486317	0.292364	0.831504	0.326271	0.569758	0.0541268	0.0223386	0.0837036	0	1.89829	0.529098	0.52481	0.494439	0	0.434774	0	0.862253	0	0.513197	0.0808796	0	0.101958	0	0.564881	0.247152	0.66001	0.841424	1.29787	0.749504	1.11808
GO:0042744	hydrogen peroxide catabolic process	0.27548	0.0251716	479.896	390.998	725.423	614.647	384.927	372.654	477.605	405.764	659.888	711.323	533.699	809.721	546.582	626.829	659.896	697.15	488.535	874.952	454.342	521.994	442.002	309.423	421.183	403.832	510.765	366.149	775.82	399.198	562.513	385.834	525.978	314.727	272.234	364.158	323.705	293.788	274.207	677.614	717.073	397.758	523.05	399.046	430.339	388.573	247.234	349.894
GO:0070814	hydrogen sulfide biosynthetic process	0.50323	1.66e-05	544.854	629.958	777.162	703.259	753.922	725.06	721.937	755.062	567.653	624.279	654.03	799.243	831.543	724.485	522.713	537.544	478.921	677.639	785.784	683.805	506.816	405.742	496.332	510.176	614.079	618.08	675.455	743.56	744.432	824.882	433.602	515.991	254.961	434.676	631.206	454.858	622.062	486.573	606.54	516.447	672.477	575.843	737.876	540.129	290.601	407.22
GO:0006972	hyperosmotic response	NA	NA	2.26242	0.188782	0.737225	2.87972	2.78902	2.44568	0.600557	0	0.937431	2.27936	1.17546	1.85329	0	1.34484	2.58686	0.51619	0.484571	0	0.328847	0.06134	1.56206	0	1.51549	1.97976	3.06364	1.06807	3.34148	0.826596	0.729751	1.00513	0.841666	0.869821	2.75451	2.22865	0.0205168	0	0.937239	0	1.12864	0.826613	0.693886	1.28185	0.933285	2.26368	1.88598	3.41196
GO:0046456	icosanoid biosynthetic process	NA	NA	0	0	0	0	0	0	0	0	0	0	0.672645	0	0	0	0	0	0	0	0	0	0	0	0	11.8873	0	0	0	0	0	0	0	0	0	0	0	0	0	0	0	0	0	0	0.857684	0	0	0
GO:0016064	immunoglobulin mediated immune response	NA	NA	0	0	0	0	0	0	0	0	0	0	0	0	0	0	0	0	0	0	0	0	0	0	0	0.225251	0	0	0	0	0	0	0	0	0	0	0	0	0	0	0	0	0	0	0	0	0	0
GO:0002377	immunoglobulin production	NA	NA	0	0	0	0	0	0	0	0	0	0	0	0	0	0	0	0	0	0	0	0	0	0	0	2.26844	0	0	0	0	0	0	0	0	0	0	0	0	0	0	0	0	0	0	0	0	0	0
GO:0001701	in utero embryonic development	NA	NA	0.42787	0.88881	0.739687	0.575303	0.197555	0.237712	0.742761	0.193684	0.778907	0.988328	0.39613	1.17279	1.98911	0.648208	0.41551	0.465183	0.597739	3.50905	0	0.322462	0.566383	0.126918	0.842473	1.24861	0	1.15666	0.545543	0.199405	0	0.190641	0.313013	0	0.238695	0.0297558	0.398455	0.152803	0.44659	6.73497	0	0.332845	0	0.298028	0.84595	0.37676	0.389082	0.286629
GO:0006954	inflammatory response	NA	NA	2.48195	1.28235	1.96716	1.22052	2.30171	0.428891	0.426254	0.511605	1.34073	1.05539	1.68785	0.829561	0.885525	1.113	0	2.09938	3.41724	0	1.52563	2.02908	0.75991	0.874356	0.99072	12.9566	0.669351	0.593665	1.4937	0.654674	1.44241	0.38907	1.79034	0.424137	0.396247	0	0.155707	0.405018	0.776342	3.09576	3.3843	2.56454	2.0752	1.64863	0.67614	1.15269	0.515333	0.0421463
GO:0042472	inner ear morphogenesis	NA	NA	0	0.0164019	0	0	0.960645	1.49032	0	0	0	0	0.156595	0.89814	0	0.175607	0	0	0.484571	0	0	0.06134	0.470143	0	0	0.559385	0	0	0	0.0723513	0	0	0.0869718	0.0614449	0.168662	0	0	0	0.598872	0	1.12864	0	0	0	0.445898	0.102241	0.0197735	0.191543
GO:0060113	inner ear receptor cell differentiation	NA	NA	0	0.0164019	0	0	0.960645	1.30888	0	0	0	0	0.156595	0	0	0.175607	0	0	0.484571	0	0	0.06134	0.442098	0	0	0.559385	0	0	0	0	0	0	0.0869718	0.0614449	0.168662	0	0	0	0.598872	0	1.12864	0	0	0	0.261337	0.102241	0.0197735	0
GO:0006021	inositol biosynthetic process	-0.26296	0.0329101	527.866	428.387	462.907	393.657	415.702	284.095	205.806	222.61	626.259	492.792	464.698	429.111	290.517	272.929	559.739	813.99	623.675	601.734	384.021	491.371	433.871	521.222	419.091	437.439	400.899	295.823	584.823	302.607	243.863	270.676	511.453	387.401	209.198	294.285	406.849	287.486	239.093	532.977	669.12	555.758	480.669	459.992	189.907	420.853	266.84	271.35
GO:0019310	inositol catabolic process	NA	NA	15.8373	29.243	15.6007	31.7382	21.375	15.3368	26.6939	19.3723	10.242	32.2836	31.8091	35.9056	33.1026	48.905	11.8063	26.8221	22.8337	23.6423	27.6525	20.3345	25.7175	14.9092	29.641	15.3157	18.038	16.7281	40.2267	22.979	31.478	18.6103	16.2184	12.5581	24.9641	15.4495	12.9398	12.4804	10.4363	19.0847	23.8737	11.7064	28.3912	14.8958	17.3723	12.0103	9.986	14.9827
GO:0046855	inositol phosphate dephosphorylation	0.318852	0.00907103	40.0886	46.1054	35.3309	9.3034	46.9865	64.4562	102.198	103.971	9.82752	15.0205	36.5403	28.5944	67.1131	59.5572	13.6335	7.04073	11.8933	41.3822	41.3862	58.1304	23.1683	18.4193	58.3998	18.9596	12.3278	41.2257	20.4649	24.4119	55.2475	32.6347	15.1345	21.2277	24.6351	48.0124	71.9425	58.4992	32.2771	7.4541	7.72228	37.1728	23.8095	26.7207	71.0268	10.7335	27.5538	23.9639
GO:0008286	insulin receptor signaling pathway	NA	NA	0.496526	0.487554	0.644641	1.6121	1.60757	6.46777	0.895366	1.11743	0.347926	0.675435	1.99054	1.98087	4.27543	0.518789	0.959232	0.51252	0.402672	0.291342	0.192214	1.13998	2.35851	0.787064	0.917838	0.751836	1.09854	0.735311	0.151258	0.756527	1.65903	1.03937	0.25273	0.854529	0.506806	0.529684	0.653223	0.407154	0.484824	0.991657	0.426174	0.400939	0.231123	0.892568	1.55478	2.21481	1.25573	1.67249
GO:0007229	integrin-mediated signaling pathway	0.0242367	0.846829	284.133	185.74	135.434	901.439	143.476	158.577	132.668	171.904	55.4415	148.522	110.212	153.287	322.977	163.282	522.734	76.7387	123.51	198.495	289.948	227.94	170.672	38.9892	242.028	283.266	307.889	326.612	92.1858	254.355	322.491	133.878	38.7219	118.535	116.695	23.124	173.328	66.7873	82.1411	350.986	204.872	141.066	436.357	346.549	212.586	327.108	24.4097	180.285
GO:0016539	intein-mediated protein splicing	0.234886	0.0576414	265.068	368.09	165.114	129.161	264.388	383.596	177.722	430.285	113.241	89.3841	226.537	142.552	297.971	211.995	183.662	206.774	216.049	104.748	276.656	247.649	77.0722	113.024	101.021	89.1813	162.388	217.601	117.737	78.0176	190.337	121.677	76.7188	99.8597	29.4307	52.0586	387.469	136.37	189.585	129.959	183.25	279.487	225.025	273.824	224.43	45.0588	18.8704	51.36
GO:0030522	intracellular receptor signaling pathway	NA	NA	0.527887	0.405759	0.644641	0.631991	0.910568	1.78059	0.964227	0.909803	0.266069	0.591885	1.72529	1.8913	1.03488	0.451179	0.959232	0.630926	0.175385	0.291342	0.192214	1.13998	1.37819	0.637461	1.28834	0.980081	1.14313	0.542492	0.151258	0.627893	1.36937	0.986708	0.25273	0.623624	0.506806	0.529684	0.751662	0.407154	0.507059	0.962139	0.426174	0.292866	0.231123	0.816733	1.17761	1.9381	1.19874	1.52926
GO:0042073	intraciliary transport	NA	NA	0.984915	0.389786	0.88398	0.720946	0.532287	0.573358	0.937418	0.829172	0.111406	0.264357	1.60187	0.921606	1.10806	0.861302	0	0.125256	0.814391	2.06052	1.05049	0.598295	2.29998	0.236105	1.28992	0.977087	0.148198	1.3658	0.724007	0.635181	3.2228	0.287445	0.546985	0.114688	0	0.521562	1.74973	0.345771	0.600184	0	0.287623	0	0.279985	1.61552	1.24013	0.356645	0.370642	0.786216
GO:0008630	intrinsic apoptotic signaling pathway in response to DNA damage	NA	NA	0	0	0	0	0	0	0	0	0	0	0	0	0	0	0	0	0	0	0	0	0	0	0	0	0	0	0	0	0	0	0	0	0	0	0	0	0	0.662009	0.879702	0	0	0	0.194117	0	0	0
GO:0016226	iron-sulfur cluster assembly	-0.033457	0.78971	4794.36	4738.82	4373.76	4523.99	4641.12	4431.99	4660.34	4182.58	5128.07	4745.36	4873.88	4416.01	4575.98	5214.18	5159.81	5391.98	5657.34	4719.65	3970.47	4783.79	5247.67	5077.3	4894.6	5168.25	4610.84	4545.85	4547.46	4222.84	4676.08	4789.43	4989.6	5234.11	3846.55	4954.3	4228.09	4506.89	3994.24	5355.82	5146.43	4925.24	4711.92	4610.19	4998.69	5123	4981.82	5546.3
GO:0006102	isocitrate metabolic process	-0.242683	0.0496052	1103.38	1234.45	1103.61	1128.5	1226.4	1066.33	754.569	953.575	1429.4	1399.46	1554.35	1082.18	778.197	917.56	1457.35	1738.93	1705.72	1027.79	932.498	1221.46	1624.37	1718.88	1443.88	1119.52	1134.86	981.105	1241.01	710.031	750.207	906.932	1612.81	1137.33	1029.84	1054.68	1329.74	973.065	815.591	1630.46	1525.65	1633.31	1202.56	1062.56	888.687	1332.05	1034.49	1264.4
GO:0009097	isoleucine biosynthetic process	-0.139012	0.265632	3755.39	3754.07	3716.99	3901.53	4075.12	3785.88	4338.48	3671.4	4347.3	3997.89	4151.23	3821.44	3532.17	3870.36	4218.28	4320.88	4419.53	3555.44	3646.64	3760.14	4309.3	4422.84	4548.7	3961.83	3672.41	3721.16	3829.83	3664.4	3916.29	4041.39	4357.32	4017.44	2908.04	4100.26	3878.25	3669.65	3654.24	4248.55	4434.96	4082.8	4006.28	3762.56	3693.58	4202.76	3717.28	4260.83
GO:0006428	isoleucyl-tRNA aminoacylation	-0.191436	0.12361	320.274	339.065	292.841	329.858	355.364	312.274	293.613	332.323	309.169	315.801	338.018	318.87	306.895	287.425	337.556	331.334	358.998	192.144	312.93	313.778	318.769	270.941	289.921	312.674	315.865	299.812	287.797	370.962	307.611	382.492	360.735	355.615	215.962	333.178	294.223	326.869	330.776	286.106	316.316	340.788	368.564	282.204	324.211	355.352	282.953	362.418
GO:0019288	isopentenyl diphosphate biosynthetic process, methylerythritol 4-phosphate pathway	-0.195537	0.11562	2141.48	2344.34	2018.19	2256.55	2490.21	2423.53	1631.49	2287.62	2249.45	2174.58	2428.67	2178.68	2275.4	2004.41	2014.15	2025.21	2261.43	1931.08	2177.21	2116.67	2849.24	2790.19	2769.62	2361.08	2209.24	2402.4	2176.08	2658.97	2187.31	2674.42	2482.18	2458.28	1900.54	2946.47	2541	2863.99	2639.41	2294.65	1996.6	2558.32	2256.09	1953.73	2380.64	2616.89	2421.51	2797.84
GO:0019294	keto-3-deoxy-D-manno-octulosonic acid biosynthetic process	0.0119432	0.924175	221.596	254.722	287.369	288.847	273.354	244.028	478.576	298.829	268.777	267.175	272.952	311.326	267.809	333.569	340.081	344.475	317.093	339.168	229.565	262.206	270.058	318.515	276.717	212.845	247.581	270.627	330.811	229.957	385.011	328.034	283.401	293.383	251.636	353.19	201.754	256.448	224.474	304.731	337.695	216.808	265.785	218.917	276.413	266.599	330.256	387.702
GO:0060993	kidney morphogenesis	NA	NA	0	0	0	0	0	0	0	0	0	0	0	0	0	0	0	0	0	0	0	0	1.55229	0	0.122223	0.108883	0	1.12411	0	0	0	0	0	0	0	0	0	0	0	0	0	0	0	0	0.0180203	0	0	0
GO:0051383	kinetochore organization	NA	NA	0	0	0	0	0.367573	0.208341	0	0.0742595	0	0.636717	0	0	0	0	0	0	0	0	0	0	0	0.102224	0.00985305	0	0	0	0	0	0	0	0.138046	0	0	0	0	0	0	0	0.0731601	0.0603997	0	0	0.0691478	0.151955	0	0
GO:0042853	L-alanine catabolic process	0.31679	0.00955421	282.676	304.722	355.44	327.883	377.138	346.237	235.671	359.324	346.566	334.785	358.703	367.68	348.084	355.835	299.971	284.81	260.993	292.896	295.551	287.162	359.289	308.544	362.514	334.435	323.265	297.65	348.222	359.276	411.118	463.098	295.614	294.605	185.758	283.504	336.691	295.19	306.68	309.028	278.071	292.763	320.946	255.625	457.523	297.146	168.304	240.128
GO:0046373	L-arabinose metabolic process	NA	NA	0	0	0	0	0.727904	4.14417	6.97276	1.98469	1.14001	3.07891	0	0	0	0	0	0.518269	0	0	0	4.35987	3.55715	2.03672	0	0	0	0	4.0194	1.15244	2.99626	0	0	0	0.883837	0.570751	0.452476	0	0	0.68339	2.0747	0.480465	0	0	3.06731	0	0	0
GO:0042882	L-arabinose transport	NA	NA	16.1502	10.759	48.5246	29.09	29.1549	15.9172	35.4454	23.2078	21.6438	30.1224	28.9429	54.6578	24.1018	15.6868	17.1054	35.4817	39.0436	24.4424	19.1404	20.2737	10.2409	11.9757	46.997	20.7139	26.3114	18.3565	36.6558	20.4398	34.3873	24.7671	16.4016	12.8213	3.94407	19.712	28.7785	17.7477	14.7519	20.9212	33.1943	15.4975	25.0127	17.9209	15.6039	9.47882	6.92911	9.37446
GO:0019475	L-lysine catabolic process to acetate	NA	NA	6.94984	4.51245	24.2745	15.8317	19.0973	20.528	57.7385	17.8635	19.6722	22.8255	13.4115	24.5018	25.5224	36.1207	5.64388	14.1322	11.7288	13.1506	4.06197	23.7989	25.7167	12.0917	43.6494	5.96773	11.8241	10.2927	32.1799	12.3454	27.5063	28.0377	9.22686	4.90267	10.2633	17.7585	10.3581	22.7852	7.33054	5.43393	11.3602	6.60607	4.47536	10.5806	33.8887	15.207	13.1538	4.60491
GO:0019281	L-methionine biosynthetic process from homoserine via O-succinyl-L-homoserine and cystathionine	NA	NA	2.63079	0	0	0	0	0.689781	5.86471	0.67322	0	0	7.00175	0	1.7367	0	1.97177	0	0	17.2301	0	0	0	0	22.4854	0	0	0.953931	1.58303	0	1.32846	0.939109	0	0	0	0	3.11718	2.55701	0	2.48098	0	0	0	0	2.75434	1.96978	0	0
GO:0019509	L-methionine biosynthetic process from methylthioadenosine	-0.105447	0.399431	476.682	569.513	470.922	484.482	392.307	538.283	286.735	615.178	333.797	326.277	341.649	422.273	544.988	373.84	353.414	240.613	287.452	250.888	622.733	389.345	330.613	336.441	251.788	397.239	450.208	620.154	349.037	631.907	457.338	484.157	303.305	501.867	316.35	592.983	556.026	731.044	764.599	301.966	288.135	501.67	470.518	454.647	348.512	442.387	461.806	497.096
GO:0019284	L-methionine biosynthetic process from S-adenosylmethionine	-0.148951	0.23262	494.848	578.062	472.646	477.336	389.428	537.602	274.018	612.853	357.527	332.333	340.991	420.924	543.894	372.1	417.978	320.643	332.113	271.034	636.501	390.087	329.13	334.957	251.493	423.648	466.579	619.394	359.098	628.457	456.4	480.876	307.375	514.918	316.949	591.611	554.678	731.496	762.217	334.006	333.961	507.855	519.264	507.483	346.408	439.151	460.089	497.096
GO:0009094	L-phenylalanine biosynthetic process	0.151703	0.224006	81.0095	72.1909	80.3088	44.3305	79.8513	83.5803	148.634	134.12	74.6441	45.1559	42.3175	56.4997	68.3945	128.595	50.6854	37.4294	37.5056	72.1441	80.8397	80.6141	40.9094	53.6476	77.8093	29.5692	35.2022	68.5699	59.3087	55.3766	109.216	76.6026	38.0311	31.8652	33.0633	65.7038	86.5838	35.4162	50.6046	26.4394	57.8655	58.8982	41.4488	49.8726	68.7833	25.9709	41.2969	34.5796
GO:0006559	L-phenylalanine catabolic process	0.319736	0.00887062	62.2587	68.0297	109.549	75.9153	102.689	108.112	67.3724	116.769	89.4612	127.089	146.414	104.003	71.4107	117.439	105.929	101.924	68.1931	105.017	73.2558	67.3862	97.9645	73.3553	112.513	81.8488	79.3513	106.093	107.123	73.9295	68.7652	67.2741	79.9821	52.214	77.2388	70.4215	77.0097	97.8243	86.3382	86.742	93.2879	62.6104	81.1022	60.662	120.59	55.2285	77.2778	69.3311
GO:0055129	L-proline biosynthetic process	0.322685	0.00822936	508.537	539.082	589.883	538.647	550.355	638.912	895.332	840.977	440.839	456.446	518.902	567.418	653.297	675.247	425.33	367.846	398.543	446.593	586.532	461.693	394.621	405.42	572.036	437.401	446.448	572.323	405.927	545.747	704.816	641.705	428.736	521.239	321.208	504.248	545.214	491.306	584.575	355.112	436.929	490.673	452.956	417.184	590.813	482.547	434.935	564.567
GO:0006564	L-serine biosynthetic process	0.163002	0.190975	298.378	295.644	245.995	306.346	334.999	333.989	379.31	329.534	294.731	281.212	278.37	314.074	342.52	269.283	250.111	202.386	224.639	268.531	318.258	228.717	298.579	254.159	323.449	314.368	285.081	302.582	246.052	372.906	335.852	403.297	297.889	285.789	200.598	342.793	319.01	347.036	373.585	239.3	179.824	270.417	245.194	232.826	364.729	295.36	236.917	266.246
GO:0005988	lactose metabolic process	NA	NA	0	0	0	0	0	0	0	0	0	0	0	0	0	0	0	0	0	0	0	0	0	0	0	0	0	0	0	0	0	0	0	0	0	0	0	0	0	0	0	0	0	0	0	0	0	0
GO:0006273	lagging strand elongation	NA	NA	3.50331	0	1.69532	0	0	0	0	0	3.20734	1.91423	0	0	1.0301	0	3.45938	4.59568	1.8294	0	1.91638	2.26314	0	0	0	0	0.773286	0	4.2007	0	0	0	0	0	0	0	0	0	0	0	0	0.969055	0	0	1.58143	0.708808	0	0
GO:0045324	late endosome to vacuole transport	NA	NA	2.10596	0	0	0	0.316781	0	0	0	0	0	0	0	0	0	0	0	0	0	0	0	0	0.405592	0	0	0	0	0	0	0	0	0	0	0	0	0	0	0	0	0	0	0	0	0.473558	0	0	0
GO:0009965	leaf morphogenesis	NA	NA	0.291237	0.500096	0	0.957143	0.718317	0.346616	0	0.253289	0.560489	0.568358	2.27208	1.5565	0.86581	0	0.583704	3.5578	0.667734	0	0	0	0.314205	0	0.404351	0.652888	0.259347	1.35999	0	0	0	2.76886	2.38814	0.263018	0.266563	0	0.792351	0.0310015	0	0.529416	0	0	0	0	0	0.351225	0.897972	2.71621
GO:0007612	learning	NA	NA	0.106968	0	0	0	0.49353	0.352985	0	0.0038227	0.0126446	0	0.0397196	0	0.0350984	0	0	0	0	0	0	0	0.0458506	0	0.010906	0.131068	0.335413	0	0.0237546	0	0	0	0	0	0	0	0.118611	0	0	0	0	0	0	0.244186	0.0124047	0	0.140025	0
GO:0009098	leucine biosynthetic process	-0.146158	0.241596	2686.25	2812.42	2458.75	2670.57	2928.64	2730.78	3187.49	2910.16	3046.23	2621.43	2844.01	2714.76	2534.38	2670.25	3027.14	3127.38	3074.79	2535.3	2769.69	2676.41	2965.52	3225.09	3370.43	2621.57	2790.83	2793.49	2780.06	2545.62	2792.33	3023.95	3019.49	2782.03	2270.82	3069.45	2816.6	2680.88	2691.68	3078.76	3205.9	3000.59	3106.05	2650.67	2483.92	2885.36	2702.83	3244.31
GO:0006429	leucyl-tRNA aminoacylation	-0.211657	0.0880003	568.235	658.205	524.328	613.713	717.255	701.793	709.272	700.711	654.114	629.426	628.079	533.362	516.618	654.608	637.567	670.262	654.946	431.318	570.757	545.409	820.989	816.736	824.191	595.225	601.993	634.82	616.844	486.143	637.404	592.449	651.409	631.965	537.462	650.689	730.282	564.076	545.322	711.525	662.31	656.96	554.062	532.264	563.414	700.53	686.762	739.558
GO:0030595	leukocyte chemotaxis	NA	NA	0	0	0	0	0	0	0	0	0	0	0	0	0	0	0	0	0	0	0	0	0	0	0	0.395108	0	0	0	0	0	0	0	0	0	0	0	0	0	0	0	0	0	0	0	0	0	0
GO:0009245	lipid A biosynthetic process	-0.0358349	0.775144	894.967	885.904	768.012	747.816	818.294	1006.97	715.063	1201.06	599.783	691.598	708.158	697.803	957.407	895.541	493.809	462.649	583.118	670.429	890.243	687.044	701.014	634.17	639.2	817.624	743.616	979.28	620.795	1161.43	915.351	1103.25	642.669	970.205	584.518	1054.51	946.654	1129.44	1121.25	490.622	543.354	783.22	736.588	738.466	914.266	809.424	815.313	913.517
GO:0030259	lipid glycosylation	NA	NA	49.4943	92.13	36.6121	23.9469	53.804	69.9787	46.8447	107.002	6.41654	18.6028	53.5701	26.444	84.8506	39.5616	6.48165	4.43104	18.817	7.79672	65.1376	38.9746	16.0308	19.8828	24.7721	21.8058	21.9655	57.9223	11.0912	43.491	32.7727	44.4039	7.39286	11.7809	5.36568	13.1707	83.9499	60.3526	51.584	4.62577	1.56307	45.6697	18.5467	35.1145	57.72	17.0622	5.80724	3.29152
GO:0019915	lipid storage	NA	NA	0.115783	0.191677	1.43998	0.199859	0.0354926	0.199229	0.169461	0.105124	0.115132	0.157095	0.051742	1.304	0.183258	0.22559	0.132093	0.159505	0.701541	0	0.209131	0.142514	1.58604	0.0896609	1.85072	0.909716	1.08214	0.143611	0	0.258234	0.0365787	0.810779	0.189036	0.0925844	0.042712	1.41712	0.106798	0.165962	0.112488	0.242051	0.185166	0.113393	0.268351	0.277806	0.755848	0.383847	0.0870922	1.57911
GO:0009107	lipoate biosynthetic process	0.18668	0.133395	41.4397	53.3601	46.7399	38.769	68.6667	89.6555	75.2832	125.632	31.9497	8.74341	46.5425	27.5389	56.9287	92.2465	15.0837	14.0854	23.8689	68.4344	59.7766	26.5974	32.1567	25.0872	33.362	30.2416	41.2663	66.8951	17.0885	28.2932	52.9114	39.8811	25.4893	33.7437	21.8112	40.6346	84.4097	33.3647	60.1067	20.1764	15.327	50.7359	18.351	47.5328	71.8828	21.3979	29.6	37.5993
GO:0015920	lipopolysaccharide transport	NA	NA	38.5319	66.0898	19.8841	8.86139	45.9103	54.1325	22.2079	94.054	2.01848	2.03149	22.3014	6.66012	38.2068	34.3356	0	4.56363	4.181	0	53.5946	27.6469	5.63229	8.78232	9.72511	2.64054	5.22267	43.6083	1.48192	3.46619	37.2174	3.52846	0	8.81512	1.51851	1.24071	63.8693	16.3065	36.4317	0	0	48.6899	2.15637	17.816	29.8895	0	0.126861	1.29814
GO:0001889	liver development	NA	NA	0.0535685	0	0	0.0828507	0.0809802	0.133144	0.473864	0	0	0	0.265558	0	0.048391	0	0	0.0105195	0	0	0.0381083	0	0	0.0319448	0	0.731692	0	0	0	0.0352098	0.0319067	0.0504419	0.0133016	0	0	0	0.0220366	0	0	0.0397301	0.879702	0.0108576	0	0	0.0834802	0.0628454	0.0115531	0
GO:0051668	localization within membrane	NA	NA	0.016274	0.101199	1.73398	0.0267448	0.259463	0	0	0.024352	0	0	0	0	1.00202	0.14593	0	0	0	0.292364	0.0555823	0.122155	0	0	0	0	0	1.20519	0.330534	0	0	0	0.0119373	0	0	0	0.513197	0	0	0	0	0.16689	0	0	0.0802952	1.14424	0.140025	0.133292
GO:0001676	long-chain fatty acid metabolic process	NA	NA	0	0	0	0	0	0	0	0	0	0	0	0	0	0	0	0	0	0	0	0	0	0	0	11.8873	0	0	0	0	0	0	0	0	0	0	0	0	0	0	0	0	0	0	0	0	0	0
GO:0030324	lung development	NA	NA	0.0584846	0	0	0.0873566	1.92435	5.3207	0.0558595	0.47536	1.10101	6.21767	3.91626	0.185081	0.143978	0	0.019738	0.0534538	0.027776	0	0.207272	2.23188	6.80218	1.94009	3.77063	0	0.0649187	0.0862861	0	0.0690147	0.0804503	2.13686	0.0335097	0.0200183	0	1.84684	0.609841	0.0385797	0	1.37476	0.100838	0.660729	0.0710949	0	4.14258	1.55039	0.937575	0
GO:0002285	lymphocyte activation involved in immune response	NA	NA	0	0	0	0	0	0	0	0	0	0	0	0	0	0	0	0	0	0	0	0	0	0	0	0.861399	0	0	0	0	0	0	0	0	0	0	0	0	0	0	0	0	0	0	0	0	0	0
GO:0009089	lysine biosynthetic process via diaminopimelate	-0.174577	0.160925	2415.07	2657.33	2535.8	2382.2	2748.29	2585.39	3436.14	3051.21	2591.07	2265.2	2576.58	2411.54	2426.52	2769.58	2518.88	2524.99	2576.98	2450.32	2449.22	2438.08	2777.15	2702.29	2963.89	2529.85	2406.82	2599.2	2359.38	2382.24	2792.39	2622.6	2696.74	2519.77	1904.68	2889.51	2681.17	2512.17	2595.35	2538.05	2447.11	2490.65	2461.14	2343.85	2485.87	2750.22	2477.08	2985.78
GO:0007040	lysosome organization	NA	NA	5.9573	0.739371	3.37316	0.00552338	0.72413	1.10018	0.790551	0.438974	0.0127777	0.023342	0.514072	0.249034	1.19155	0	0.148457	1.20351	2.11621	5.52391	0.261553	1.19357	3.39422	1.97276	1.23554	1.77724	0	0.215715	0	0.014839	1.47899	0.900536	1.14453	0.136374	0	0.0138152	0.171664	0.149565	0	6.90969	0	0.112458	0	0.408493	0.605735	4.4788	0.0558212	0.0508839
GO:0006430	lysyl-tRNA aminoacylation	-0.270637	0.0279596	602.13	646.419	558.909	703.396	625.843	611.086	689.248	554.286	598.256	636.519	560.561	591.943	612.643	633.718	606.966	661.765	665.313	564.177	597.895	600.401	693.234	617.186	661.884	583.726	595.984	579.094	621.643	599.746	632.653	687.224	613.718	633.059	493.611	615.121	536.673	594.466	539.075	662.728	651.325	575.818	715.994	562.243	569.264	637.044	606.286	794.062
GO:0015693	magnesium ion transport	0.113761	0.363086	361.998	411.466	335.201	403.503	350.929	418.466	396.067	456.674	255.235	325.828	331.029	386.36	369.924	392.194	271.917	192.414	263.505	264.193	496.417	295.983	273.256	272.024	268.794	361.019	368.107	331.85	312.083	559.27	435.247	480.369	285.872	410.694	247.055	327.814	379.155	335.593	375.37	245.561	212.147	336.866	417.211	301.175	394.882	397.9	306.844	338.722
GO:0043571	maintenance of CRISPR repeat elements	0.131232	0.293575	195.554	277.837	86.9721	24.0329	44.0763	230.409	94.4252	329.714	3.10032	7.59651	132.822	45.573	196.48	117.505	8.78003	2.19748	18.9842	0	202.121	51.394	39.9768	46.7026	44.1679	9.11376	47.6759	165.231	0	15.4657	66.4969	19.1719	2.13158	28.7045	1.6297	2.03509	299.726	94.3039	181.736	18.6711	1.53863	216.447	0	102.574	116.124	2.2616	0	0.881131
GO:0072595	maintenance of protein localization in organelle	NA	NA	7.50248	4.92871	2.76669	6.07107	2.34475	9.41436	0	8.96374	0	1.98018	0.653166	16.1029	17.9073	3.98452	1.89552	0	0.886767	0	0	1.88827	14.2039	0.599773	4.79776	5.26162	3.97496	3.05111	0	3.8499	3.93762	1.36651	3.50121	0	4.87873	2.90461	6.27795	1.5569	4.53802	8.65143	4.69374	4.85671	0	0	7.24635	2.20449	11.9022	2.76332
GO:0006108	malate metabolic process	-0.106422	0.395062	930.513	1182.3	891.894	862.602	1210.64	1037.92	1399.47	1278.74	1248.8	1055.43	1155.06	1008.93	912.195	1084.26	1254.2	1291.42	1219	859.447	970.6	1019.06	1292.33	1467.38	1460.19	852.101	911.039	1114.58	1060.04	723.645	1206.98	946.815	1295.96	998.228	953.234	1104.47	1198.92	960.14	1020.1	1338.34	1190.27	1273.32	922.609	970.035	988.947	1213.96	1229.85	1312.11
GO:0008584	male gonad development	NA	NA	0.144262	0.202183	0.0952926	0.32399	0.190314	0.107488	0.639112	0.186463	0.367625	0.213042	0.204229	0.22342	0.56262	0.265754	0.412473	0.26629	0.144752	0	0	0.227759	0.23321	0.330504	0.301232	0.325423	0.108034	0.17112	0.0769486	0.0938635	0.286476	0.384619	0.0645467	0.270246	0.0652974	0.0742378	0.101134	0.0742659	0.113719	0.182535	0.219157	0.116773	0.0847968	0	0.498367	0.39875	1.01456	0.311814
GO:2001295	malonyl-CoA biosynthetic process	0.293974	0.0165832	864.287	876.536	1055.58	997.819	1021.33	993.992	1178.38	1071.4	921.836	982.556	995.254	1100.69	1116.64	1119.9	857.757	849.032	802.093	966.401	1010.96	892.632	1004.17	744.287	878.352	916.867	924.064	943.124	1053.27	1098.45	1148.21	1282.7	880.906	916.226	719.686	1047.28	772.692	965.474	933.993	809.564	860.986	733.791	984.924	749.632	1103.25	828.689	835.699	991.246
GO:0000023	maltose metabolic process	NA	NA	9.57639	4.65406	3.30643	9.89804	5.65423	3.65459	5.20166	2.09958	8.40573	9.0689	6.18666	5.84295	2.98411	6.23127	8.46658	22.7853	8.10772	10.6597	6.42766	10.4881	5.08488	1.66228	0.402997	6.16358	12.3773	9.19263	9.34672	3.16282	2.73782	6.6205	3.39898	2.96298	8.86351	7.08295	0.260433	1.71032	5.98593	6.9191	20.2679	6.74564	8.37368	10.5778	3.45689	6.82305	4.02407	7.34185
GO:0030879	mammary gland development	NA	NA	0	0	0	0	0	0	0	0	0	0	0	0	0.20596	0	0	0	0	0	0	0	0	0	0	0	0	0	0	0	0	0	0	0	0	0	0	0.184631	0	0	0	0	0	0	0	0	0	0
GO:0046355	mannan catabolic process	NA	NA	0	2.17588	0	0	1.96239	0	0	0	0	0	0	3.30255	9.93075	0	0	0	0	0	0	1.54532	0	0	6.28624	4.48597	0	0	0	0	0	0	0	0	0	0.998795	1.84216	0	0.91164	0	0	2.53204	2.49116	0	0.825834	0	0	0
GO:0006013	mannose metabolic process	NA	NA	37.7809	56.7314	7.48084	9.97362	31.4961	61.3062	11.6467	100.138	8.18372	4.84012	14.3191	15.2677	29.6702	35.6563	3.53209	4.91017	9.43192	0	32.0896	33.7521	12.5503	13.6878	11.7395	16.5729	20.151	26.4676	10.4918	23.9284	35.6843	16.1327	6.34059	14.6896	1.70402	7.81144	94.1286	15.2584	30.3492	5.26336	0	46.3552	13.8402	25.4231	36.2112	10.5443	3.50024	4.08339
GO:0000463	maturation of LSU-rRNA from tricistronic rRNA transcript (SSU-rRNA, 5.8S rRNA, LSU-rRNA)	NA	NA	0.7959	1.55743	0	0	0.739939	0.724903	0	0.177543	0.653526	0	2.019	0	0	0	0	0	0	0	0	0	4.11073	0	0.524919	0	0	0	0.0948153	0	0	0	0	0	0	0	1.67665	0	0	0	0	0	0.625894	0	0.582685	3.61304	0.19368	0
GO:0042256	mature ribosome assembly	0.217206	0.079799	199.718	167.085	218.326	210.517	152.006	166.637	79.7547	195.915	168.109	175.207	164.291	158.881	147.502	102.457	174.368	75.8129	113.393	29.3673	249.881	144.693	186.794	117.802	149.873	215.779	163.378	122.723	132.41	197.104	148.795	194.643	170.905	215.773	60.4433	81.5306	159.954	66.3763	102.339	110.058	144.252	141.188	224.774	165.267	223.641	181.948	43.2153	47.2081
GO:0009561	megagametogenesis	NA	NA	0	0	0	0	0	0	0	0	0	0	0	0	0	0	0	0	0	0	0	0	0	0	0	0	0	0	0	0	0	0	0	0	0	0	0	0	0	0	0	0	0	0	0	0	0	0
GO:0007613	memory	NA	NA	0	0	0	0	0	0	0	0	0	0	0	0	0	0	0	0	0	0	0	0	0	0	0	0	0	0	0	0	0	0	0	0	0	0	0	0	0	0	0	0	0	0	0	0	0	0
GO:0009234	menaquinone biosynthetic process	-0.2792	0.0231929	1182.21	1096.41	1087.49	1163.5	1036.03	932.744	640.76	807.766	1122.35	1144.39	1171.8	1243.86	1070.48	833.344	1097.58	1312.9	1450.81	933.443	1143.04	1067.79	1266.95	1301.37	1119.63	1214.76	1165.07	1028.33	1214.17	1053.08	894.311	996.375	1373.16	1048.51	877.038	1287.64	1052.64	1054.75	1097.86	1264.67	1259.47	1363.51	1288.57	1043.9	985.066	1162.3	930.965	1098.78
GO:0010073	meristem maintenance	NA	NA	2.12223	0.500096	1.43998	0.891154	0.712197	0.346616	0	0.179242	0.560489	0.735086	0.907463	1.68556	0.51154	0	0.583704	0.159994	0.095708	0	0	0	0.314205	0	0.256405	2.12471	2.29806	0.221268	0.878919	0.317678	0	1.0322	0.181703	0.263018	0.128318	1.28694	0	0	0.581724	0.529416	0	0	0.440788	0	0.626772	2.5257	0.738173	0.693529
GO:0009933	meristem structural organization	NA	NA	0.291237	0.500096	1.43998	0.149567	0.121572	0.346616	0	0.179242	0.560489	0.568358	0.248666	1.68556	1.58107	0	0.583704	0.159994	0.095708	0	0	0	0.314205	0	2.12645	0.652888	0	0.221268	0	0	0	1.0322	0.181703	0.263018	0	1.28694	0	0	0	0.529416	0	0	0	0	0	0.186556	0.106199	0.210046
GO:0048332	mesoderm morphogenesis	NA	NA	0	0	0	1.55454	0	0	0	0	0	0	0	0	0.20596	0	0	0	0	0	0	0	0.1052	0	0.122223	0.593139	0	0	0	0	0	0	0	0	0	0	0	0	0	0	0	0	0	0	0	0	0	0
GO:0072164	mesonephric tubule development	NA	NA	0	0	0	0	0	0	0	0	0	0	0	0	0	0	0	0	0	0	0	0	0.0279293	0	0	0	0	0	0	0	0	0	0	0	0	0	0	0	0	0	0	0	0	0	0	0	0	0
GO:0015948	methanogenesis	0.10793	0.388359	34.9118	10.145	125.186	122.297	43.8164	36.6707	112.737	49.5967	92.8694	100.486	31.1599	114.935	63.3433	58.2032	73.4302	121.74	43.4703	123.844	66.1675	98.9658	16.1992	5.97498	106.102	30.6528	56.3438	21.7668	122.902	35.9774	58.5655	32.1844	39.6007	9.10789	0	10.1215	32.6167	17.0457	5.20901	74.6484	118.269	16.3699	82.9339	54.7864	23.3653	7.8982	5.77442	5.04933
GO:0006431	methionyl-tRNA aminoacylation	0.13343	0.285493	158.02	184.854	141.854	118.073	226.46	238.158	306.583	287.25	140.149	144.057	171.833	147.303	153.152	198.76	150.776	171.919	158.365	97.7577	171.352	159.29	139.804	131.76	176.09	134.005	125.527	184.584	80.6362	131.185	232.711	193.044	142.361	168.617	115.137	191.316	188.578	164.469	184.671	121.167	158.5	146.653	148.125	147.1	213.231	147.768	164.378	179.077
GO:0019243	methylglyoxal catabolic process to D-lactate via S-lactoyl-glutathione	NA	NA	41.9977	51.0043	32.5689	18.0257	27.9591	63.6953	33.4681	108.22	7.22646	2.98277	16.3053	14.6998	48.9167	29.2365	2.22786	1.78868	2.02653	32.4531	47.4989	55.0133	5.81395	12.084	13.4591	14.2981	15.928	47.6655	2.84953	7.04731	39.2515	10.6995	5.2045	11.3659	10.1181	10.6562	69.6828	17.636	42.1634	3.93695	7.01657	30.3832	3.70159	25.2153	40.4931	10.3722	10.6658	8.1452
GO:0007020	microtubule nucleation	NA	NA	4.82032	0.767565	1.89403	10.0928	5.82272	3.30285	5.06457	0.625083	2.1762	6.29955	8.28586	2.66154	4.48737	0.0970638	2.89946	1.46331	0.0645989	0	1.82362	2.86958	2.88591	1.18806	3.48971	3.35373	2.01182	1.25089	0	3.27758	4.36893	0.438028	0.390265	3.19569	0.674558	1.39921	1.77495	3.08789	1.45218	7.81056	5.0678	0.355064	6.25713	0	1.17023	6.78157	2.50062	2.80547
GO:0030901	midbrain development	NA	NA	4.08375	0.703244	0.88398	6.88286	0.854168	1.21705	0.853225	9.98858	0.111406	0.821785	0.220055	13.5605	18.3693	4.97904	0.49463	0.125256	0.814391	2.11845	0.959957	0.645712	8.29628	0.645286	7.63024	4.58587	3.45971	3.30544	0.724007	2.27388	4.66099	0.382147	3.59219	0.35866	4.89758	3.40507	2.62367	0.2662	3.56599	8.94311	3.14411	4.85671	0.352372	1.61552	8.56787	1.37332	12.2949	0.871366
GO:0006515	misfolded or incompletely synthesized protein catabolic process	0.19871	0.109715	372.946	305.661	515.89	417.527	371.232	346.548	847.751	429.207	519.211	540.027	400.294	539.849	325.937	567.549	547.718	584.124	457.714	511.859	363.554	459.662	345.756	287.909	400.612	347.245	361.352	310.805	578.416	288.848	536.663	344.259	391.638	333.182	261.593	314.617	228.18	239.418	270.529	449.714	573.44	303.318	395.069	322.194	314.444	330.411	374.277	427.762
GO:0006298	mismatch repair	0.209219	0.0918075	275.912	391.383	260.953	191.851	284.173	428.435	410.718	566.524	151.682	197.991	283.919	228.892	392.79	350.108	143.626	133.848	159.622	99.1691	357.642	243.701	192.462	190.355	235.999	192.059	217.396	318.534	192.378	232.862	316.332	265.531	177.742	206.747	114.962	239.086	458.044	286.641	397.221	117.341	144.415	306.755	182.886	203.414	338.111	179.598	164.478	196.261
GO:0006120	mitochondrial electron transport, NADH to ubiquinone	0.384803	0.0014216	157.593	188.207	168.688	145.309	176.385	198.563	291.409	295.977	183.799	155.226	152.171	186.066	182.184	222.916	153.158	176.956	142.639	156.28	152.433	199.009	127.261	128.414	184.825	105.704	115.091	146.083	196.298	97.9842	220.367	126.156	108.299	99.1545	82.1759	114.973	176.693	99.6857	126.981	131.63	187.624	160.028	121.515	132.739	125.138	113.995	119.243	124.185
GO:0006122	mitochondrial electron transport, ubiquinol to cytochrome c	0.0655726	0.600905	156.436	144.672	96.8589	116.986	198.923	196.917	345.746	187.995	161.33	166.119	158.9	135.905	146.534	243.062	186.077	169.379	153.186	159.851	96.1492	199.053	202.527	197.621	227.801	139.858	147.949	152.464	147.95	100.943	212.996	156.873	178.834	216.592	138.314	156.248	169.988	126.042	123.874	200.389	187.057	145.504	133.372	223.297	155.737	213.117	262.358	272.687
GO:0000002	mitochondrial genome maintenance	NA	NA	3.36973	0.344547	0	0	1.57116	0	0	0	0	1.51723	0.627143	0	0	0	0	0	1.20198	0	0	0	2.97563	1.38289	0.804264	0	0	0	0	0.419356	0	0	0	0	1.39611	0	0.667454	0	0	0	0	0.252744	0	0	0.222698	2.77645	0.237615	0
GO:0033108	mitochondrial respiratory chain complex assembly	NA	NA	12.4257	6.26734	14.8745	7.86209	8.47569	7.70004	11.1661	11.3214	11.2482	11.4576	10.4577	10.7792	7.4767	13.7375	18.813	11.7969	7.62902	15.6878	7.01824	8.19579	11.295	9.07069	9.61597	7.52598	10.8513	6.2595	12.903	5.78626	8.45515	8.78863	8.17714	7.27872	4.1243	7.53263	6.0696	3.59825	5.88328	12.7258	13.0926	6.70415	9.35919	5.34175	6.01259	8.21659	7.95555	11.0744
GO:0000959	mitochondrial RNA metabolic process	NA	NA	0	0	0	0	0	0	0	0.350273	0	0	0	0	0	0	0	0	0	0	0	0	0	0	0	0	0	0	0	0	0	0	0	0	0	0	0	0	0	0	0	0	0	0	0	0	0	0
GO:0032543	mitochondrial translation	NA	NA	5.85525	1.10793	5.37775	3.46025	11.1409	9.91668	4.31965	4.20639	7.84072	11.0735	4.09948	4.99075	5.00264	13.0505	0.193331	5.59124	0.926765	1.84176	2.58132	5.92056	2.99041	3.07597	4.22372	4.2026	6.60728	1.1371	2.44226	6.12088	8.84441	8.7215	2.94826	1.15536	0	0.63087	5.91175	2.08027	2.50174	1.62878	4.32098	5.76242	2.28047	0	5.6583	6.49632	0.844928	2.17036
GO:0051646	mitochondrion localization	NA	NA	0.665538	0.733904	0.59761	0.688678	0.862327	0.99119	0.83601	0.56576	0.302938	0.951648	1.3809	1.01563	1.84095	0.792353	1.41219	0.646828	1.20087	0.291342	0.289437	1.27304	1.19084	1.13566	2.2234	0.938161	1.12804	0.431943	0.202625	0.799903	1.56331	1.97638	0.479539	0.8163	0.487499	0.42349	0.766515	0.25814	0.386694	1.02708	0.597744	0.531949	0.360386	0.582406	1.54715	1.40574	2.03123	1.71463
GO:0098779	mitophagy in response to mitochondrial depolarization	NA	NA	0	0	0	0	0	0.23382	0	0	0	0	0	0	0	0.343182	0	0	0	0	0	0.224213	0	0	0	2.20256	0	0	0	0	0	0.447672	0	0	0	0	0	0	0	0	0	0	0	0	0	0	0	0
GO:0007076	mitotic chromosome condensation	NA	NA	9.08207	0	9.98258	1.79452	0.958402	7.78196	0	3.00372	1.64074	11.2408	4.20799	0.522029	0.425363	0	3.99382	7.06605	2.29445	0	1.39179	6.1168	6.74469	4.39719	5.3317	4.66168	0	0	1.30143	1.77629	3.07979	2.54138	5.59732	4.91045	1.23072	0	1.66932	0	0	0	0	3.37116	0	1.67416	0.886768	11.9521	2.99096	0.541049
GO:0044773	mitotic DNA damage checkpoint	NA	NA	0.496526	0.487554	0.644641	1.6121	0.720764	3.30311	0.895366	1.05457	0.347926	0.582067	2.04076	1.98087	1.169	0.451179	0.959232	0.51252	0.402672	0.291342	0.192214	1.13998	1.92165	0.737244	3.71099	0.751836	1.09854	0.677986	0.151258	0.756527	1.26008	1.03937	0.25273	0.623624	0.506806	0.540615	0.630081	0.407154	0.484824	0.879966	0.426174	0.400939	0.231123	0.892568	1.57892	2.0912	1.27428	1.67249
GO:0006312	mitotic recombination	NA	NA	2.13172	2.79475	2.75216	3.00748	7.15247	7.39367	0.848383	5.84767	0.569406	1.86902	1.03773	2.93718	2.50662	2.36189	0	0.760585	0.934701	1.74703	1.02744	9.52163	4.11154	1.30026	3.34236	2.97372	3.52102	3.37216	1.86565	2.12409	9.45793	4.25183	0.513901	0.502264	0.196439	1.25612	4.73801	1.33858	2.46867	0.644777	0.701172	2.07236	1.6189	1.84757	6.55127	1.14039	0.956682	0.983927
GO:0007064	mitotic sister chromatid cohesion	NA	NA	14.1267	0	0	16.5444	5.09951	4.78202	0	31.1289	3.59732	20.0463	6.21314	0	11.4888	0	17.7579	0.633739	0	42.3993	30.9227	12.007	5.19625	0.650024	1.72188	0.883856	0	0	0	0	1.49938	0	13.9423	0	0	1.05428	0	0	0.330491	4.37143	0	0.971716	0	6.92542	0	18.2086	0	2.28429
GO:0007094	mitotic spindle assembly checkpoint	NA	NA	0.205968	0.234022	0	1.0288	0.445901	1.021	0.271766	0.202178	0	0.440904	2.3958	0.145586	0.79875	0.400751	0.0921106	0.281336	0.0944382	0	0.474216	2.22755	1.0072	1.51957	0.413076	0.105752	0	0.361035	0	0.597952	0.107685	0.29239	0.0146658	0.0198792	0.367286	0.0507823	0.214563	0.400402	0.179112	0.0874382	0.317567	0.57013	0.119181	0.696157	0.855589	0.517667	0.489005	0.293653
GO:0007052	mitotic spindle organization	NA	NA	2.14325	0.120602	0.478187	0.333292	1.76586	1.37027	0.0670673	0.157297	0	2.31493	0.267993	0.124104	0.464942	0.63415	0.0199067	0.261887	0	0	0.123991	0.56375	3.68085	1.04987	0.987636	0.267443	0.703614	0	0.106794	1.61763	0	0.545836	0.165417	0	0.753607	0	1.58878	0.0499469	0.374387	0.762372	0.0731601	0.339964	0	0.0305864	1.16504	1.67244	0.253167	2.18013
GO:0006777	Mo-molybdopterin cofactor biosynthetic process	0.216461	0.0808625	645.406	675.208	511.138	574.907	544.977	711.217	787.978	856.443	447.862	530.936	575.787	580.515	739.309	670.031	517.978	473.091	521.15	407.302	689.1	547.735	397.759	388.197	572.358	491.539	552.862	540.073	602.177	596.548	695.733	656.38	479.892	539.677	351.648	594.997	659.524	587.494	700.532	466.178	468.992	589.872	601.307	459.767	617.369	479.833	422.673	493.661
GO:0042303	molting cycle	NA	NA	0	0	0	0	8.86876	0.311052	0	0.0245644	0	0	0	0	2.02525	0	0	0	0	0	0	0	14.0447	0.0266327	0	0.484256	0	0	0	0	0	0	0	0	0	0	0	0	0	0	0	0	0	0	8.923	0.574259	0	0
GO:0032324	molybdopterin cofactor biosynthetic process	NA	NA	34.481	43.4492	30.0184	39.0046	37.4424	41.6197	40.1487	54.1821	34.3903	27.8957	24.594	19.2863	28.7816	22.5712	39.4318	22.2716	13.767	14.9845	30.1663	40.921	3.10597	11.8277	24.5011	6.83103	36.4512	30.2217	10.0104	5.18664	41.301	17.6009	11.44	10.563	3.76293	9.28884	57.0275	8.31978	18.2549	13.9724	20.1794	36.2113	20.1436	39.6931	21.4098	2.94008	3.28279	29.6797
GO:0015718	monocarboxylic acid transport	NA	NA	0	0.661757	0	2.85006	6.33777	3.80348	0	1.38807	11.2225	18.4787	2.08474	3.17795	11.7911	0	0	0	0	0	2.33371	0	2.83831	0	0	0	0	0	3.98102	4.56208	0	3.24534	1.5226	3.65834	0	8.93784	5.10096	0.16982	6.92883	0	2.74334	0	0	0	3.99121	1.5555	1.31766	2.28429
GO:0045292	mRNA cis splicing, via spliceosome	NA	NA	2.01814	0.541476	0	1.00148	1.32455	2.97844	0	0	1.21814	4.15264	0	0	0.133822	0	0.557893	0	1.52038	0	0.585194	0	1.00173	0.921017	0.0876244	0.924959	0	0.517033	0	0.813425	0	1.26797	0	0	0.471926	0	0.0685276	0	1.03857	0	0	0	0	0	0	0	0.394748	0.39268
GO:0006379	mRNA cleavage	NA	NA	2.60689	0.835852	0	0	0	0	0	0	0	2.89181	0	0	0	0	0	0	0	0	0	0	1.47432	0.839037	0	0	1.20542	0	0	0	0	0	0	0	0	0	1.34555	0	0	0	0	0	0	0	0	1.7481	0	0
GO:0016556	mRNA modification	NA	NA	3.02374	1.75639	4.18967	3.9357	0.994302	4.26042	0.990767	0.631737	2.68758	1.05483	0.610707	4.18499	0	0.542888	1.728	3.52893	1.40467	0	0	1.18332	3.76161	1.87477	3.09258	4.55076	2.21264	0.51242	0	0.710957	4.10228	2.58737	1.73867	1.88922	1.04303	0	1.53082	0	0.399822	0.583187	0.449643	0	2.30839	0	2.04066	4.49204	0.166242	2.06157
GO:0006378	mRNA polyadenylation	NA	NA	11.8619	7.77063	1.25481	5.68908	19.2055	17.5802	60.3378	21.1994	6.59702	8.63819	3.99083	4.5031	2.80937	30.999	6.19654	10.0878	8.47421	0	7.26697	9.46186	14.6189	16.4288	23.6514	3.11554	6.0799	20.3474	6.28217	10.7631	22.2359	28.9591	11.0311	21.0927	11.8233	49.68	14.071	27.1641	12.1613	12.6718	18.0668	3.49743	5.81918	3.23508	4.99389	20.5073	29.5725	27.8284
GO:0006376	mRNA splice site selection	NA	NA	0.210036	0	0	0.796384	0.222747	1.04613	0	0.316647	0	2.38662	0	0	0.363231	0	0	0	1.33944	0	0.585194	0.258364	0.308386	0.239622	0.181266	0.924959	0	0	0	0.722722	0.200898	0.161463	0	0	0	0	1.72963	0	0	0	2.34582	0.228296	0	0	0.229487	0.416885	0	0
GO:1903510	mucopolysaccharide metabolic process	NA	NA	0	0	0	0	0	0	0	0	0	0	0	0	0	0	0	0	0	0	0	0	0	0	0	0.425868	0	0	0	0	0	0	0	0	0	0	0	0	0	0	0	0	0	0	0	0	0	0
GO:0035264	multicellular organism growth	NA	NA	0	0	0	0	8.86876	0	0	0.049058	0	0	0	0	2.05811	0	0	0	0	0	0	0	14.0447	0	0.835704	0	0	0	0	0	0	0	0	0	0	0	0	0	0	0	0	0	0	0	8.9929	0.587808	0	0
GO:0035637	multicellular organismal signaling	NA	NA	0	0	0	0	0	0	0	0	0	0	0	0	0	0	0	0	0	0	0	0	0	0	0.0240685	1.71205	0	0	0	0	0	0	0	0	0	0.0113103	0.139197	0	0.035527	0	0	0	0	0	0	0	0	0
GO:0048747	muscle fiber development	NA	NA	0	0.0120066	0	0	0.0692513	0.356613	0.179414	0	0	0	0	0	0.322756	0	0	0	0	0.314854	0.186638	0.0189143	0.0484108	0	0.828182	0.0796205	0	0	0	0	0	0.27298	0	0	0.295341	0	0.113292	0	0	0	0	0	0	0	0.0819715	0.0512768	0	0
GO:0010126	mycothiol metabolic process	NA	NA	33.3808	25.2158	28.3551	24.2151	75.4454	46.7905	38.8737	29.0582	40.7116	28.7178	30.695	34.99	20.5838	9.17666	33.7433	37.1756	24.1743	10.4052	15.6675	23.0927	45.0432	54.8045	51.4264	23.6635	23.9593	27.8091	31.5956	17.8056	39.0547	37.7755	40.7614	34.1639	30.5158	19.5473	41.6321	25.2661	26.5932	44.4634	26.9545	34.6521	12.2976	20.3832	35.1439	45.3208	30.0007	28.9456
GO:0042552	myelination	NA	NA	0	0	0	0	0	0.0246824	0	0	0	0	0	0	0	0	0	0	0	0	0	0	0.0107062	0	0.123727	0	0	0	0	0	0	0	0	0	0	0	0.0828963	0	0.00656388	0	0	0	0	0	0.0978127	0	0	0
GO:0002274	myeloid leukocyte activation	NA	NA	0	0	0	0	0	0	0	0	0	0	0	0	0	0	0	0	0	0	0	0	0	0	0	0.731692	0	0	0	0	0	0	0	0	0	0	0	0	0	0	0	0	0	0	0	0	0	0
GO:0002573	myeloid leukocyte differentiation	NA	NA	0	0	0	0	0	0	0	0.0245644	0	0	0	0	0.0327087	0	0	0	0	0	0	0	0	0	0	0.731692	0	0	0	0	0.844045	0	0	0	0	0	0	0	0	0	0	0	0	0	0	0.013653	0	0
GO:0097529	myeloid leukocyte migration	NA	NA	0	0	0	0	0	0	0	0	0	0	0	0	0	0	0	0	0	0	0	0	0	0	0	0	0	0	0	0	0	0	0	0	0	0	0	0	0	0	0	0	0	0	0	0	0	0
GO:0030239	myofibril assembly	NA	NA	0.65435	0.480907	0	1.59815	0.255383	4.03518	4.94576	6.68102	5.79708	1.23286	0.0817218	6.11116	4.50156	0	0.0723726	4.31202	0	0.314854	0.186638	6.62525	0.322002	0.27652	4.96022	0.334542	0	1.10566	2.50662	0	1.33461	0.406997	0	0	0	0.973214	1.04864	0.0374085	0	0.0666955	0	0	0	0.574064	8.72511	1.97374	0.0566544	0.166015
GO:0014902	myotube differentiation	NA	NA	0	0.0359126	0	0	0.0692513	0.426237	0.301892	0	0	0.0477954	0.0992228	0.163103	0.322756	0	0	0	0	0.314854	0.186638	0.0189143	0.0484108	0	1.01592	0.0796205	0	0	0	0	0.829801	0.27298	1.39078	0	0.295341	0	0.113292	0	0	0	0	0	0	0	0.0819715	0.0512768	0	0
GO:0006044	N-acetylglucosamine metabolic process	NA	NA	18.2172	35.5242	15.0208	13.6842	28.9593	42.3292	24.1986	62.5703	6.4924	6.2801	25.1101	19.1325	50.8125	45.7166	3.97965	5.59968	7.36983	42.5799	26.8821	16.3946	7.66077	7.94127	19.2653	1.9882	13.9574	23.2561	14.4736	4.92436	27.0476	7.55491	0.800653	6.19037	2.12503	3.99153	58.2218	17.853	24.4657	0.168494	1.77867	32.3596	2.85103	19.1241	39.3442	2.41616	2.35088	2.16882
GO:0006474	N-terminal protein amino acid acetylation	NA	NA	28.8504	40.4494	31.6431	23.6568	20.5895	38.8731	7.8388	64.9216	21.652	13.7632	21.3702	4.07708	25.6859	36.45	66.6425	74.0127	53.2254	14.9259	50.6323	36.671	5.23232	4.0697	18.1728	21.9218	30.3947	21.0507	8.19249	3.55487	23.8224	4.65833	11.2953	23.8374	1.55676	0.921976	50.7247	11.3997	38.0525	17.0522	25.4351	28.3656	42.0274	64.8212	15.9239	0	0.300213	0
GO:0006741	NADP biosynthetic process	0.0385623	0.758531	478.151	450.385	430.944	490.289	446.648	488.567	211.47	483.687	353.641	428.087	435.235	439.333	509.681	314.83	413.678	358.614	313.943	357.23	591.25	332.081	447.838	312.442	434.978	516.093	452.648	470.689	332.83	717.639	496.232	699.83	425.627	536.485	240.022	447.462	443.548	620.1	562.351	319.849	337.911	388.944	572.906	471.997	515.109	515.447	310.66	427.599
GO:0098781	ncRNA transcription	NA	NA	0	0	0	0	0	0	1.27275	0	0.0459199	0	0.717843	0	0	0	0	0	0	0	9.50829	0.108888	0	0	0.87459	0	0	0	0	0	1.3411	0	0	0	0.538863	0	0	0	0	0.129721	0	0	0	0	0	0.308391	0	0
GO:0016525	negative regulation of angiogenesis	NA	NA	0	0	0	0	0	0	0	0	0	0	0	0	0	0	0	0	0	0	0	0	0	0	0	0.395108	0	0	0	0	0	0	0	0	0	0	0	0	0	0	0	0	0	0	0	0	0	0
GO:0051100	negative regulation of binding	NA	NA	0	0	0	0	0	0.499134	0	0	0	0.63931	0	0	0	0	0	0	0	0	0	0	0	0	0.826904	0.731692	0	0	0	0	0	0	1.39078	0	0	0	0	0	0	0.662009	0	0	0.883903	0	0	0	0	0.465494
GO:0090090	negative regulation of canonical Wnt signaling pathway	NA	NA	0.496526	0.487554	0.644641	1.6121	0.720764	2.73922	0.895366	1.05457	0.347926	0.582067	1.99054	1.98087	1.17647	0.518789	0.959232	0.584445	0.402672	0.291342	0.192214	1.13998	1.28126	0.824536	0.899636	1.23609	1.09854	0.777771	0.151258	0.756527	17.5391	1.03937	0.25273	0.623624	0.506806	0.529684	0.678783	0.407154	0.717842	7.63999	0.426174	0.400939	0.231123	0.982557	1.3848	2.0912	1.25573	1.67249
GO:0030308	negative regulation of cell growth	NA	NA	0	0	0	1.52024	0.248958	0.0424644	0	0	0	0.44183	0.106375	0.134845	0.142933	0	0	0	0	0.143797	0	0	0.0442214	0	0.0373062	0.202522	0	0	0	0.067522	0	2.29523	0	0	0.0797776	0	1.57531	0	0	0	0	0.557403	0	0	0.0824744	0.0417927	0.652359	1.14069
GO:0030336	negative regulation of cell migration	NA	NA	2.42296	1.37411	1.26934	5.84519	0	0.186932	0	2.33185	1.3583	1.74398	0.757106	2.40407	0	0	0	1.22185	0	3.22998	0	1.92216	0	0	0.216165	0.604844	0.84509	0	0	0	0	0	0.253327	0	0	0	0.204892	0.660815	0	0.947141	0.735648	1.71859	0	0	0	0	0	0
GO:0010771	negative regulation of cell morphogenesis involved in differentiation	NA	NA	0.263944	0	0	0	0.381137	0.0853712	0	0	0	0.606706	0.1674	0.238292	0.392355	0	0.202778	0	0	0.325417	0	0.0940459	0.0842534	0.0749448	0.113047	0	0	0.0328058	0	0.145932	0	0.130185	0.0193555	0	0.100268	0	0	0	0	0	0	0	0	0.0887259	0.0824744	0.169568	0.055488	0.194113
GO:0090288	negative regulation of cellular response to growth factor stimulus	NA	NA	4.44856	0.405759	0.644641	5.40811	0.720764	1.90143	0.935356	10.0081	0.266069	0.71971	1.8828	15.4563	19.0042	4.4357	0.998202	0.625789	0.261729	0.291342	0.251329	1.33635	8.33038	0.746217	5.78449	3.82287	4.09086	3.63965	0.151258	2.24122	3.12959	1.0594	3.37707	0.664078	5.38562	3.44325	1.88285	0.454	3.4151	9.53236	3.44176	5.19603	0.27378	0.816733	7.23277	1.81564	13.1479	1.52926
GO:1905268	negative regulation of chromatin organization	NA	NA	0	0	0	0	0	0.392619	0.377657	0	0	0	0	0	0	0	0	0	0	0	0	0	0	0.20897	0.709946	0	0	0	0	0	0	0	0	0	0	0	0	0	0	0	0	0	0	0	0	0	0	0
GO:0001818	negative regulation of cytokine production	NA	NA	0.443636	0.419266	0.644641	0.631991	0.720764	1.66691	0.895366	0.934155	0.266069	0.542237	1.72529	1.80504	0.892395	0.59711	0.959232	0.51252	0.175385	0.291342	0.247797	1.26226	1.28126	0.637461	0.784784	0.751836	1.09854	0.518998	0.151258	0.627893	1.05531	0.986708	0.25273	0.623624	0.506806	0.529684	0.576682	0.407154	0.484824	1.48661	0.426174	0.292866	0.231123	0.816733	1.1668	1.71798	1.19874	1.52926
GO:0048640	negative regulation of developmental growth	NA	NA	0	0	0	0	0.248958	0.497718	0	0	0	0	0	0	0	0	0	0.0720464	0	0	0	0	0	0.0925324	0	0	0	0.0680037	0	0	16.2789	0	0	0	0	0	0	0	0.2331	6.64833	0	0	0	0.0899898	0	0	0	0
GO:0045910	negative regulation of DNA recombination	0.276722	0.0244954	78.3413	88.6145	54.3719	42.8565	64.053	109.962	36.6916	122.825	34.8565	34.3645	64.305	39.8806	96.8227	71.9227	22.8883	16.3522	35.2223	14.3654	74.3823	59.0551	43.1959	46.9954	37.9747	48.9453	48.9613	60.2865	37.5442	68.7438	59.2763	59.1647	31.6053	50.4343	18.3022	24.8922	104.671	49.3467	72.0034	29.6254	26.1327	82.642	60.9446	56.8688	87.7251	50.3204	17.3581	23.3403
GO:2000104	negative regulation of DNA-dependent DNA replication	NA	NA	0	0	0	0	0	0	7.55753	6.38979	0	1.16506	0	0.888391	0	0	0	0	1.28817	0	0	2.76345	0	0.911756	1.55678	0	2.88511	4.35454	0	0	4.37474	1.79934	0.739175	0	2.4721	2.85094	1.77481	1.29759	1.32369	0	0	0.388643	0	0	0.873106	0	1.19646	2.76332
GO:0010951	negative regulation of endopeptidase activity	NA	NA	0	0	0	0	0	0	0	0	0	0	0	0	0	0	0	0	0	0	0	0	0	0	0	0	0	0	0	0	0	0	0	0	0	0	0	0	0	0	0	0	0	0	0	0	0	0
GO:0050680	negative regulation of epithelial cell proliferation	NA	NA	0.81709	0.398898	0.0435834	0.880252	0.769108	0.451007	1.10733	0.335407	0.719012	0.475916	0.390652	0.859472	0.929734	2.08185	0.642243	0.751534	0.511871	0.339047	1.02614	0.678418	0.891992	0.801205	0.898884	1.04214	0.322462	0.51353	0.285461	0.269473	0.323397	0.338505	0.41917	0.613476	0.157552	0.226509	0.472164	0.190005	0.405155	1.09984	0.714606	0.578902	0.479826	0.569261	0.42771	0.463472	0.41641	0.881303
GO:2001237	negative regulation of extrinsic apoptotic signaling pathway	NA	NA	0	0	0	0	0	0	0	0	0.905487	0	0	0	0	0	0	0	0	0	0	0	0	0	0.0676927	0	0	0	0	0	0	0.0368424	0	0	0	0	0	0	0	0.662009	0	0	0	0	0	0	0	0
GO:2000134	negative regulation of G1/S transition of mitotic cell cycle	NA	NA	0.496526	0.487554	0.644641	1.6121	0.720764	3.30311	0.895366	1.05457	0.347926	0.582067	1.99054	1.98087	1.14734	0.451179	0.959232	0.51252	0.402672	0.291342	0.192214	1.13998	1.61548	0.732004	3.68045	0.751836	1.09854	0.677986	0.151258	0.756527	1.26008	1.03937	0.25273	0.623624	0.506806	0.529684	0.630081	0.407154	0.484824	0.879966	0.426174	0.400939	0.231123	0.892568	1.57892	2.0912	1.25573	1.67249
GO:0010972	negative regulation of G2/M transition of mitotic cell cycle	NA	NA	1.59926	0	0	1.37125	1.23683	0.9121	0.179055	0	0	1.7123	0.253079	4.7128	0.570237	4.41852	0	0.61478	0	0	0	0	1.39984	1.40342	1.02848	0	1.54657	0.463638	0	0.359912	0	1.34264	1.72093	1.44813	0.279677	0.0109307	0	0	0	0	0	0.327237	0	2.52679	9.1172	2.1011	0.0368254	0
GO:1903707	negative regulation of hemopoiesis	NA	NA	4.76557	4.30994	5.14752	10.4701	4.38272	5.33371	3.20569	2.23154	4.10111	7.36179	6.0672	8.90869	5.91251	2.71712	4.87984	4.04169	3.97847	13.6202	6.4548	8.93962	6.27967	2.82371	2.99615	6.72201	3.78233	5.47686	3.72399	2.45827	3.46404	7.89416	3.46523	3.65305	4.59932	1.56408	4.04292	2.1524	1.29431	5.95377	3.15803	3.09239	8.58697	11.7786	4.98836	6.14238	3.6772	5.90202
GO:0032845	negative regulation of homeostatic process	NA	NA	0.1168	0	0	0.0675887	0.587157	1.90002	0	0	0.138558	0.0933678	0.14503	0	0.894486	0	0	0	0.651068	0	0.281629	0.853112	0.296516	0.05506	0.00985305	0.0917337	0.685089	0	0	0.166478	0.31166	0.104098	0	0.0943916	0	0	1.44115	0	0	0	0	0.0593211	0	1.06244	0.415892	0.205837	1.26134	0
GO:0090317	negative regulation of intracellular protein transport	NA	NA	0	0	0	0	0.248958	0	0	0	0	0	0	0	0.0676578	0	0	0	4.40892	0	0	0	0	0	0.187659	0	0	0	0	0	0	0	1.39078	3.39059	0	0	0	0	0	0	0	0	0	0	0	0	0	0
GO:2001243	negative regulation of intrinsic apoptotic signaling pathway	NA	NA	0.974236	0	0.245988	0	2.29988	0.497718	0	0.724544	2.10939	3.0691	0	0.481377	0	0	0	0.800095	0	0	0.330706	0.754863	0	0.0925324	0.506266	4.96165	0.444922	0.250828	12.6565	3.15764	17.5887	0.0522964	0	0	0	0	1.23985	4.48827	0.317692	0	0	0.252744	0	0.0899898	2.93731	2.09089	0	1.03207
GO:0043271	negative regulation of ion transport	NA	NA	1.31175	0	0.245988	0	2.74517	0.361832	0.68744	1.11786	2.10939	3.29103	0	0.906568	0.0955871	0	0	1.39078	0.482825	1.45467	0.330706	3.17274	0	0.05506	0.516119	5.60338	0.444922	0.252024	12.7826	3.30287	2.23005	0.217963	0	0.48294	0	0	2.49435	4.48827	0.084592	0	0	0	0	0.962335	3.22832	2.21449	0	1.03207
GO:0051055	negative regulation of lipid biosynthetic process	NA	NA	0	0	0	0	0	0.416063	0	0	0	0	0	0	0	0	0	0	0	0	0	0	0	0	0	0	0	0	0	0	1.67578	0	0	0	0	0	0	0	0	0	0	0	0	0	0	0	0	0
GO:0043409	negative regulation of MAPK cascade	NA	NA	0.0456011	0	0	0	0	0.0424644	0	0	0	0.44183	0.106375	0.134845	0.142933	0	0	0.0453807	0	0.143797	0	0	0.350513	0	0.0373062	0.277787	0	0.0335747	0	0.067522	0	0.0875315	0.019185	0	0.0797776	0	0	0	0	0.0560051	0	0	0	0	0.0951306	0.0483586	0.0607091	0.249108
GO:0043524	negative regulation of neuron apoptotic process	NA	NA	0	0	0	0	0.0444677	1.16406	0	0	0	0	0	0	0	0	0	0	0	0	0	0	0.0279293	0	0.054455	0.94973	0	0	0	0	0	0	0	0	0	0	0	0	0	0.662009	0	0	0	0	1.00981	0	0	0
GO:0010977	negative regulation of neuron projection development	NA	NA	0	0	0	0	0.293426	0.380676	0	0	0	0	0.0992228	0	0	0	0	0	0	0	0	0	0	0.101577	0.201348	0	0	0	0	0	0	0	1.39078	0	0	0	0	0	0	0	0	0	0	0	0	0.101616	0	0
GO:0045980	negative regulation of nucleotide metabolic process	NA	NA	0.974236	0	0.245988	0	2.34435	0	0	0.724544	2.10939	3.0691	0	0.481377	0	0	0	0.728048	0	0	0.330706	0.754863	0	0	0.560796	5.35676	0.444922	0.182739	12.6565	3.15764	1.30977	0	0	0	0	0	1.23985	4.48827	0.084592	0	0	0	0	0	2.93731	2.09089	0	1.03207
GO:0042177	negative regulation of protein catabolic process	NA	NA	0	0	0	0	0	0	0	0	0	0	0	0	0	0	0	0	4.40892	0	0	0	0	0	0	0.202522	0	0	0	0	0	0	0	3.39059	0	0	0	0	0	0	0	0	0	0	0	0	0	0
GO:0050709	negative regulation of protein secretion	NA	NA	0	0	0	0	0	0	0	0	0	0	0	0	0	0	1.94748	0	0	0	0	0	0	0	0	0	0	0	0	0	0	0	0	0	0.837027	0	0	0	0	0	0	0	0	0	0	0	0	0
GO:0071901	negative regulation of protein serine/threonine kinase activity	NA	NA	0	0	0	0	0	0.0424644	0	0	0	0.44183	0.106375	0.134845	0.142933	0	0	0	0	0.143797	0.0881138	0	0.0442214	0	0.253396	0.131068	0	0	2.92384	0.067522	0	0.0875315	0	0	0.390054	0.545094	0.148246	0	0	0	0	0	0	0.244186	0.0824744	0.0417927	0.433351	0.194113
GO:0046580	negative regulation of Ras protein signal transduction	NA	NA	0	0	0	0	0	0	0.0279746	0	0	0	0	0	0	0	0.372322	0	0	0	0	0	0.179213	0	0.0928894	0	0	0.120202	0	0	0	0.23181	0	0	0	0	0	0	0.308502	0	0	0	0	0	0.249854	0.0417927	0	0
GO:2000242	negative regulation of reproductive process	NA	NA	0.178505	0.0500632	0.0896292	0.304367	0.663038	2.63315	0.805973	1.31904	0.43564	1.55743	0.184445	0	1.1702	3.21002	0.062588	0.0846454	0.651068	0	0.493177	0.911825	1.89186	0.0213923	1.33054	0.21831	0.685089	0.189573	0	0.195805	0.324422	0.348519	0.125001	0.115522	0.169482	0.0620926	2.39646	0.0232167	0.0475881	0.112329	0	0.0593211	0	1.1772	0.422011	2.27442	1.58527	0.134149
GO:0090071	negative regulation of ribosome biogenesis	0.194383	0.117827	186.821	163.29	214.576	207.201	143.836	156.489	75.6119	188.078	159.524	166.146	150.91	144.069	141.343	91.225	167.111	70.9619	111.004	27.5054	248.8	117.294	180.517	115.29	146.437	207.521	162.541	122.289	125.257	192.475	141.87	190.605	166.603	212.993	58.1635	78.4481	154.915	64.5542	102.339	98.6351	144.252	139.75	219.649	149.584	217.519	174.656	42.65	45.5116
GO:0043433	negative regulation of sequence-specific DNA binding transcription factor activity	NA	NA	0.164605	0.912395	0	0.0170062	0.204082	0.497718	0.122299	0.424391	0	0	0	0	0	0.478402	0	0.094431	0	0	0	0	0.563124	0.0925324	0.213683	0.142909	0	0.602465	0	0	16.4547	1.45564	0	0.135818	0.136423	0	0	0	0.310717	0.662009	0	0	0	0.0899898	0.55511	1.25305	0.253889	0
GO:0050868	negative regulation of T cell activation	NA	NA	0	0	0	0	0	0	0	0	0	0	0	0	0	0	0	0	0	0	0	0	0	0	0.0676927	0	0	0	0	0	0	0.0368424	0	0	0	0	0	0	0	0	0	0	0	0	0	0	0	0
GO:0000122	negative regulation of transcription from RNA polymerase II promoter	NA	NA	6.11258	2.36573	9.88408	13.233	17.7553	35.5659	15.9468	18.5079	4.34788	6.98536	3.9858	5.09288	7.70492	118.422	2.12647	1.44289	0.536155	5.43532	6.97865	22.0613	35.9429	3.34093	9.55008	38.5534	7.96614	4.8386	2.20085	8.77329	83.7563	157.621	0.267396	0.833121	1.21706	4.5884	91.6683	1.82764	7.39954	4.15826	5.15277	3.98623	3.03278	13.317	9.89568	11.1838	1.77128	48.5092
GO:0090101	negative regulation of transmembrane receptor protein serine/threonine kinase signaling pathway	NA	NA	4.44856	0.405759	0.644641	5.40811	0.720764	1.90143	0.935356	10.0081	0.266069	0.71971	1.8828	15.4563	19.0042	4.4357	0.998202	0.625789	0.261729	0.291342	0.251329	1.33635	8.33038	0.746217	5.78449	3.82287	4.09086	3.63965	0.151258	2.24122	3.12959	1.0594	3.37707	0.664078	5.38562	3.44325	1.88285	0.454	3.4151	9.53236	3.44176	5.19603	0.27378	0.816733	7.23277	1.81564	13.1479	1.52926
GO:1903901	negative regulation of viral life cycle	NA	NA	0.0591627	0	0	0	0	0	0	0	0	0.232308	0.112463	0.14823	0	0	0	0.121586	0	0	0	0	0	0	0.239557	0.731692	0.359512	0.104056	0	0	0	0	0.122187	0	0.2978	0	0.661167	0	0.268873	0.113287	0	0	0	0.140546	0	0	0	0
GO:0072080	nephron tubule development	NA	NA	0	0	0	0	0	0	0	0	0	0	0	0	0	0	0	0	0	0	0	0	0.0279293	0	0	0	0	0	0	0	0	0	0	0	0	0	0	0	0	0	0	0	0	0	0.0871681	0	0	0
GO:0021675	nerve development	NA	NA	0	0	0	0	0	0	0	0.783725	0	0	0	0	0	0	0	0	0	0	0	0	0.0279293	1.12259	0	0.111197	1.08034	0	2.76853	0.534556	0.47917	0	2.62416	0	2.16447	0	0.169316	0.504223	0.925671	0	0.735648	0.335362	1.05143	0	0.827091	0.360084	0	0
GO:0061351	neural precursor cell proliferation	NA	NA	0.085608	0.154585	0	0	0	0.0424644	0.0269883	0	0	0.44183	0.106375	0.134845	0.157121	0	0	0	0	0.143797	0	0.242076	0.195272	0	0.592687	0	0.0862304	0.0637321	0	0.0818342	0.0235881	0.05378	0.10232	0	0	0	1.62263	0	0	0	0	0.0821148	0	0	0.311039	0.0554457	0.12925	1.96374
GO:0001843	neural tube closure	NA	NA	0	0	0	0	0	0	0	0	0	0	0	0	0	0	0	0	0	0	0	0	0	0	0	0	0	0.0346853	0	0	0	0	0	0	0	0	0	0	0	0	0	0	0	0	0	0	0	0.110163
GO:0050905	neuromuscular process	NA	NA	0	0.233593	0	0	0.700468	3.06982	0.0804269	0.700546	0.893241	0.132456	0.141225	0.89814	0	1.28794	0	1.47371	1.3715	0	0	3.30921	1.20038	0	1.92856	2.283	0	0.569574	0	3.24369	0	0.134017	0.306192	2.88624	0.469012	0.323974	0.852865	0	0	0	1.71101	0	0	0	0.743695	0.363107	0.182849	0
GO:0048663	neuron fate commitment	NA	NA	0	0.154585	0	0	8.86876	0.0424644	0.0269883	0.049058	0	0.44183	0.106375	0.134845	6.33713	0	0	0	0	0.143797	0	0.242076	14.117	0	0	0.0596133	0	0.118494	0	0.067522	0	0.05378	0	0	0	0	0	0	0	0	0	0	0.983436	0	9.02995	0.6296	0.0386027	0.0549957
GO:0001764	neuron migration	NA	NA	0.830482	1.96973	0.259531	0	0.815207	1.99078	0.368691	0.169473	0	0	8.05105	5.00761	6.8288	0.114022	1.98476	2.94742	1.88956	0	0	3.1089	0.0274638	0.0631	5.39699	6.46709	0.447381	0.182995	0	1.37441	4.13567	0.228719	0.00375173	0.0508797	0.0719455	1.13801	1.038	5.22445	0.192568	0.332361	0.0403028	0.00877233	8.70537	4.59605	5.15708	3.69933	0.678575	0.293825
GO:0007270	neuron-neuron synaptic transmission	NA	NA	0	0.249995	0	0	1.91007	4.3787	0.0804269	0.700546	0.893241	0.132456	0.297821	0	0	1.46377	0	1.47371	1.85607	0	0	3.37055	1.64248	0	1.92856	0.967696	0	0.569574	0	3.24369	0	0	0.393164	2.94755	0.637674	0.323974	0.852865	0	0.598872	0	2.83965	0	0	0	0.828935	0.465348	0.0625975	0
GO:0007218	neuropeptide signaling pathway	NA	NA	5.24243	1.68993	3.7989	13.2263	0.62061	1.83685	0.151708	2.1456	0	0.324935	0	4.82633	10.5996	1.77928	3.11017	0.471421	0	0	3.95192	5.00965	0.946803	0	2.22182	11.2345	2.21674	0.336174	0	1.8475	7.84015	4.93329	2.36299	2.28611	0.205728	0	2.49863	0.147636	1.11463	5.96239	3.35209	0.671083	0	2.6135	1.22538	1.76811	2.10277	8.58807
GO:0015804	neutral amino acid transport	NA	NA	0	0	0	0	0	0	0.503184	0	0	0	0	0.419738	0	0	0	0	0	0	0	0	0	0	0	0	0	0.384272	0.336625	0	0	0	0	0	0	0	0	0.506359	0	0	0	0	0	0	2.32454	0	0	0
GO:0019358	nicotinate nucleotide salvage	NA	NA	2.17919	0	0	2.21589	5.8424	9.84343	8.37373	5.28113	0	0.852722	0.750563	6.30119	6.86868	1.07016	1.27082	1.65034	0	0	0	2.9082	0.49365	0.320095	1.27781	0	5.01825	0.768288	0	0.616127	3.76168	3.12616	1.53863	0	0	0	2.50941	0	0	0	0	0	0	0	10.2931	0	1.55589	0
GO:0042128	nitrate assimilation	0.347459	0.00425683	240.064	370.361	223.436	255.56	278.075	364.564	448.38	461.702	174.256	186.954	238.755	206.058	234.476	303.635	191.913	152.331	180.122	198.191	247.138	243.035	200.583	216.953	310.16	179.452	240.589	279.068	187.552	243.366	383.757	309.33	147.492	236.232	198.458	263.646	328.686	282.581	301.254	157.291	159.284	262.499	205.426	219.766	247.24	210.645	230.49	266.537
GO:0009399	nitrogen fixation	0.292601	0.0171203	1086.05	1061.16	989.698	1012.38	1186.29	1241.92	1537.14	1062.25	1154.72	1172.74	1655.02	1144.29	1305.11	1299.58	1198.15	1279.73	1253.18	930.056	904.921	1246.9	1337.28	1324.7	1525.33	1025.5	942.882	909.421	962.544	912.092	1080.47	1093.86	1149.3	1123.49	769.774	1011.17	1243.87	1235.18	907.739	1192.77	1278.76	1038.72	1099.04	1165.93	1316.99	1193.16	1046.23	1235.02
GO:0009877	nodulation	-0.42465	0.000379802	44.4582	59.0799	56.2455	61.163	64.8873	54.2312	60.3831	77.7893	50.1388	34.1837	58.9152	41.2887	37.2499	41.8954	66.7675	54.5487	71.5902	23.1087	55.7619	48.7211	49.9386	87.0358	57.6693	62.3403	46.7151	65.8063	50.5861	32.42	52.0114	48.4611	73.2625	66.9162	47.8057	81.7256	105.044	58.537	68.9564	56.1792	78.7884	55.8195	55.0548	53.2783	28.4127	66.3621	84.7055	115.949
GO:0007219	Notch signaling pathway	NA	NA	0.443636	0.405759	0.644641	0.631991	0.720764	1.66691	1.33489	1.69353	0.266069	0.542237	1.72529	1.80504	0.921669	0.518789	0.959232	0.51252	0.175385	0.291342	0.192214	1.1937	1.28126	2.61208	0.784784	0.751836	2.17887	0.859187	2.91999	1.16245	1.53448	0.986708	2.87681	1.2396	2.67127	0.529684	0.810657	0.911377	1.41049	0.936131	1.16182	0.628228	1.28255	0.816733	1.99389	2.72841	1.19874	1.52926
GO:0033260	nuclear DNA replication	NA	NA	0	0	0	0	0	0.392619	0	0	0	0	0	0	0	0	0	0	0	0	0	0	0	0.612408	0.709946	0	0	0	0	0	0	0	0	0	0	0	0	0	0	0	0	0	0	0	0	0	0	0
GO:0006998	nuclear envelope organization	NA	NA	0	0	0	0	0	0.0424644	0	0	0	0.44183	0.106375	0.134845	0.142933	0	0	0	0	0.143797	0	0	0.0442214	0	0.0373062	0	0	0	0	0.067522	0	0.0875315	0	0	0.0797776	0	0	0	0	0	0	0	0	0	0.0824744	0.0417927	0.0386027	0.194113
GO:0000288	nuclear-transcribed mRNA catabolic process, deadenylation-dependent decay	NA	NA	4.07969	0	2.87995	0.176893	0.820307	3.29073	1.18704	0.158359	0	3.00018	1.23724	0	0	0.0669405	0	2.14598	0.65583	0	0	0.363312	5.3708	1.68863	0.302812	0.158288	0	0.0469875	0.55468	0.114937	0	0.760214	0	0.904158	0	0	2.95139	0.267027	0	0	0	0	0	0	1.8576	4.75634	0	0
GO:0000184	nuclear-transcribed mRNA catabolic process, nonsense-mediated decay	NA	NA	0.919819	0.223837	0.107604	0.826908	1.38778	0.968366	0.384292	0.741321	0.350189	2.13245	0.290211	1.07215	0.289748	14.8758	15.6875	0.393625	1.69624	0.60347	0	0.895538	0.276151	0.105023	0.400816	2.55344	0.0419676	0.533692	0.12324	0.369395	1.42121	0.798787	0.283511	0.255233	3.74435	0.150221	0.937212	0.28177	0.328604	0.495749	0.125764	0.633981	0.470777	0.200455	1.65837	0.970508	1.24062	0.477315
GO:0044804	nucleophagy	NA	NA	6.50993	0	17.7385	2.32883	2.19207	3.55507	0	0.516277	4.21624	6.38662	2.0467	1.96616	7.56318	1.42115	0.0236181	0.596677	2.08843	0	2.41421	2.52729	3.68655	0.815706	8.20037	1.81099	0	0.083894	0	0.555717	4.80434	2.46053	0	1.82917	0.0604707	0	3.00485	0	0	0	2.10206	1.83184	0	0	2.16395	4.74238	0.562489	0
GO:0009164	nucleoside catabolic process	NA	NA	7.04681	6.24451	5.74981	5.31247	7.15481	5.18738	6.96729	8.30687	6.27066	7.47628	5.82006	5.46321	6.83687	7.76778	3.80116	9.71171	9.8065	2.46329	5.54299	5.81062	2.70728	2.35724	5.82308	1.60099	6.52465	3.61829	7.73222	6.93264	9.63273	2.92551	5.40394	2.67716	2.84658	3.1271	4.76233	3.90337	2.53357	7.02808	8.13453	7.84196	5.91406	5.26415	4.00185	4.8195	3.56795	3.96638
GO:0009125	nucleoside monophosphate catabolic process	NA	NA	0	0	0	0.633299	0	0	1.16875	0	0	0	0.584075	0	0	0	0	0.478882	0.609166	0	0	0	0	1.03286	0	4.12434	0	0	0	0	0	0	0	0	0	0	0.683964	0	0	0	1.0571	0	0	0	0	0	0	0
GO:0009143	nucleoside triphosphate catabolic process	NA	NA	52.4963	50.8853	46.2083	26.2209	44.5866	80.8744	66.6949	154.568	5.36198	11.2165	25.9331	27.2569	65.4528	69.4568	1.58579	5.18612	8.85561	15.8224	61.8014	23.9113	15.2063	18.6802	27.5645	9.37549	40.0389	59.7833	12.783	14.3288	24.6085	12.4385	13.1348	23.1939	28.4708	44.5664	92.1852	45.751	65.1648	24.3394	1.81913	51.5577	31.7905	24.9985	43.2681	6.70997	20.8022	27.694
GO:0006334	nucleosome assembly	0.26596	0.0308951	305.701	264.899	297.962	517.655	378.803	322.319	121.579	165.997	153.819	324.453	272.553	365.029	262.637	272.361	207.58	210.504	247.731	347.482	288.74	458.322	405.295	118.047	189.606	358.905	197.938	197.866	177.266	195.844	284.833	315.964	174.973	127.457	237.791	62.7636	138.397	86.613	98.203	327.651	164.58	184.357	313.463	927.198	358.534	376.373	152.698	184.368
GO:0015780	nucleotide-sugar transport	NA	NA	0	0	0	0	2.76118	1.57976	0	0	0.541056	0	0	0	0	0	0	0	0	0	0	2.76753	0.599898	0.4875	0	0	0	0	0	0	0.769976	0	0	0	0	0	1.2451	0	0	0	0	0	0	0	0	1.05868	0	0
GO:0042476	odontogenesis	NA	NA	0	0	0	0.17544	0	0.311052	0	0.0621543	0	0	0	0	0	0	0	0	0	0	0	0	0	0.0266327	0.013689	0	0	0	0	0	0	0.0818444	0	0	0	0	0	0	0	0	0	0	0	0	0	0	0	0
GO:0006857	oligopeptide transport	NA	NA	3.25751	9.24926	3.17494	9.0316	18.9196	6.99062	17.724	23.2795	13.1818	8.96053	14.7054	4.47087	5.87771	14.4348	6.23062	9.52175	6.63274	9.28104	5.34129	6.10182	8.11474	5.80463	14.9572	5.66776	8.93747	7.02172	11.7122	5.58799	12.3622	9.89007	7.33514	1.29257	4.67828	2.32096	7.0198	7.70409	6.53967	9.52933	9.01197	9.43673	4.96216	10.9146	16.9543	11.0709	2.56267	10.6462
GO:0048477	oogenesis	NA	NA	1.99068	0.236702	0.333647	1.40003	0.673135	0.833453	0.272035	1.04339	0.78716	0.963504	0.145943	0.211687	1.27713	0	0.480966	0.660772	0.130626	0.822573	0.0881138	0.531044	0.711382	0.282335	0.846159	1.63882	0	0.406399	0	0.230927	1.03469	1.24263	0.019185	0.10871	0.87983	0.329819	0.409784	0.302713	0.101904	1.49267	0.177073	0.2439	0.727753	0.417088	2.73968	0.630643	0.266776	0.812429
GO:0048308	organelle inheritance	NA	NA	0	0	0	0	0.556254	0.441541	0	0.156306	0	0	0.0823306	0	0.0598913	1.42115	0.0236181	0	0	0	0	0.56861	0.00314205	0.159868	1.31203	0.436212	0	0.083894	0	0	0	0	0	0	0	0	0	0	0	0	0	0.431067	0	0	0.2579	0.340595	0.562489	0
GO:0031388	organic acid phosphorylation	NA	NA	0	0	0	0	0	0	0.420515	2.0821	1.56593	0	0	0	0	0	0	0	0	0	0	0	0	0	0	0	0	0	0	0	0	0	0	0	0	0	0	1.35718	0	0	0	3.39633	0	0	0	0	0	2.59594
GO:0019700	organic phosphonate catabolic process	0.486158	3.5e-05	27.7238	17.3811	62.0192	41.6621	47.0195	71.8746	59.0725	43.3155	58.2984	45.7832	42.0315	63.6366	86.3394	77.4277	45.1934	49.0266	37.2212	49.3346	42.0535	55.2379	37.087	11.4322	112.684	24.6051	23.7976	37.4306	35.7086	33.9384	85.6136	51.2256	37.9676	22.5508	15.0648	36.9858	20.7303	45.1222	30.5266	36.8919	50.5074	21.788	22.4991	45.4236	123.906	19.2151	7.10868	16.0565
GO:0001649	osteoblast differentiation	NA	NA	4.0056	2.70524	8.82084	9.81199	5.01302	2.63341	11.978	3.31626	8.24401	8.1795	1.43523	6.63963	5.66294	6.39974	5.20357	6.57054	8.00519	3.7728	3.02766	5.49591	6.01108	5.80262	4.4259	8.80467	4.83808	2.18808	4.87172	2.46635	3.13665	3.22383	4.75531	4.98747	2.50962	4.23861	2.32075	3.2161	3.50404	10.3391	4.14035	3.47485	4.72975	5.33164	2.54933	5.05963	6.23881	6.19567
GO:0060021	palate development	NA	NA	0	0	0	0	0	0	0	0	0	0	0	0	0.20596	0	0	0	0	0	0	0	0	0	0	0	0	0	0	0	0	0	0	0	0	0	0	0	0	0	0	0	0	0	0	0	0	0
GO:0031016	pancreas development	NA	NA	0	0	0	0	0	0	0	0	0	0	0	0	0	0	0	0	0	0	0	0	0	0	0	0	0	0	0	0	0	0	0	1.49484	0	0	0	0	0	0	0	0	0	0	0	0	0	0
GO:0015940	pantothenate biosynthetic process	0.142426	0.253954	324.599	379.88	242.149	172.652	401.741	546.58	478.152	751.35	218.941	225.182	341.39	258.739	463.508	393.665	195.542	197.781	213.395	159.733	302.586	299.441	249.497	240.498	262.012	170.016	247.598	427.196	262.128	184.835	411.468	271.781	215.634	265.995	188.879	234.494	509.893	299.829	415.357	174.133	202.724	329.279	204.206	206.783	364.204	254.415	323.286	315.976
GO:0015941	pantothenate catabolic process	NA	NA	12.3913	10.8554	0	20.2563	18.0648	16.4083	47.7927	32.543	18.8588	10.8577	19.0937	10.7742	28.3676	13.5182	25.2847	39.4879	25.7883	0	11.413	9.33248	13.1116	13.1517	28.5826	11.4992	14.9908	10.4727	5.1653	11.1927	28.0107	13.3712	8.41819	21.5982	14.8595	20.2391	12.7562	26.0223	11.8413	14.0488	30.2271	7.36272	31.8774	29.2598	37.723	14.31	14.1037	9.56652
GO:0009405	pathogenesis	0.131544	0.292416	152.329	196.647	142.391	67.9159	98.1485	97.0415	90.2215	100.141	38.8155	37.4559	66.0559	47.8711	71.3936	86.2946	38.8722	29.37	33.886	41.71	172.495	94.1752	21.4326	47.0534	55.2569	16.6712	54.6599	126.882	31.8923	26.1601	83.9723	62.4849	25.9393	30.8853	10.7705	10.0742	202.288	75.6919	130.743	30.6643	20.338	124.32	17.3715	94.6483	63.0872	15.7485	3.94315	10.3099
GO:0045490	pectin catabolic process	NA	NA	0	0	0	2.92448	1.78932	1.52527	10.3752	5.10317	0	1.62504	1.2794	2.16661	0	0	0	0	0	5.16681	0	0	1.21981	0	0	0	0	0	1.69896	0	1.99154	1.08932	0	0	0	0	0.748139	1.93147	1.07483	0	0	0	0	0	0.372141	0	0	0.748011
GO:0009052	pentose-phosphate shunt, non-oxidative branch	0.240541	0.0517153	195.793	205.3	156.169	187.43	152.336	178.666	162.472	246.114	116.304	154.118	154.496	152.354	163.275	170.882	102.19	78.5573	92.0136	85.3074	220.754	150.153	133.092	120.582	101.831	180.648	140.032	176.125	147.267	203.151	182.48	175.086	114.169	158.498	59.8896	149.333	185.426	126.056	182.215	111.857	111.631	147.775	123.907	137.661	205.751	158.574	106.702	100.222
GO:0043171	peptide catabolic process	NA	NA	0.176471	0.236809	0	0	0.5381	1.27606	0	0.142785	0.0972969	0	1.22963	0.0490796	0	0	0	0.0877034	0	0	0	0.0868217	0	0.0631718	0.843075	0	0	0	0	0	1.15103	0.578598	0	0	0	0	0.94564	0	0	0	1.75342	1.19994	0	0	1.81435	0.480772	0.626864	0
GO:0009252	peptidoglycan biosynthetic process	0.271311	0.027557	1378.4	1683.49	1324.14	1189.16	1730.62	1941.06	2396.59	2534.33	1038.96	1101.01	1426.52	1312.43	1698.57	1717.97	1009.55	1000.49	1063.62	813.565	1528.61	1250.69	1257.16	1197.21	1543.12	1092.57	1084.21	1557.65	1031.5	1252.87	2003.77	1680.32	1083.67	1226.04	986.893	1329.93	1831.38	1263.16	1485.43	1037.88	976.034	1359.99	1093.17	1119.22	1704.23	1232.71	1272.28	1368.14
GO:0009253	peptidoglycan catabolic process	0.0315495	0.801447	231.552	318.238	154.658	67.5832	228.74	320.71	146.844	442.999	79.0647	66.6631	157.296	92.2835	216.172	232.817	71.2578	63.9283	73.2782	80.1709	213.85	154.918	78.0553	148.92	103.869	89.9339	102.822	186.474	68.5582	106.505	141.56	106.45	82.8906	91.6391	733.471	145.957	302.902	233.48	208.915	59.3211	59.1375	212.033	69.4015	129.004	230.123	63.7082	393.552	113.25
GO:0009254	peptidoglycan turnover	0.184929	0.137142	78.3555	101.279	66.0772	10.5373	60.2928	91.1487	85.2128	203.742	3.15157	7.7888	49.4772	26.7215	106.167	77.1334	3.98522	5.98413	26.2284	12.4067	104.41	71.0648	19.406	37.7192	48.4918	9.16113	28.8011	96.9011	8.30253	9.88016	69.116	21.2865	7.95835	26.5398	6.76843	10.9193	150.918	66.6752	95.0266	4.6947	11.9813	125.873	11.5037	60.3837	48.7988	8.83191	18.0754	14.923
GO:0017183	peptidyl-diphthamide biosynthetic process from peptidyl-histidine	NA	NA	8.72167	0.957205	0	0	1.26305	1.2036	0	0.321036	7.52913	4.11004	0	0.751067	0	0	14.4377	20.454	1.7375	0	0	2.89704	2.34827	0.893594	0	1.12952	0	1.0679	0	2.18459	0	2.18483	1.37177	0.934602	0	0	0.556027	0.420105	0	6.81108	6.19951	0.526915	0	3.69995	0	0.432414	0	0
GO:0018200	peptidyl-glutamic acid modification	NA	NA	0.85591	0.238095	0.508473	1.87955	1.64184	4.684	1.78526	1.76064	0	0.978139	0.813718	0.242258	6.58207	4.67781	1.4186	0	0.511078	0	0.87333	0.832885	8.08809	0.179681	2.07373	0.562788	0.622137	1.59997	0.509404	2.37723	0.770432	1.39049	0	0.311395	2.8046	1.46069	3.36469	0.404605	1.2231	0.558136	0.230649	0.319399	0.870201	1.73433	7.72452	3.85077	0.753448	2.63723
GO:0018364	peptidyl-glutamine methylation	NA	NA	48.8054	53.8454	18.8704	2.85297	29.9047	50.9115	24.1145	94.6285	1.14746	2.17654	14.8659	11.3671	45.0625	35.0222	0	0	3.23122	0	39.6975	49.4147	5.00609	11.325	4.03448	3.32637	11.3293	34.6718	0	4.94008	22.3752	7.37799	0	3.32442	0	0	58.8526	10.0002	31.6641	1.30248	0.655366	28.2713	0	19.4633	17.0121	2.44013	0.449736	0
GO:0018339	peptidyl-L-beta-methylthioaspartic acid biosynthetic process from peptidyl-aspartic acid	-0.00964509	0.938734	302.609	293.253	351.835	325.033	283.448	325.01	377.592	365.855	271.369	316.579	356.93	344.525	368.257	283.028	244.7	222.923	239.52	246.798	358.92	268.722	285.947	327.521	360.451	302.852	313.236	368.452	275.404	502.043	376.74	444.881	314.223	415.263	272.72	442.205	337.571	458.571	471.265	235.251	248.335	280.485	332.277	274.146	378.689	352.277	368.203	388.902
GO:0008612	peptidyl-lysine modification to peptidyl-hypusine	0.462867	9.11e-05	281.238	262.961	273.126	330.083	378.851	372.445	337.566	433.214	407.106	422.542	492.622	352.58	432.555	532.129	419.206	424.58	316.601	300.309	258.701	377.733	322.278	202.108	378.183	268.941	308.342	350.864	266.324	249.595	397.878	272.359	264.06	205.317	277.783	198.255	297.058	307.092	185.586	370.558	334.449	289.213	258.184	283.084	489.109	209.903	201.584	358.344
GO:0018160	peptidyl-pyrromethane cofactor linkage	-0.344354	0.00463674	443.376	415.156	401.655	472.605	317.16	339.067	167.82	289.465	391.032	420.638	334.304	400.879	351.283	326.612	326.177	241.618	367.233	337.824	543.111	343.391	399.997	352.397	269.56	485.388	512.373	547.395	414.395	700.402	368.759	590.127	433.545	636.506	367.242	663.442	356.721	665.321	741.283	300.53	319.9	327.545	526.468	417.12	374.815	497.33	524.042	542.517
GO:0018105	peptidyl-serine phosphorylation	NA	NA	9.52791	0.59765	14.906	6.44549	12.7325	18.3655	0.245047	4.95422	3.20587	13.2716	20.9372	13.0154	21.3549	9.49864	0	5.06148	7.19413	22.4466	4.42391	13.3989	18.4264	10.7693	7.92381	2.0523	7.53286	0.405545	5.62415	13.9901	6.18955	8.16034	4.96831	4.41792	0	0.288146	8.87647	0	3.79728	15.0872	8.17289	2.80923	2.58501	2.54702	14.4938	12.9642	1.1332	0
GO:0018108	peptidyl-tyrosine phosphorylation	NA	NA	0	0	0	0	0	0.60901	0	0	0	0	0	0	0	0	0	0	0	0	0	0	0	0	0	0	0	0	0	0	0	0	0	0	0	0	0	0	0	0	0	0	0	0	0	0	0	0
GO:0007422	peripheral nervous system development	NA	NA	0	0.0120066	0	0	0.248958	0	0.122568	0	0	0	0	0	0	0	0	0	0	0	0	0	0	0	0.136288	0.554622	0	0	0	0	0	0	0	0	0.295341	0	0.0487016	0	0	0	0	0	0	0	0.0955497	0	0	0
GO:0016559	peroxisome fission	NA	NA	0.608071	4.87286	0	3.41258	11.6141	0	0	0	0	3.77769	0	1.83429	0	0	0.181859	0.919723	0	0	0	0	0	0.205955	0.21248	0	1.11591	0.619209	0	0.308898	0	0	0.230731	0	1.38582	0.211859	6.28002	0	0	0	0	0	0	0	0	0.224492	0.131249	0
GO:0006909	phagocytosis	NA	NA	6.89237	1.20034	5.10246	1.37707	2.39799	7.50541	1.51843	0.966082	0.115132	1.706	1.49763	0.732724	11.5182	0.647538	0.84789	2.60639	4.384	6.27084	0.526266	1.86109	6.70699	3.82462	3.17607	3.23436	1.58838	0.462528	0	0.669776	1.90939	1.42424	1.66875	0.207272	0.556348	0.409522	0.45144	0.355484	0.775604	9.11878	2.99762	0.296606	1.09072	0.686299	2.30979	6.33884	0.414521	1.78436
GO:0046189	phenol-containing compound biosynthetic process	NA	NA	0	0	4.24532	0	0	0	2.02063	0	0	0	0	0	0	0	0	0	0	0	0	0	0	0	0	0	0	0.97452	0	0	1.92055	0	0	0	0	0	0.375451	0	0	0	0	0	0	0	2.85903	0	1.57199	0.926019
GO:0010124	phenylacetate catabolic process	0.30516	0.0127204	333.124	398.24	443.483	462.615	426.288	328.267	551.803	421.025	439.482	417.546	410.1	452.906	425.132	481.205	494.923	467.99	427.374	544.28	349.834	401.962	423.328	448.779	473.256	371.971	334.396	380.026	434.303	297.079	466.512	376.411	389.213	452.922	425.077	484.537	260.915	300.15	350.403	442.746	481.782	368.369	448.424	374.072	401.335	428.391	482.119	593.154
GO:0006432	phenylalanyl-tRNA aminoacylation	-0.0336676	0.788417	542.071	490.898	549.891	547.346	564.989	635.979	574.568	661.627	507.992	595.631	576.69	535.035	526.192	499.216	571.641	543.139	552.757	507.291	608.631	496.107	519.176	457.032	562.14	523.895	538.165	527.213	474.149	652.025	671.257	660.204	579.116	612.657	387.911	580.924	529.29	550.36	588.185	475.201	510.101	479.026	584.517	589.012	577.515	595.095	503.889	617.877
GO:0009698	phenylpropanoid metabolic process	NA	NA	0.312427	0.859866	0	0	0.648351	0.866186	2.29123	0	0	0.535753	0	0	0	1.49724	0.517911	0	0	0	0	0	0	0	0	0	0	0	0	0	1.37313	0	0.640607	0	2.12021	1.30288	0	0	0	0	0.0985719	0	0	0	0	0.880878	1.80716	0
GO:0035435	phosphate ion transmembrane transport	0.135622	0.27758	396.922	579.599	385.57	250.697	367.12	450.115	445.188	654.474	252.125	225.271	328.992	273.232	434.339	339.113	243.487	233.24	246.991	280.187	378.095	317.514	201.235	227.937	225.538	234.604	292.159	390.727	249.622	277.565	395	261.887	218.097	270.04	178.449	210.992	496.04	268.808	406.647	212.63	224.006	413.892	210.196	328.713	293.328	252.466	211.014	195.697
GO:0046470	phosphatidylcholine metabolic process	NA	NA	2.91491	1.9574	2.55763	3.44906	4.35773	5.54868	6.06358	6.55006	4.58161	6.01203	9.67285	4.63364	8.37015	6.77617	4.89401	6.10205	5.96231	2.46329	4.08688	4.78189	1.8481	1.44951	6.74633	1.60099	2.86101	1.98125	6.23852	6.07189	5.10438	1.73555	7.24203	2.25303	1.81867	2.48514	3.26784	3.28871	1.75723	4.16959	3.31276	5.1792	3.7869	3.48609	3.36737	3.11163	2.29711	3.20586
GO:0006646	phosphatidylethanolamine biosynthetic process	NA	NA	15.722	16.0952	79.9463	21.9996	41.1416	78.8571	58.2648	135.215	8.66262	27.2126	28.3937	16.6681	65.2316	13.8201	16.8454	14.5095	19.4073	28.4224	7.75494	13.5719	13.0519	14.7679	91.6581	13.9095	13.2683	20.0191	9.3591	15.598	69.0322	39.3977	12.3436	12.5513	17.3024	17.2727	49.0183	32.888	24.4192	9.83249	7.552	12.1262	13.4938	15.3673	35.8161	9.97147	17.8201	25.2031
GO:0046856	phosphatidylinositol dephosphorylation	NA	NA	0	0	0	0	0	0	0	0	0	0	0.559726	0	0	0	0	0	0	0	0	0	0	0.877658	0	0	0	0	0	0	0	0	0	0	0	0	0	0	0	0	0	0	0	0	0	0.639189	0	0
GO:0046854	phosphatidylinositol phosphorylation	0.161133	0.196182	295.569	321.207	239.846	193.469	235.35	345.064	219.707	369.323	166.638	231.35	232.998	191.834	301.679	236.73	163.707	126.875	120.584	193.746	364.277	238.786	196.131	180.497	177.057	260.556	206.046	271.787	202.099	298.358	232.038	230.919	187.449	226.203	87.5377	169.927	384.353	251.733	301.306	129.603	128.294	258.626	236.97	240.458	318.167	238.384	102.604	159.556
GO:0048015	phosphatidylinositol-mediated signaling	NA	NA	8.35245	2.54787	0	4.21681	3.96191	6.32233	0.622614	0	0	0	0	0	0	0	0	2.74376	0	0	0	8.7028	6.61622	5.88862	1.41921	1.63855	0	0	0	2.14472	1.44856	0	0	1.33664	0	0	4.73283	0	0	3.72921	0	0	0	3.10389	0.58411	5.15843	0	0
GO:0009401	phosphoenolpyruvate-dependent sugar phosphotransferase system	0.124097	0.320831	69.5215	61.033	90.3692	67.6846	156.899	79.1343	395.097	149.37	90.6707	104.973	96.7555	76.3728	102.831	126.492	139.226	95.1587	103.995	73.838	69.0957	84.9104	89.6398	113.549	208.868	66.736	60.1978	128.798	91.476	94.528	186.312	150.456	110.461	87.088	71.8234	144.436	70.5473	109.776	72.1653	104.015	118.295	96.7273	73.7042	55.3468	88.5533	127.344	138.315	178.59
GO:0009395	phospholipid catabolic process	NA	NA	3.80591	3.37986	3.84741	4.89982	0.85529	0.45897	3.95294	3.21765	6.10468	6.36328	4.56044	5.61573	2.45211	2.56293	3.94878	3.6499	4.72286	1.88129	6.92957	4.82563	0.990908	1.04901	5.96342	0.697939	4.01037	2.42387	3.86611	6.90832	5.6501	3.31989	1.96966	3.15427	0.664267	1.63725	2.74587	3.11559	2.95719	5.35112	5.31188	8.45926	4.48699	3.11173	3.59066	2.58958	1.37126	3.58158
GO:0015914	phospholipid transport	NA	NA	5.11342	5.26264	0	6.08923	6.21497	9.25698	36.429	11.419	4.70898	0	1.60278	1.11231	5.8801	5.72096	2.91211	2.11797	0	0	3.37993	0	4.3131	3.53805	5.11659	3.95898	7.06777	7.83828	0	0.609718	22.0966	12.7022	4.35038	8.53292	6.75587	11.0765	3.0626	8.68284	1.47843	9.21627	1.3601	4.52199	0	2.2773	5.05743	5.62774	9.31665	8.81542
GO:0000160	phosphorelay signal transduction system	0.558896	1.08e-06	4636.41	4456.15	5585.97	4917.51	4880.58	5334.56	5258.16	5698.09	4358.06	4925.25	4488.71	5678.77	5491.89	5238.59	4074.42	3881.61	3688.13	5641.36	5376.04	4704.12	4164.39	3414.7	4199.35	4326.02	3991.04	4038.18	4942.87	4828.16	5082.91	5251.01	3766.63	3991.72	2186.39	3628.55	4655.2	3610.93	4197.49	3730.17	3790.08	4141.97	3938.02	4212.09	5841.34	3941.73	2793.6	3276.9
GO:0009640	photomorphogenesis	NA	NA	0.333956	0	1.43998	2.47462	1.06794	0.296366	0	0	0	0.78529	0.360063	1.97343	0	0	0	0.54995	0	0	2.44339	1.41857	0.497025	2.38309	1.75121	0	0	0.0741548	0	0	0.297188	0.698521	0.641119	0	0.673283	1.36588	0.610048	1.59231	0	0	3.15107	0	0.253098	0	0.123041	1.72528	1.51606	0
GO:0009648	photoperiodism	NA	NA	0.398543	0.0602474	0	0.0873566	2.07244	6.30712	0.152515	0.725322	1.10101	6.46924	4.39015	0.538884	0.560379	0.350099	0.10004	0.362312	0.114119	0	0.342975	2.65562	8.48492	2.1047	3.6985	0.272207	0.17869	0.182824	0.230846	0.331639	0.209216	2.203	0.749834	0.0893871	0	1.90711	1.67126	0.215013	0.0182968	1.43124	0.273217	0.800368	0.270419	0	4.61094	1.26347	1.009	0.130379
GO:0042461	photoreceptor cell development	NA	NA	0	0.0120066	0	0	0.396028	1.3724	0.122568	0.0742595	0	0.636717	0	0	0	0	0	0	0	0	0	0	1.41916	0.102224	0.00985305	0	0.139018	1.12411	0	0.00333659	1.38988	0	0.138046	0	0.295341	0	0.0442114	0	0	0	0.0731601	0.0603997	0	0	1.07896	0.155394	0	0
GO:0009765	photosynthesis, light harvesting	0.110455	0.377289	226.74	154.371	135.753	120.309	182.304	198.092	48.7012	184.898	69.3618	117.39	103.925	86.7144	126.222	103.841	74.1831	68.821	81.1159	55.5271	109.665	165.403	127.695	75.1997	44.2703	92.5851	140.95	114.762	34.7903	88.4399	146.833	109.975	84.3224	79.5185	47.3106	61.64	286.688	34.6395	70.7767	51.4764	60.0512	107.321	97.7433	159.836	77.0574	132.529	43.6764	42.7433
GO:0009772	photosynthetic electron transport in photosystem II	-0.31585	0.00978171	22994	22730.7	17715.7	20720	15799.2	18006.7	7160.06	11182.3	21814.9	17508.7	18152.2	16553.5	20328.7	15171	17114.7	18229.9	21467.1	13803.1	22151.3	22779.3	17702.3	35414	13080	34698.5	40674.9	39200.2	21381.5	30631.8	16936.2	22411.3	25653.5	27662.7	123168	44273.5	15838.3	46040.2	43638.6	22780.6	18661.4	20410.7	26461.5	33257.4	25001	25285.6	65898.2	25530.9
GO:0010207	photosystem II assembly	0.225387	0.068826	87.5091	132.878	55.6361	17.0351	90.9729	143.638	33.2743	216.283	22.232	20.721	67.9688	31.6387	108.627	106.538	14.1671	21.1472	37.6764	22.8777	104.729	72.4767	15.2198	38.5521	24.8351	19.9397	37.0851	88.0304	21.2943	37.0255	86.2316	11.7946	29.5633	28.4779	8.40907	4.152	142.434	27.9589	83.0598	15.2859	19.5252	82.3047	28.8994	44.3182	79.3881	34.1656	4.13527	7.44293
GO:0007602	phototransduction	NA	NA	7.8939	9.73918	0.672712	3.90488	14.1392	8.0079	1.62979	2.63639	13.0353	7.09429	9.83995	0.607959	2.21747	9.21124	7.56892	10.0206	12.8719	6.7881	3.45112	15.7224	25.8057	16.2392	3.60253	23.0689	10.5975	9.51676	4.18223	3.94218	4.38557	8.56474	17.7979	16.3887	6.96934	5.91762	25.8037	5.1672	5.95089	12.7505	4.66962	7.67241	12.0197	9.4464	19.7742	19.8694	24.6599	27.7432
GO:0009297	pilus assembly	0.444394	0.000185468	38.3756	38.732	102.526	77.5889	58.9113	35.1282	96.9675	59.4755	56.3285	78.0472	64.9368	112.184	76.5302	70.4596	55.2731	74.9373	42.7481	139.945	62.9776	57.0646	39.8588	31.4914	34.6176	36.811	35.4626	38.3897	107.306	44.1245	58.6089	50.4165	30.9025	37.501	24.43	36.1688	26.4008	26.6956	27.7691	40.7151	66.9077	43.5793	46.3456	20.1777	52.9257	40.5024	45.5696	49.1249
GO:0001890	placenta development	NA	NA	1.02187	1.03578	0.800507	0	0	0	0	0.338734	1.28602	3.4083	0	0	0	0	0	0.679242	0.766775	0	0	0	0	0.346799	0.339516	0	0	0.134897	0.666143	0	0.273941	0	1.3658	0.326548	0	0.244423	0.148246	0.435262	0.525931	7.41533	0	0	0	0	0.529127	1.67014	0	0
GO:0090626	plant epidermis morphogenesis	NA	NA	0	0	0	0.26018	0.788588	0	0	0.0740472	0	0	0.274232	0	0.35427	0	0	0	0	0	0	0	0.899789	0	0.148021	0	0.259347	0	0	0	0	0.758483	2.5053	0	0.586948	0	0	0.0310015	0	0	0	0	0	0	0	1.49974	0.34026	5.17902
GO:0009664	plant-type cell wall organization	NA	NA	0	0	0	2.52884	0	0	1.72295	0.292507	0	0	0.307712	0	0	0	0	0	0	0	0	0	0	0	0	0	0	0	0.428598	0	0.619331	0	1.28113	0	0.824004	0	0	0	0	0	1.00045	0	0	1.02199	0	1.10016	1.20146	0
GO:0042777	plasma membrane ATP synthesis coupled proton transport	-0.328927	0.00700426	5381.45	5322.42	5676.32	5551.77	5387.31	4563	4500.31	4505.8	6185.99	5440.63	5458.63	5545.27	4546.43	4959.9	6569.87	6779.2	7002	6013.61	5269.93	5433.66	5845.44	6173.87	5839.81	5496.4	5574.41	5152.64	6270.79	4705.12	4517.17	4790.87	6724.55	5491.3	4153.57	5723.17	4907.05	4860.29	4996.11	6736.47	6954.66	5847.66	6477.08	5585.41	4186.81	5840.33	4651.82	5999.58
GO:0030168	platelet activation	NA	NA	0.817259	0.494415	0	1.44785	0.926377	4.29032	5.10079	6.74268	5.72122	1.37403	0.124942	6.11116	4.26363	0.14593	0.566834	4.31202	0	0	0.0555823	6.73203	0.271962	1.63902	5.20805	18.4612	0.384102	1.11762	2.50662	0.0935123	1.86392	0	0	0.550363	0	0.973214	0.994341	0.0374085	0	0.358369	0	0	0	0.574064	9.16673	3.16489	0.0787607	0
GO:0009555	pollen development	NA	NA	1.78183	0	0.0398899	0.815425	0.304237	1.36505	0.901912	0.196444	0.992002	0.699888	0.686646	0.382722	2.12861	0	0.0801328	0.115837	0	0	0.0829087	0.844049	0.152797	0.050035	0.149977	0.0918698	0.780663	0	0.00649698	0.384147	0.0545832	0.121778	0	0	0.310276	0.149083	0.944811	0	0.137431	0.085683	0.0210416	0	0	0.368807	0.823068	0.244295	0.0494893	0
GO:0042619	poly-hydroxybutyrate biosynthetic process	0.344398	0.00463123	228.071	247.112	336.425	220.001	270.109	234.893	628.892	464.077	251.711	270.716	259.94	292.7	289.299	421.509	292.731	267.088	231.303	328.002	275.916	221.754	180.391	215.531	291.966	146.741	167.474	176.065	259.485	144.784	344.817	264.893	204.078	176.255	181.151	178.476	224.107	157.63	171.939	228.367	290.595	227.004	191.776	169.701	255.308	161.03	234.251	264.174
GO:0016973	poly(A)+ mRNA export from nucleus	NA	NA	0	0	0	0	0	0	0	0	0	0	0	0	0	0	0	0	0	0	0	0	0	0	0	0	0	0	0	0	0	0	0	0	0	0	0	0	0	0	0	1.14874	0	0	0	0	0	0
GO:0015846	polyamine transport	-0.37774	0.00176683	340.313	389.255	200.607	228.534	144.588	185.068	26.6162	57.7433	406.387	386.131	440.681	233.494	194.284	67.3346	389.474	476.156	514.672	180.176	200.737	293.309	603.803	606.757	535.342	300.83	270.546	274.963	266.552	222.885	78.5184	129.353	535.678	351.323	264.793	337.357	388.526	262.395	235.257	550.413	474.152	526.016	279.619	317.605	176.086	497.429	362.93	246.323
GO:0006799	polyphosphate biosynthetic process	0.35988	0.00299795	144.005	126.538	95.7536	114.76	158.431	179.593	165.905	186.084	114.755	124.631	141.513	131.637	170.931	98.1824	103.694	92.0198	82.6168	101.22	152.694	107.157	96.8579	77.5423	103.024	122.268	114.476	121.544	107.748	160.289	148.496	196.278	99.8044	134.803	35.8912	86.0768	139.636	112.393	139.911	91.4455	92.0892	110.958	111.893	79.8705	170.432	99.0703	57.8823	52.4298
GO:0033037	polysaccharide localization	NA	NA	0	1.02978	0	0	0	1.98831	0	0	0	0	1.21898	0	0	0	0	0	0	0	0	0	0	5.09538	14.1308	0	0	0	0	1.75101	0	0	0	0	1.92422	0	0	0	1.38883	0	0	1.21648	0	0	3.3905	0	0.460067	0
GO:0002824	positive regulation of adaptive immune response based on somatic recombination of immune receptors built from immunoglobulin superfamily domains	NA	NA	0	0	0	0	0	0	0	0	0	0	0	0	0	0	0	0	0	0	0	0	0	0	0	0.395108	0	0	0	0	0	0	0	0	0	0	0	0	0	0	0	0	0	0	0	0	0	0
GO:0045766	positive regulation of angiogenesis	NA	NA	0	0	0	0	0.0444677	0	0	0	0	0	0	0	0	0	0	0	0	0	0	0	0	0	0.0379831	0	0	0	0	0	0	0	0	0	0	0	0.155707	0	0	0.662009	0	0	0	0	0	0	0	0
GO:2001235	positive regulation of apoptotic signaling pathway	NA	NA	2.56366	1.01274	2.08142	1.99801	5.64301	7.59609	3.50059	2.86901	3.62474	11.4917	5.58204	3.60363	2.97739	1.67173	1.9129	1.81009	1.38705	3.00338	1.67844	4.95501	8.75444	3.50446	6.60109	7.06486	1.78608	0.998526	13.6851	4.61863	5.23998	4.31909	2.4509	0.951006	1.07199	2.70938	3.24677	5.0835	1.21793	9.1408	1.07523	1.39969	2.3999	2.72573	10.4783	5.29527	4.03824	5.19941
GO:0010508	positive regulation of autophagy	NA	NA	0	0.912395	0	0	0.082714	0	0	0	0	0	0	0	0	0	0	0	0	0	0	0	0	0	0.381787	0.187959	0	0	0	0	0.164205	1.0369	0	0	0.0611992	0	0	0	0	0	0	0	0	0	0	0	0	0.465494
GO:0050871	positive regulation of B cell activation	NA	NA	0	0	0	1.64233	0.542486	0	0	0	0	0	0	0	0	0	0	0	0	0	0	0	0	0	0	0	0	0	0	0	0	0	0	0	0	0	0	0	0	0	0	0	0	0	0	0	0	0
GO:0051099	positive regulation of binding	NA	NA	0.301069	0.0220836	0.483604	0.199278	0.41306	1.14565	0.0670673	0.0379439	0.032876	1.55743	0	0.206399	0.284969	0.293869	0	0.15767	0.0403148	0	0.0137562	0	0.510175	0.0315141	1.75098	0.17326	0	0.0516862	0	0.00930732	1.44241	0	1.39078	0	0.0192158	0	0	0.184631	0.0444703	6.64833	0	0	0	0	0.00888444	0.333612	0	0.507811
GO:0051928	positive regulation of calcium ion transport	NA	NA	0	0.295341	0	0	0	0.490375	0	0	0	0.557428	0	0	0	0	0	0	0	0	0	0	0	0.15111	0.0292583	0	0	0	0	0.0908781	0.31166	0	0	0.243973	0	0	0	0	0	0	0.0725127	0	0	0	0.96019	0.331945	0	0.154365
GO:0030819	positive regulation of cAMP biosynthetic process	NA	NA	0.172911	0	0	0	0.63907	0.661206	0	0	0.155196	0.0933678	0	0	0	0	0	0.427386	0	0	0	0.255343	0	0.05506	0.00985305	0	0	0	0	0	0.31166	0	0.407148	0.0943916	0	0	0.168487	0	0	0	0	0	0	0	0.169978	0.123606	0	0
GO:1904064	positive regulation of cation transmembrane transport	NA	NA	0.0591627	0.295341	0	0.00552338	0.39307	2.99312	0	0.0762417	0.0127777	1.19414	0.0231317	0	0.0834894	0	0	0	0	0	0	0.0759198	0	0.276592	0.045655	0.0153797	0	0.116529	0	0.105717	0.31166	0.0652777	0.138046	0.243973	0	0.0138152	0.0131253	0	0	0	0.145511	0.0603997	0	0	1.06337	0.484003	0.0284938	0.205249
GO:0051781	positive regulation of cell division	NA	NA	0	0	0	1.59233	0.964521	0.0406066	0.283063	0.049058	0	0.701	0	0	0.100068	0	0	0	0.781853	0	0	0	0.480849	0	1.9491	0.264177	0	0	0	0	0	0	0	0	0	0	0	0	0	0	1.40752	0	0	0	0.170229	0.0416885	0.114309	0
GO:0030307	positive regulation of cell growth	NA	NA	1.12799	0.680517	1.128	0.992319	1.13637	1.56304	0.695061	0.505729	0.863294	1.82049	1.01703	1.2065	0.478832	1.08332	0.200923	0.827861	1.31499	1.23556	0.550618	1.40399	0.763052	0.386856	1.12407	0.348969	0.101804	0.300036	0.431846	0.515854	1.11252	1.5093	2.11793	0.354629	0.81772	0.272737	1.15005	0.16231	0.39974	0.729981	0.365963	0.232539	1.31952	1.2591	1.11097	0.699533	0.39547	0.104509
GO:0010770	positive regulation of cell morphogenesis involved in differentiation	NA	NA	0.016274	0.317746	0	0.0267448	0.806946	3.20022	0.202905	0.820324	0.959526	0.227306	0.280928	0	0.100068	1.43387	0.0222685	1.47371	1.3715	0.0790542	0.0555823	3.5413	1.20038	0.0145726	2.12999	0.485073	0	0.59469	0.0866941	3.24369	0	0	1.70891	2.95645	0.764353	0.323974	0.852865	0.0272125	0	0.059675	1.71101	0	0.167525	0	0.963375	0.459303	0.0490449	0.0231291
GO:0010811	positive regulation of cell-substrate adhesion	NA	NA	0	0.259	0	0	0.700468	3.06982	0.202905	0.774026	0.893241	0.132456	0.141225	0	0.100068	1.43387	0	1.47371	1.3715	0	0.0555823	3.43149	1.20038	0	2.1163	0.459758	0	0.569574	0	3.24369	0	0	1.69697	2.88624	0.764353	0.323974	0.852865	0	0	0	1.71101	0	0	0	0.737828	0.404899	0.0427685	0
GO:0050921	positive regulation of chemotaxis	NA	NA	0.172911	0.328252	0	0.120206	1.21715	0.480202	0.157895	0.0777283	0.213228	0.0855872	0.0529594	0	0.0201629	1.69806	0	0.427386	0	0	0.23906	0.40206	0	0	0.105676	0.801377	0	0.389313	0	0.0875415	0	0	0.433836	0	0.295341	0	0.206205	0.216253	0	0	0	0	0.922424	0.0937815	0.0747634	0	0.00622087	0.0233004
GO:0051984	positive regulation of chromosome segregation	NA	NA	3.94153	0.351515	0.549841	1.85033	2.18126	5.63742	0.797814	1.19063	0.0744035	2.2751	0.722409	2.96609	0.214175	2.47948	0.212563	0	0.398545	0	0.0559541	0.664758	5.83606	1.1951	3.09875	0.814715	0.0959026	2.35219	0	0	3.20491	2.84836	0.531978	1.23418	1.58644	0.161911	4.08859	0.0661366	0	3.28707	0	0.3281	0.293169	0.195399	1.38907	4.2393	1.09871	0.205934
GO:0007204	positive regulation of cytosolic calcium ion concentration	NA	NA	0	0	0	0	0	0	0	0	0	0	0	0	0	0	0	0	0	0	0	0	0	0	0	0.395108	0	0	0	0	0	0	0	0	0	0	0	0	0	0	0	0	0	0	0	0	0	0
GO:0002230	positive regulation of defense response to virus by host	NA	NA	0.987628	0.581355	0.481634	0.604083	0.610411	0.96925	0.484983	0.318558	0.276318	1.30456	0.694103	1.13676	0.400122	1.22457	0.915707	0.41968	1.47387	0.754763	0.596348	1.32374	0.794821	0.358141	0.281752	3.07798	0.528202	0.314901	0.210543	0.27079	0.447947	1.0735	0.351383	0.332386	0.268839	0.0873699	0.684171	0.176158	0.118068	1.22382	0.469552	0.253966	0.526361	1.56825	0.67329	1.12694	0.731675	0.395935
GO:0048639	positive regulation of developmental growth	NA	NA	0	0.0120066	2.19025	0	0.246816	0.211614	0.122568	0.022653	0.0661512	0.0948498	0	0	0	0	0	0	0	0	0	0.109939	0	0.0145726	0.187659	0.0251791	0	0.0251169	0.0866941	0	0	0	1.39078	0.0702029	0.295341	0.112344	0	0	0	0.059675	0	0	0.167525	0	0.0528876	0.0300157	0.00622087	0
GO:0051054	positive regulation of DNA metabolic process	NA	NA	0.93389	0.985185	0.0571263	3.30153	1.91976	4.93083	0.104815	0.0375899	0.736315	0.582808	0.253079	3.73683	0.927195	0.016512	0.0538155	2.18402	2.19335	0	0.281629	2.2286	0.377627	0.953033	2.77224	0.951772	2.98069	0.06826	0	0.640274	2.69486	2.04117	0.807303	1.88922	0.905967	0.010703	1.91594	0.0360307	0.399822	0.193226	0	0.0593211	2.90248	1.43756	2.35999	1.03471	1.33321	1.35245
GO:0045807	positive regulation of endocytosis	NA	NA	0.0917107	0	0	0.00552338	0.242227	0.407747	0	0.00396428	0.241179	0	0.0544812	0.0102456	0.166232	0	0	0	0	0	0	0.0759198	0	0.0295759	0.187283	0.043417	0.0468857	0.200252	0	0.014839	0.388691	0.165914	0	0	0	0.0275545	0.652809	0	0	0	0	0	0.0599782	0	0.216244	0	0.0378251	0.101254
GO:0010634	positive regulation of epithelial cell migration	NA	NA	0	0	0	0	0.051403	0	0	0.022653	0.0661512	0.0948498	0	0	0	0	0	0	0	0	0	0.109939	0	0.0145726	0	0.0251791	0	0.0251169	0.0866941	0	0	0	0	0.0702029	0	0	0	0	0	0.059675	0	0	0.167525	0	0	0.0300157	0.00622087	0
GO:0050679	positive regulation of epithelial cell proliferation	NA	NA	0	0	0	0	0	0	0	0.049058	0	0	0	0	0.100068	0	0	0	0	0	0	0	0	0	0	0.731692	0	0	0	0	0	0	0	0	0	0	0	0.184631	0	0	0	0	0	0	0.170229	0.0416885	0	0
GO:0070374	positive regulation of ERK1 and ERK2 cascade	NA	NA	0	0	0	0	0.244572	0.352985	0.0162288	0	0	0	0.0397196	0	0.119932	0	0	0	0	0	0	0	0.0458506	0	0	0.33359	0	0	0	0.0155415	0	0	0	0	0	0.0109307	0.110736	0	0	0	0	0	0.441564	0.244186	0.0918618	0.120897	0	0
GO:1903749	positive regulation of establishment of protein localization to mitochondrion	NA	NA	0.865403	0.290838	1.23782	2.99454	0.565637	1.28419	2.60872	1.10327	0.111406	1.87866	0.176836	1.92154	4.43913	0.879376	0.480966	0.381638	1.62831	2.71204	0.906791	1.77794	0.761306	0.483408	2.36007	0.977087	0.148198	0.632622	0.825928	0.592069	2.28634	1.73765	0.546985	0.114688	0.584489	0.413925	0.630496	0.29851	0.746641	0.0906294	0.376807	0.207013	0.754123	2.14307	2.62016	0.930279	0.503113	1.5063
GO:0043547	positive regulation of GTPase activity	NA	NA	0.95135	0	0	0	3.11305	0.421282	0	0	1.3378	3.2449	0	0	1.45128	0	0	0.534905	0	0	0	0.255343	4.17834	0.696972	0.187659	0	0	0	0	2.42307	1.13952	0	1.79801	1.1441	0	0	1.32952	0	0	2.81621	0	0	0	0	0.0911913	0.658782	0.613756	0.946578
GO:0031058	positive regulation of histone modification	NA	NA	0	0	0	0.403061	0.352784	0.785415	0.104815	0	0	0.720451	0	0	0.786652	0	0	0.0215283	0.13761	0	0	0.0190456	0.515645	0	0.310409	0	0.0445906	0.0466457	0	0	0.0976571	0	0	0	0.0183051	0	0.41158	0	0	0.13754	0	0	0	0	1.04241	0.519439	0	0
GO:0032846	positive regulation of homeostatic process	NA	NA	0.772167	1.23572	0	2.60238	0	2.08438	0	0	0.572468	0.557428	0	2.94246	0	0	0	2.14598	1.40467	0	0	1.18332	0	0.815778	2.77593	0	2.21264	0	0	0.0908781	3.00652	1.09414	0.796901	2.1332	0.887662	0	0	0	0.399822	0	0.0725127	0	2.30839	0	1.73624	1.27087	0	0.154365
GO:0046887	positive regulation of hormone secretion	NA	NA	0.016274	0.0587466	0	0.0267448	0.010505	0.130401	0	0.0236441	0	0	0.139551	0	0	0	0.0222685	0.00697224	0	0.0790542	0	0	0	0	0	0	0.08705	0	0	0	0	0	0.0119373	0	0	0	0.0122272	0.0272125	0	0	0	0	0	0	0.225547	0.0243878	0	0.0231291
GO:0043123	positive regulation of I-kappaB kinase/NF-kappaB signaling	NA	NA	0.443636	0.405759	0.644641	0.631991	0.86865	1.66691	1.00018	0.909803	0.266069	0.623193	1.72529	1.80504	0.892395	0.451179	0.959232	0.534049	0.312995	0.291342	0.192214	1.15916	1.76222	0.637461	2.59729	1.64712	1.14313	0.565644	0.151258	0.627893	1.05531	0.986708	0.25273	0.623624	0.525111	0.529684	0.844023	0.407154	0.484824	1.62415	0.426174	0.292866	0.231123	0.816733	1.17761	1.71798	1.19874	1.52926
GO:0050729	positive regulation of inflammatory response	NA	NA	0	0	0	0	0	0	0	0	0	0	0	0	0	0	0	0	0	0	0	0	0	0	0	0.395108	0	0	0	0	0	0	0	0	0	0	0	0	0	0	0	0	0	0	0	0	0	0
GO:0046330	positive regulation of JNK cascade	NA	NA	0	0	0	0.246226	0.0285572	0	0	0.0245644	0	0	0.107897	0	0.0327087	0	0	0	0	0	0	0	0.306291	0	0	0	0	0	0	0	0	0	0	0	0	0.010703	0	0	0	0	0	0	0.140639	0	0	0.013653	0	0
GO:0002687	positive regulation of leukocyte migration	NA	NA	0	0.328145	0	0	0.553807	0	0	0.024352	0	0.0477954	0	0	0	1.69806	0	0	0	0	0.23906	0.122155	0	0	0.0867219	0.801377	0	0.338224	0	0	0	0	0	0	0	0	0.0377178	0.216253	0	0	0	0	0.922424	0	0	0	0	0
GO:0045834	positive regulation of lipid metabolic process	NA	NA	0.172911	0.0164019	0	0	10.4684	1.73016	0	0.049058	0.155196	0	0.156595	0	2.05811	0.175607	0	0.427386	0.484571	0	0	0.316683	14.4868	0	0	0.507802	0	0.00640738	0	0	0	0	0.494119	0.0614449	0.168662	0	0.168487	0	0.598872	0	1.12864	0	0	0	9.25424	0.690049	0.0197735	0
GO:0045621	positive regulation of lymphocyte differentiation	NA	NA	0	0	0	1.64233	0.586953	0	0	0	0	0	0	0	0	0	0	0	0	0	0	0	0	0	0.054455	0	0	0	0	0	0	0	0	0	0	0	0	0	0	0	0	0	0	0	0	0	0	0
GO:0002708	positive regulation of lymphocyte mediated immunity	NA	NA	0	0	0	0	0	0	0	0	0	0	0	0	0	0	0	0	0	0	0	0	0	0	0	0	0	0	0	0	0	0	0	0	0	0	0	0	0	0	0	0	0	0	0	0	0	0
GO:0010822	positive regulation of mitochondrion organization	NA	NA	1.83964	0.290838	1.48381	2.99454	2.86552	1.28419	2.60872	1.82782	2.22079	4.94757	0.176836	2.40292	4.43913	0.879376	0.480966	1.10981	1.62831	2.71204	1.2375	2.5328	0.761306	0.483408	3.05407	5.93874	0.593285	0.815361	13.4825	3.74971	3.59611	1.73765	1.93777	0.114688	0.584489	0.413925	1.87035	4.78678	0.831233	0.0906294	0.376807	0.207013	0.754123	2.14307	5.55755	3.02116	0.503113	2.53837
GO:1901992	positive regulation of mitotic cell cycle phase transition	NA	NA	3.94153	1.2638	0.549841	1.88231	2.40687	5.63742	0.797814	1.21328	0.140555	2.37013	0.722409	2.96609	0.214175	2.47948	0.212563	0	0.398545	0	0.0559541	0.774566	5.83606	1.2096	3.32642	0.840031	1.85871	2.37731	0.0866941	0	3.20491	3.96253	0.531978	1.30452	1.58644	0.161911	4.08859	0.0661366	0	3.34674	0	0.3281	0.460695	0.195399	1.38907	5.79178	1.10493	0.205934
GO:0045840	positive regulation of mitotic nuclear division	NA	NA	3.94153	0.351515	0.549841	1.85033	2.18126	5.63742	0.797814	1.19063	0.0744035	2.2751	0.722409	2.96609	0.214175	2.47948	0.212563	0	0.398545	0	0.0559541	0.664758	5.83606	1.1951	3.09875	0.814715	0.0959026	2.35219	0	0	3.20491	2.79594	0.531978	1.23418	1.58644	0.161911	4.08859	0.0661366	0	3.28707	0	0.3281	0.293169	0.195399	1.38907	4.2393	1.09871	0.205934
GO:0043902	positive regulation of multi-organism process	NA	NA	9.80321	1.61532	6.01107	8.04466	8.16829	2.44639	1.09782	2.2537	0.25409	3.0967	0.0529594	0.853027	3.00263	1.89107	1.34657	5.7735	2.11621	1.18309	0.187753	6.49561	1.93061	0.39827	1.21283	1.52722	0.0575416	1.43073	14.4133	0.988332	3.65958	4.36372	1.17114	0.140545	0	0	4.49194	8.90984	0	7.04994	0.0683044	0.190331	0.874338	0.36274	0.237952	3.88318	0.038936	0.0233004
GO:0045639	positive regulation of myeloid cell differentiation	NA	NA	0	0	0	0	0	0	0	0	0	0	0	0	0	0	0	0	0	0	0	0	0	0	0	0	0	0	0	0	0	0	0	0	0	0	0	0	0	0	0	0	0	0	0	0	0	0
GO:0010976	positive regulation of neuron projection development	NA	NA	0.0754367	0.070646	0	1.74234	0.131975	1.29446	0.122568	0.0482793	0.0789289	0.0948498	0.162683	0	0.168174	0	2.03065	0	0	0.0790542	0	0.185859	0	0.0377595	4.97624	3.65451	0	1.51471	0.0866941	0.014839	3.18793	0.0652777	1.40272	0.0702029	0.295341	0.0138152	0.0131253	0.0272125	0	0.059675	0	0.647786	0.167525	0	1.2859	0.0544035	0.0347147	0.0738416
GO:0051092	positive regulation of NF-kappaB transcription factor activity	NA	NA	1.46568	1.44154	1.44515	0.878217	0.803886	2.83096	1.00018	1.24847	1.55209	4.40422	1.83334	1.80504	0.892395	0.451179	0.959232	1.21329	1.07977	0.291342	0.192214	1.15916	1.28126	0.98426	0.90821	0.751836	1.14313	0.70054	0.817604	0.627893	1.32925	0.986708	1.61853	0.950311	0.525111	0.799233	0.792972	0.842415	0.484824	1.72914	0.426174	0.292866	0.56152	0.816733	2.71654	3.38813	1.19874	1.52926
GO:0050731	positive regulation of peptidyl-tyrosine phosphorylation	NA	NA	0	0	0	0	0	0	0	0	0	0	0	0	0	0	0	0	0	0	0	0	0	0	0	0	0	0	0	0	0.844045	0	0	0	0	0	0	0	0	0	0	0	0	0	0	0	0	0
GO:1901800	positive regulation of proteasomal protein catabolic process	NA	NA	17.2233	4.24273	1.3341	13.8519	10.6706	19.7995	3.72044	5.114	5.51278	26.3847	5.84593	16.208	4.87181	4.9989	2.76787	6.09165	4.60176	35.1887	5.11841	17.6494	12.8881	8.64054	9.88765	6.3593	4.76021	4.26168	3.42878	14.3911	9.74555	8.01358	7.02562	12.9518	2.91552	2.79007	6.14814	2.28695	2.21112	2.56778	9.76672	1.09762	5.22922	2.66077	7.45229	22.5172	16.0221	3.06914
GO:0043243	positive regulation of protein complex disassembly	NA	NA	14.9497	3.00937	0	5.45172	3.65155	2.07111	3.26496	0.863294	14.6342	14.2743	8.02624	12.1108	1.32179	0	26.6884	55.415	13.5704	65.3707	7.8635	24.9712	8.84917	3.14438	5.91521	6.25763	9.45632	1.46208	10.3828	6.71155	6.95121	3.55405	7.0535	20.0302	0.554436	1.92024	4.44235	5.44959	2.96293	12.7792	17.2116	3.01596	12	23.9118	0	6.28183	0	0
GO:0042307	positive regulation of protein import into nucleus	NA	NA	0	0	0	0	0.41204	0.208341	0	0.0990363	0	0.636717	0	0	0	0	0	0	0	0	0	0	0	0.102224	0.023542	0	0	0	0	0	0	0	0.138046	0	0	0	0.155707	0	0	0	0.0731601	0.0603997	0	0	0.0691478	0.151955	0	0
GO:0051897	positive regulation of protein kinase B signaling	NA	NA	0.172911	0	0	0	0.63907	0.421282	0	0	0.155196	0	0	0	0	0	0	0.427386	0	0	0	0.255343	0	0	0	0	0	0	0	0	0	0	0.407148	0	0	0	0.168487	0	0	0	0	0	0	0	0	0	0	0
GO:0031398	positive regulation of protein ubiquitination	NA	NA	3.52366	0.487554	0.644641	6.70393	1.10211	3.02692	1.00018	10.0183	0.347926	0.663023	1.99054	15.5414	19.8413	4.4357	0.959232	0.534049	0.540282	0.291342	0.192214	1.21275	8.81751	0.732004	5.2328	3.22633	4.07053	3.77574	0.151258	2.29689	3.39259	1.04939	4.30732	0.623624	5.40393	3.4343	2.51811	0.407154	3.4151	9.66894	3.31648	5.25765	0.231123	0.892568	8.38784	2.61064	13.1579	1.67249
GO:2000243	positive regulation of reproductive process	NA	NA	0	0.875946	0	0	0.689148	1.05904	1.1006	0	0	0	0	0	0	0.0946093	0	0	0	0	0	0	0	0	0	0	0	0	0	0	2.30981	0.145762	0	0	0	0	0	0	0	1.4188	0	0	0	0	0	0	0	0
GO:0042102	positive regulation of T cell proliferation	NA	NA	0	0	0	0	0	0	0	0	0	0	0	0	0	0	0	0	0	0	0	0	0	0	0	0.395108	0	0	0	0	0	0	0	0	0	0	0	0	0	0	0	0	0	0	0	0	0	0
GO:0032968	positive regulation of transcription elongation from RNA polymerase II promoter	NA	NA	0.164605	0.85279	0	0.159887	1.31292	0	0.122299	1.20358	0	0	0	0	0	0.478402	0	0.0223845	0	0	0	0	1.35166	0.0368981	1.28917	0.142909	0	0.534461	0	0	0.175828	0.381776	0.183579	0.304861	0.136423	0	0	0	0.363146	0	0	0	0	0	0.55511	1.25305	0.253889	0
GO:0045727	positive regulation of translation	0.0487889	0.69726	956.324	968.716	991.721	1024.46	974.52	791.633	1306.29	918.901	1168.26	1215.02	1111.06	1080.19	887.949	1008.82	1195.59	1407.12	1262.93	1223.51	827.004	1069.04	1007.2	972.339	1006.88	862.069	903.438	848.801	1116.87	698.787	971.338	824.428	1120.69	898.158	698.933	885.074	794.323	711.046	716.863	1225.2	1321.55	1038.7	984.882	862.159	744.962	973.083	850.993	1049.69
GO:0090100	positive regulation of transmembrane receptor protein serine/threonine kinase signaling pathway	NA	NA	0.974236	0.288266	0	0	0	0.186932	0	0	0	0	0	0	0	0	0	0	0	0	0	0	0	0	0	0	0	0	0	0	0	0	0	0	0	0	0.0566458	0	0	0	0	0	0	0	0	0	0	0
GO:0030177	positive regulation of Wnt signaling pathway	NA	NA	0.496526	0.487554	0.644641	1.6121	0.720764	2.76302	0.895366	15.8869	0.347926	0.582067	1.99054	2.46505	1.48384	0.548243	0.959232	0.570011	0.467271	0.291342	0.192214	1.21971	1.72929	0.732004	1.88908	0.874465	1.19706	0.735311	0.151258	1.87279	1.26008	1.4774	0.25273	0.967132	0.506806	0.557087	0.733011	0.407154	0.484824	1.21679	0.426174	0.400939	1.52298	0.892568	1.78116	2.41189	1.62459	1.67249
GO:0048563	post-embryonic animal organ morphogenesis	NA	NA	0.103238	0.0582106	0.333647	0.342886	0.218973	0.541952	0.122568	0.708757	0	0.305298	0	0	1.13017	0	0.480966	0.231185	0	0.678435	0	0.276753	0.0848352	0.20739	0.181341	1.13851	0	0.0524551	0	0.144527	0.4443	1.12221	0.019185	1.90438	0.87983	0.272737	0.24337	0.264202	0.101904	0.601217	0.177073	0.0971428	0.286189	0.137513	2.49946	0.414175	0.103644	0.584737
GO:0043687	post-translational protein modification	NA	NA	0.893374	1.23239	0	1.26006	0.341769	0.512581	0.139694	0	0	0	0	0.933008	1.20455	0	0	1.65756	0	0.292364	2.44339	2.77265	0	0	2.15579	1.13592	0	1.21364	0.382307	0.488634	0.0248416	1.06163	1.50427	0	1.66221	0	0.0116055	0	0	0	1.82431	0.203202	0	0	0.0622749	0.865036	2.14509	0.114275
GO:0031204	posttranslational protein targeting to membrane, translocation	NA	NA	0	0	0	0	0.849578	1.60454	0	0	0	0	0	0	0	0	0	0	0	0	0	0	2.95248	2.2034	0	0	0	0	0	0.860488	0	0.919452	0	0	0	0	1.27004	0.856332	0	0	0	0	0	0	0	2.41481	0	0
GO:0071805	potassium ion transmembrane transport	NA	NA	0.592305	0	0.795582	0	0.279861	0.270268	1.07075	0.121335	0.230398	0.391441	0.17014	1.21674	0	0.241878	0	0.0705786	0	0.390841	0.191657	0.702455	0.261255	0.137471	0.702048	0	0.470005	0	0.197346	0.0534732	0.0902502	0	0	0	0	0	0.353207	0.69781	0	0	0	0	0	0	0.396699	0.754666	0	0
GO:0034308	primary alcohol metabolic process	0.327611	0.00724827	223.949	189.299	343.052	269.928	226.6	256.741	567.448	362.113	310.067	303.973	268.455	375.965	278.085	366.399	314.915	250.746	159.516	461.564	274.095	286.928	157.893	81.9166	231.791	169.795	181.529	191.156	352.526	166.295	436.262	220.217	151.823	95.8154	21.9847	40.1228	229.825	124.214	159.917	228.635	262.771	188.64	181.979	157.581	276.14	126.096	36.2439	63.9904
GO:0035196	production of miRNAs involved in gene silencing by miRNA	NA	NA	0	0	0	0	0	0	0	0	0	0	0	0.933008	0	0	0	0	0	0	2.44339	0.974873	0	0	1.75121	0	1.20542	0	0	0	0	0	0.641119	0	0.673283	0	0	0	0	0	1.82431	0	0	0	0	0.582701	1.14386	0
GO:0030422	production of siRNA involved in RNA interference	NA	NA	0	0	0	0	0	0	0	0	0	0	0	0.933008	0	0	0	0	0	0	2.44339	0.974873	0	0	1.75121	0	0	0	0	0	0	0	0.641119	0	0.673283	0	0	0	0	0	1.82431	0	0	0	0	0.582701	1.14386	0
GO:0010133	proline catabolic process to glutamate	NA	NA	68.6949	76.7108	38.874	10.0248	61.8666	105.715	37.4044	134.939	8.88676	3.21248	65.0352	20.5539	71.5813	38.3692	2.66615	6.33788	5.11331	2.50963	69.0067	40.7064	18.6191	27.4969	27.8475	14.604	19.6089	59.8161	4.29999	10.1603	51.4994	8.67539	10.2005	10.8727	5.84334	5.10761	107.809	40.4348	59.6193	5.23209	4.45646	65.7087	1.32159	34.7474	64.039	6.46244	6.29519	3.24167
GO:0006433	prolyl-tRNA aminoacylation	0.197084	0.112711	494.98	490.768	443.031	470.112	586.627	508.663	523.551	523.893	565.012	609.557	561.547	521.653	503.089	579.131	641.792	659.241	577.69	443.73	408.608	550.82	474.03	429.151	591.087	420.719	507.974	500.439	483.281	398.337	540.904	494.042	479.359	422.819	393.845	431.528	436.236	460.781	372.914	529.073	576.645	572.363	524.307	425.658	539.859	449.079	352.266	503.753
GO:0019541	propionate metabolic process	-0.15958	0.200587	324.008	370.258	388.818	329.424	430.848	395.947	472.012	428.073	364.331	304.519	365.202	364.349	304.133	375.744	430.629	449.502	480.321	377.588	250.253	394.808	531.18	574.755	607.259	376.333	326.352	406.787	312.921	251.841	434.425	349.117	411.499	397.587	366.942	463.097	487.219	345.954	339.176	467.998	481.327	472.703	391.902	340.596	239.914	488.136	553.834	595.524
GO:0043248	proteasome assembly	NA	NA	20.3296	25.6697	37.0508	41.5147	41.2644	33.5566	63.0456	37.1826	32.8292	44.4496	50.1565	56.0188	28.1798	54.5726	36.4682	33.5632	26.0023	144.077	6.81618	32.8119	34.8397	37.3906	42.0721	20.8168	35.4563	19.2444	35.868	14.5856	50.4999	36.3142	13.6329	29.5292	19.1776	36.3813	29.391	18.865	21.7901	27.1612	27.4062	25.5885	23.7961	14.1873	34.7378	35.75	31.6503	42.7243
GO:0006471	protein ADP-ribosylation	NA	NA	0.148331	0	0	0.072676	0	1.80695	0.0351476	2.14553	0.0705436	0	0.163444	0.173514	0.102159	0	0	0.236444	0	0	0	0	0	0.00473789	1.47134	0.0469557	0.0472136	0.804169	0.0237546	0.00869269	0	0	0	0	0.225763	0.0138152	0.0287374	0	0	0	0	0	0	0.0353893	0.0294192	0.146848	0.194569	0.155736
GO:0016598	protein arginylation	0.0440307	0.725557	27.1777	35.3226	29.114	23.6886	37.1763	58.9098	98.3396	42.5433	34.0313	28.0533	34.6151	37.073	29.6127	28.4803	42.8198	53.4553	47.6559	41.7999	44.0669	28.6424	47.7227	51.264	84.0328	26.5611	31.0478	52.4922	24.8375	34.8604	60.7419	36.8493	35.3457	80.4306	32.1648	65.2824	36.1277	50.8496	41.9835	30.0913	53.0377	35.3459	38.0722	23.9823	38.0609	100.886	91.916	74.7312
GO:0046777	protein autophosphorylation	NA	NA	11.4484	9.23565	15.577	11.9904	19.2059	19.3473	2.0209	10.6803	4.72256	10.4446	14.7629	13.4624	12.1897	7.02407	3.19384	6.18401	7.43237	10.2678	8.54165	18.5884	16.6064	9.54246	8.39976	8.36465	10.5255	7.9795	7.9251	15.068	18.0344	19.74	7.02613	11.9832	3.26023	11.4861	9.82432	9.00905	13.3897	12.1019	6.7262	7.265	7.84526	9.65646	19.3626	13.7934	10.6064	10.0945
GO:0009305	protein biotinylation	NA	NA	0	0	0	0	0	0	0	0	0	0	0	0	0	0	0	0	0	0	0	0	0	0	0	0	0	0	0	0	0	0	0	0	0	0	0	0	0	0	0	0	0	0	0	0.766339	0	0
GO:0006476	protein deacetylation	NA	NA	0.0591627	0	0	0	0.9532	0.497718	1.1006	0	0	0.232308	0.112463	0.895992	0	0	0	0.19351	0	0	0	2.42168	3.19337	0.838391	0.239557	0.202522	0.359512	0.17206	0.867753	0.820625	16.2789	1.74828	0.122187	0	0.2978	0	4.60379	0	0.501972	1.53224	1.38341	0	0	0.230283	0	2.71538	0	0
GO:0006470	protein dephosphorylation	0.164521	0.186817	16.0868	36.0192	36.6	34.3024	45.891	42.2153	108.375	64.899	32.7226	25.5272	36.6917	31.4503	33.5358	63.3273	23.762	32.4739	41.6046	10.7197	25.0725	31.3997	46.548	40.9014	63.6997	24.5411	28.5427	43.7272	35.05	20.9619	40.0092	54.0664	32.1246	34.1151	43.9647	70.3817	31.257	57.8071	43.2067	25.9696	23.0505	33.9529	28.895	33.3875	34.3787	35.8429	61.4515	72.2649
GO:0051261	protein depolymerization	NA	NA	0	0	0	0	0	1.8633	0.883531	0	1.2602	1.51852	0	0	0	0	0	0	0	0	0	2.20758	0	2.24475	0	0	0	0.717883	0	2.05235	0	0	0.716494	0.273166	0	0.489985	1.04643	0	1.64926	0	0	0	0	0	0	0	0	0
GO:0016579	protein deubiquitination	NA	NA	0.608071	0	0	4.0639	1.10772	0	0	0	0	3.98666	0.124637	2.7673	0	0	0.181859	0.919723	0	0	2.44339	0.974873	1.1522	0.672062	0.21248	2.29784	2.38674	0.702505	0	1.06024	0	1.62143	0.87185	0	2.0591	0.211859	0.575646	0	0	0	1.82431	0	0	0	0.55511	0.807298	1.27517	0
GO:0017013	protein flavinylation	NA	NA	0	0	0	0	0	0	1.57241	0	0	0	3.45865	0	0.635057	4.08025	0	0.637042	0	0	0	0	1.57265	0	0	0	8.83107	0.555136	0	0	0	0	0	0	0	0	0	0	0	0	0	0	0	0	0	0	0	1.27946
GO:0051260	protein homooligomerization	NA	NA	3.32549	3.01312	60.2372	6.6548	14.393	9.89987	9.07408	8.32917	4.19015	5.04668	7.26929	8.15515	6.37402	7.43732	2.47585	3.29652	5.12157	7.12544	2.82243	8.24833	2.05408	1.40931	6.12656	1.53089	5.88645	2.76568	11.0112	3.42606	12.3677	11.2201	2.33852	1.06583	0.721914	1.76956	6.8185	5.3014	4.48206	5.8199	0.793593	1.14048	2.98702	0.958038	14.0093	1.11079	3.66832	2.87417
GO:0030150	protein import into mitochondrial matrix	NA	NA	0	0	0	0	3.49969	0	0	0	0	0	0	0	0	0	0	0.602548	0	0	0	1.29405	0	1.38253	0	0	0	0	0	0.865054	0	0.60011	1.61009	0	0	0	1.00132	0	2.96966	0	0	1.76928	8.69064	0	0	0	0	0
GO:0006606	protein import into nucleus	NA	NA	7.65878	3.53487	5.31718	5.76495	3.92652	7.86777	3.06429	0.399543	1.20643	12.6482	8.89216	8.97992	2.70541	1.33613	0.0770962	7.54249	1.95638	1.71432	5.21823	6.07122	16.8692	6.51	6.17658	1.76404	0	1.018	6.61129	4.94359	5.3063	2.63423	7.88468	2.81382	0.752241	1.17703	5.31027	6.58211	1.66788	2.01347	4.92924	1.51316	1.13286	4.12411	1.17216	7.85276	0.924133	0.434998
GO:0016558	protein import into peroxisome matrix	NA	NA	0	0	4.17342	0.394922	1.76922	0	0	0	0	0.781585	0.818132	0	0	0	0	0	3.80292	0	0	1.10373	0.899789	0	0	0.670446	0	0	0	0	0	2.51023	1.29869	0	0.586948	0	0	0	0	0	0	0	2.48574	1.37386	0	2.34915	0	1.75198
GO:0070084	protein initiator methionine removal	0.329323	0.00693228	322.823	314.248	269.917	297.2	352.774	381.406	309.244	375.791	281.355	319.521	319.351	315.791	338.761	386.051	233.914	226.836	219.359	252.292	360.487	248.49	267.122	239.103	271.501	297.416	311.849	328.432	321.168	331.03	414.558	439.229	261.414	309.982	162.391	293.541	384.291	266.078	311.983	253.08	276.243	266.793	253.594	264.571	400.581	230.256	207.462	221.489
GO:0051205	protein insertion into membrane	-0.0193698	0.877319	248.471	243.811	189.751	267.548	381.845	269.146	218.358	283.033	192.194	249.659	286.881	243.024	266.106	244.136	230.898	172.803	191.725	139.809	278.388	192.555	269.226	200.467	209.219	271.515	260.73	255.077	205.519	363.919	295.331	338.5	235.875	309.29	198.05	317.34	233.582	326.177	302.083	172.628	162.359	211.24	261.978	224.708	306.833	290.145	233.613	288.776
GO:0007205	protein kinase C-activating G-protein coupled receptor signaling pathway	NA	NA	0	0	0	0	0	2.039	0	0	0	0	0	0	0	0	0	0	0	0	0	0	0	0	0	0.0258597	0	0	0	0	0	0	0	0	0	0	0	0	0	0	0	0	0	0	0	0	0	0
GO:0009249	protein lipoylation	0.202023	0.103799	659.66	824.468	811.679	750.603	813.318	934.282	674.175	952.7	635.867	610.993	775.859	784.519	789.388	738.927	613.364	559.389	655.665	636.567	771.371	644.99	923.738	898.089	908.146	758.953	773.068	905.079	731.706	932.351	846.138	980.948	701.039	846.384	691.034	1045.62	861.946	1035	950.71	703.115	614.158	735.805	779.837	686.089	942.471	794.305	885.462	970.964
GO:0034502	protein localization to chromosome	NA	NA	0.231735	0.234022	0	1.06543	0.459466	1.12018	0.271766	0.202178	0	1.38903	0.70993	0.145586	0.79875	0.437345	0.243941	0.337481	0.0944382	0.0630389	0.507305	2.29598	0.279875	0.68965	0.808025	0.105752	0.32902	0.449798	0	0.0721757	0.138908	0.299437	0.0146658	0.0198792	0.367286	0.0993633	0.373862	0.4086	0.189204	0.128764	0.317567	0.136978	0.119181	0.696157	0.914092	0.536427	0.489005	0.293653
GO:0006487	protein N-linked glycosylation	NA	NA	0.016274	2.18627	0	2.13159	0.010505	0.428802	0	0.0353954	0	0	0	0	0.214175	0.458543	0.0307035	0	4.45241	34.5164	0	0	4.35907	1.07284	7.29795	0.720124	0	0.388287	0.0536001	0.716225	0	0	0.0119373	3.39059	0	0	4.56786	0	0.51871	0	0	0.0365993	0.986797	0	0.0622749	9.76772	0.289493	0.0728137
GO:0006493	protein O-linked glycosylation	NA	NA	17.1109	29.4302	18.5225	0	17.5278	30.7957	10.4942	38.2444	1.71567	1.16858	16.7411	4.32958	19.3701	22.5366	0	0	2.85521	0	18.5766	13.5015	1.48607	6.68616	5.89107	2.14935	7.17187	15.2613	0	0.469581	5.53626	1.57557	0.726812	2.52035	0.742405	0	43.2892	15.6934	12.1506	0	0	25.6099	0	0	19.0606	0.518501	1.47179	0
GO:0000413	protein peptidyl-prolyl isomerization	NA	NA	20.968	2.9086	25.3555	15.7787	28.686	18.3593	13.5867	7.8381	17.2982	23.0439	15.49	8.89564	1.23203	9.27662	12.5679	13.0328	0.425686	0	8.58422	17.0742	22.364	7.72591	16.5948	11.8505	0	3.99137	42.2129	13.0804	15.8507	20.5797	2.72921	9.72554	0.828831	0	22.1349	26.542	2.11086	3.53837	4.4571	2.25161	16.6902	3.58973	7.7443	14.2504	4.05118	6.69218
GO:0000209	protein polyubiquitination	NA	NA	13.1301	3.42713	1.60348	4.55054	1.55953	8.24933	1.23832	2.97017	2.6768	3.58299	3.77321	9.46658	2.59982	2.76911	2.67154	7.08722	5.86644	0.291342	2.59043	3.71994	15.4521	2.45056	5.67889	15.1284	3.46151	2.05557	0.151258	3.05026	1.7331	3.91629	1.07257	5.19237	0.787303	0.529684	8.20874	1.07913	2.59134	2.65921	4.42425	0.662311	0.231123	3.12967	2.2196	10.3549	1.99679	1.72217
GO:0018342	protein prenylation	NA	NA	0	0	0	0	0	0	0	0	0	0	0.714495	0	0	0	0	0	0	0	0	0	0	0	0	0	0	0	0	0	0	0	0	0	0	0	0	0	0	0	0	0	0	0	0	0	0	0
GO:0006627	protein processing involved in protein targeting to mitochondrion	NA	NA	5.85982	6.60803	3.83066	6.43735	29.1576	16.5421	9.84571	14.7167	7.7353	9.06279	23.8693	25.6913	7.07509	8.25667	4.53535	12.9428	2.55364	6.09774	4.3278	8.67101	27.0404	36.0155	20.8189	6.01292	12.6944	15.7435	4.39642	7.77671	6.78301	12.7229	16.593	10.8503	11.0265	12.3943	20.086	10.4828	11.2246	20.3397	16.2653	15.2384	12.3873	7.82937	10.2679	20.2169	16.3353	5.70996
GO:0042026	protein refolding	-0.0569676	0.649589	2458.87	2235.6	2462.58	2430.45	2176.68	1947.18	1914.32	1805.29	2805.57	2752	2518.28	2607.08	2127.53	1981.13	2638.26	2882.99	3015.45	2571.83	2053.62	2427.51	2401.88	2596.9	2315.49	2185.54	2271.02	2132.62	2859.71	2088.79	1976.89	1985.28	2724.91	2134.04	1424.81	2287.4	1908.35	2015.21	1908.07	2933.77	2838.7	2694.23	2511.07	2053.42	2044.66	2401.75	1821.66	2238.3
GO:0030091	protein repair	0.270307	0.028159	395.471	450.184	648.561	364.079	406.791	432.937	311.365	569.615	293.169	256.142	353.834	487.342	484.173	450.922	230.336	240.535	331.137	560.133	434.871	344.795	233.498	262.21	294.674	200.974	319.786	413.846	469.152	267.783	429.293	262.013	268.18	270.345	136.31	257.7	463.763	313.101	349.783	257.573	296.27	355.254	384.163	298.674	392.634	258.999	161.083	152.831
GO:0015628	protein secretion by the type II secretion system	0.429162	0.000323649	127.968	129.427	227.081	171.35	159.025	142.985	326.137	197.058	119.185	134.313	163.575	210.364	183.254	179.009	161.317	154.909	125.809	246.109	137.109	158.429	151.094	126.945	242.901	90.4406	111.378	162.3	176.374	124.291	204.195	176.717	90.2092	118.693	94.087	172.063	132.967	180.223	142.406	116.166	150.137	120.354	115.913	121.497	143.786	100.732	153.65	164.893
GO:0030254	protein secretion by the type III secretion system	0.44021	0.000216686	45.6482	49.9218	99.1425	91.7911	76.4445	73.7656	376.59	165.662	71.5276	67.5762	89.9497	121.055	100.283	240.03	60.9905	65.3577	39.6401	78.6835	69.4543	84.1684	72.6108	37.2148	139.532	55.9902	46.5969	75.4516	66.9897	44.8298	151.43	69.343	34.8772	35.1022	21.0392	49.0877	39.9144	78.4301	51.8365	61.0714	61.5808	37.2402	55.3982	25.6036	89.3833	39.8395	37.7333	34.4217
GO:0030255	protein secretion by the type IV secretion system	NA	NA	3.7025	3.44107	3.26531	1.6307	8.14024	4.58492	16.3574	8.39982	4.4292	2.42145	26.1616	7.24726	3.27894	12.477	2.27864	7.71704	1.67957	0	4.44343	0.873209	4.542	3.24452	90.0789	0.382315	2.46265	7.41556	3.21255	3.83962	6.46098	6.20744	3.54044	0	0	1.60621	5.81117	61.7517	4.19981	2.25329	0	3.33672	0	5.66456	2.52075	7.83129	0	0
GO:0050821	protein stabilization	-0.0937263	0.454136	727.19	750.532	687.398	1042.17	759.21	846.954	266.117	526.26	681.005	709.595	462.892	912.853	789.058	496.245	433.73	388.666	762.31	666.368	1033.86	893.689	854.102	684.308	529.312	1093.46	811.173	972.964	644.029	1461.7	875.294	1018.72	872.697	1114.75	822.732	1212.24	849.299	1527.59	1121.76	686.516	413.758	663.294	829.926	840.675	1129.72	1052.06	1132.99	934.388
GO:0016925	protein sumoylation	NA	NA	1.52721	0.198538	2.21832	2.4704	1.2352	5.76941	0.139694	0.637754	0.1339	3.21989	6.73726	1.48875	3.9237	0	0.0305348	0.0260541	1.58021	3.01565	2.97839	5.85344	2.07806	0.619228	1.62921	12.747	0	0.08509	2.07903	4.95887	6.21291	3.37948	3.95449	0	0.700513	0	6.18476	0	0.739175	0	0	0.166602	0	0	0.755178	0.282335	0.93302	4.10498
GO:0000042	protein targeting to Golgi	NA	NA	0	0	0	0	0	6.30676	0	0	0	0	0	0	0	0	0	0	0	0	0	0	2.75441	0	0	0	0	0	0	0.00333659	0	0	0	1.65498	0	0	0	0	0	0	0	0	0	0	2.75175	0.00646172	0	0
GO:0006623	protein targeting to vacuole	NA	NA	8.54266	0.883128	3.37316	1.70847	2.70111	1.43132	0.988615	0.233043	0.102754	0.539644	0.879918	0.0851044	0.583081	0	2.83097	1.32901	2.18748	1.27202	0.880208	3.13123	5.62985	1.04564	2.77081	0.153116	1.01919	0.292177	0.358552	1.75821	0.525776	0.998205	2.45585	0.420105	1.42571	0.0852444	1.19129	0.12001	0.0239581	7.12525	0.751024	2.84849	8.28527	0.463599	1.38304	7.82211	1.00817	2.09035
GO:0051262	protein tetramerization	NA	NA	12.7308	13.0035	22.6124	19.7879	19.8411	24.3855	33.4177	20.7052	10.8736	14.7327	15.21	31.4974	26.6249	17.0065	9.42699	16.0185	27.3371	21.0591	10.334	29.22	19.2069	7.81608	11.4632	14.7923	11.7757	24.4192	32.1365	7.83861	21.1467	22.1592	10.1323	6.89712	10.6855	10.4415	15.4045	14.0996	10.0075	17.5371	10.7416	13.0327	19.8184	20.5877	47.0312	14.8937	12.6506	17.4878
GO:0043952	protein transport by the Sec complex	0.213949	0.0845354	972.151	1000.59	930.37	873.662	1183.14	1064.6	1384.57	1143.22	948.953	910.659	1015.94	845.859	939.529	1043.75	1042.26	939.806	1042.47	797.182	925.624	922.081	1099.66	1103.87	1185.85	860.066	837.172	873.922	860.937	906.755	1110.31	998.004	1081.25	1118.36	772.695	792.406	982.346	760.171	808.291	970.258	980.252	1023.56	915.219	769.92	983.047	1171.99	1042.16	1127.46
GO:0043953	protein transport by the Tat complex	0.0842605	0.501167	521.42	552.849	439.26	444.577	513.683	607.275	436.017	700.351	544.962	450.509	576.979	615.912	614.103	587.748	450.689	420.642	404.544	384.391	740.002	533.37	495.403	480.008	609.028	600.71	592.165	466.744	488.088	680.566	559.019	545.986	604.905	474.728	424.099	487.043	703.575	466.557	526.551	540.281	386.664	524.488	506.6	527.276	512.51	584.345	465.555	469.864
GO:0042787	protein ubiquitination involved in ubiquitin-dependent protein catabolic process	NA	NA	5.38211	0.764242	6.67812	1.97417	1.76586	8.55277	0.601454	1.6233	0	5.51352	13.685	1.62277	6.4487	0.984472	2.49356	1.04339	0.0842802	3.62491	3.18028	2.96245	12.7898	3.40546	3.77657	3.55598	0	0.77666	0	2.06184	0.997995	1.52587	0	0.81769	0	0	11.7805	0	0	0.544574	0	0.19105	0	0	0.544298	4.12633	0.289493	0.0496846
GO:0018298	protein-chromophore linkage	-0.0106809	0.932169	6610.96	5783.65	5310.74	6854.29	6167.05	6924.23	2179.72	4689.59	4264.49	5778.29	5767.84	5817.15	7365.61	4876.99	4265.23	3468.89	4572.8	4139.88	6777.7	7634.64	5802.74	5386.04	3696.88	8014.48	7431.24	7276.96	4697.6	9113.65	5866.09	7999.71	4801.89	7264.8	9565.5	7974.83	5229.65	8354.7	8751.77	4815.83	3500.85	5208.86	6680.95	9165.31	8278.09	6662.31	7651.79	6269.98
GO:0017003	protein-heme linkage	-0.0110496	0.929833	205.506	167.22	120.547	125.896	128.586	181.904	95.3847	135.625	90.2174	179.869	182.755	134.71	164.699	90.0337	129.243	72.1109	125.307	137.89	170.148	124.185	120.174	111.92	62.527	206.705	182.303	149.141	110.27	200.624	110.455	136.506	149.27	203.104	45.2703	98.6529	161.08	109.111	129.373	134.08	66.7942	161.523	138.324	143.249	179.424	199.108	72.0866	130.201
GO:0030166	proteoglycan biosynthetic process	NA	NA	0	0	0	0	0	0	0	0	0	0	0	0	0	0	0	0	0	0	0	0	0	0	0	0	0	0	0	0	0	0	0	0	0	0	0	0	0	0	0	0	0	0	0	0	0	0
GO:0070071	proton-transporting two-sector ATPase complex assembly	NA	NA	0.776066	0	0	0	0.456508	1.74361	0	0	0.632363	0.969062	1.85982	2.0202	0	0	0	0.637164	0	0	0	1.6307	1.65516	0.978374	1.5628	0.441247	0.874599	0	0	1.07675	1.18499	1.20566	0	0.455137	0	0	0.87124	0	0	0.521917	0	0.575163	0	0	1.48798	1.5654	0	0
GO:0006782	protoporphyrinogen IX biosynthetic process	0.145263	0.244522	1783.5	1640.85	1754.79	1982.29	1772.23	2028.27	1615.14	1813.64	1586.51	1763.87	1779.64	1931.52	2139.09	1850.36	1452.67	1144.56	1381.93	1615	2131.34	1483.63	1700.55	1421.17	1547.33	2088.19	1967.86	1892.2	1767.79	2845.66	2105.31	2760.69	1756.83	2313.94	1227.96	2361.6	1519.47	2295.08	2506.59	1317.6	1309.86	1403.86	1996.75	1472.53	2370.18	2064.93	1689.12	1993.21
GO:0006195	purine nucleotide catabolic process	NA	NA	0	0	0	0.633299	0.455794	0	2.03506	0	0	0	0	0	0	0	0	0	0	0	0	0	0	0.324832	0.671211	0	0	0.942825	0	0	1.484	0.178525	0	0	0	0	0.414827	0	0	0	1.0571	0	2.54701	0	0	0	0	0.760689
GO:0009446	putrescine biosynthetic process	NA	NA	3.51433	4.67239	2.9686	7.75759	4.13784	9.18488	3.69489	3.60134	6.25721	6.91126	5.87667	8.04724	15.1646	10.8484	1.56352	1.39078	4.08132	1.51259	4.19767	5.35116	4.76741	6.93325	6.87547	6.85812	7.65811	7.92918	3.92925	10.9746	10.9842	12.224	1.28693	9.33601	5.19711	2.66603	5.23919	10.9265	8.09104	1.67648	0.518433	8.51477	4.92545	2.69439	16.4274	3.19761	3.34694	2.08847
GO:0009443	pyridoxal 5'-phosphate salvage	NA	NA	2.15207	0	0	1.18665	0.84713	0.37811	3.30019	0.82273	0	0	0	0	0	0.420833	0	0.443165	0.28141	0	0	0	0.994632	0.924319	0	2.22543	0	1.02561	0	0	0.171954	1.47802	0	0	2.02376	0	0	0.147223	0	0	5.40252	0	0	0	0.382702	0	1.02456	0
GO:0008615	pyridoxine biosynthetic process	0.289535	0.0183738	515.851	527.996	479.512	584.205	450.815	562.597	476.085	601.784	392.783	425.615	429.226	496.517	650.565	423.406	418.337	315.989	382.198	587.618	577.306	438.227	350.984	328.836	346.843	437.951	424.248	530.681	461.082	573.933	535.88	505.463	388.685	524.343	308.393	612.698	443.598	512.905	597.01	330.407	435.073	457.224	522.375	448.169	571.58	431.826	404.028	481.426
GO:0018189	pyrroloquinoline quinone biosynthetic process	-0.0249878	0.842142	10.441	11.6884	12.4703	9.47477	77.4254	42.0133	210.064	56.2245	16.1378	11.8145	12.0303	24.0507	11.969	121.204	22.1681	15.0561	8.83529	8.66496	4.57132	12.2906	43.8817	10.001	21.742	30.3968	3.88069	16.7415	6.70894	3.37794	90.0406	36.8286	38.3861	18.9374	7.35547	28.4133	38.5451	12.1786	12.8334	16.3246	13.2928	10.9067	7.58104	3.78033	41.7895	27.3516	38.0499	91.4187
GO:0008616	queuosine biosynthetic process	0.229199	0.0641452	819.648	880.77	704.945	667.12	799.121	1025.9	1106.15	1297.22	630.605	758.472	810.899	732.647	954.085	919.47	578.406	534.43	518.333	647.314	986.481	658.689	720.164	606.32	718.576	635.817	658.774	804.644	649.76	865.042	898.287	778.764	679.481	753.857	481.924	594.301	956.488	771.781	766.44	543.154	563.441	673.888	667.235	612.768	901.688	691.813	505.049	584.848
GO:0019805	quinolinate biosynthetic process	NA	NA	1.12663	0.52947	0	0	0	0.443488	0	0	0	0	1.74173	0	0	0	0	0	0	0	1.06369	0	0	0	3.41284	0	0	1.39459	1.67947	0.680049	0	0	0	0	0	1.50821	0	2.35019	0	0	0	1.50769	0	0	0	0	2.23363	0
GO:0009372	quorum sensing	NA	NA	3.3638	2.08336	0	0	2.42726	0	1.10329	0	0	2.70452	2.37785	0	0	0	0	0	0	2.86333	0	0	4.54631	0	0	0	0	2.44079	0	0	1.80637	0	0	3.32637	0	0	1.65454	2.13539	0	6.29044	0	0	0	2.60591	3.15482	0	1.02522	0
GO:0032482	Rab protein signal transduction	NA	NA	8.08614	6.15156	12.4683	13.2823	17.1847	12.2796	5.3791	11.7249	3.56405	12.7986	12.9041	19.8402	19.8956	6.14358	2.27037	6.82276	1.26833	30.501	7.31066	21.6408	21.2042	10.8801	11.6871	11.9915	8.78714	0.351723	8.05849	3.37952	8.66607	7.74617	2.59176	5.33222	0.431582	0.61713	8.99218	1.35277	2.72064	8.40172	5.85168	1.78747	5.12633	4.39737	15.5479	14.3465	1.04438	2.51336
GO:1903409	reactive oxygen species biosynthetic process	NA	NA	0	0	0	0	0	0.948106	0	0	0	0	1.632	0	0	0	0	0	0	0	0	0	1.4166	0	0	0	0	0	0	0	0	0	0	0	0	0	0	0	0	0	0	0	0	0	0.675301	0	0	0
GO:0032801	receptor catabolic process	NA	NA	0	0	0	0	0.248958	0	0	0	0	0	0	0	0	0	0	0	0	0	0	0	0	0	0	0	0	0	0	0	0	0	0	0	0	0	0	0	0	0	0	0	0	0	0	0	0	0
GO:0007131	reciprocal meiotic recombination	NA	NA	3.11528	0	0	2.38988	3.91071	1.65877	1.51879	0	2.0238	2.59096	4.1147	1.77959	0	3.00786	0	2.44297	0	0	0	3.45921	6.07195	1.53845	3.7771	0	2.0115	0	4.36333	3.05342	0	1.45243	5.47846	0	0	0	2.62533	2.71663	0	0	2.47789	0	0.439754	0	1.74118	4.3355	0	0.370407
GO:0019253	reductive pentose-phosphate cycle	0.207368	0.0947821	1033.09	797.899	724.16	951.252	910.229	1122.04	413.46	657.628	616.937	886.641	940.063	907.204	1156.82	706.614	687.092	466.561	627.568	566.873	857.379	1605.38	843.806	558.848	473.258	856.007	828.576	939.792	578.739	1167.9	833.67	956.15	621.23	1148.69	721.804	746.851	671.02	992.587	909.235	694.128	545.081	651.859	754.451	2117.13	1120.3	809.828	693.299	708.623
GO:0032231	regulation of actin filament bundle assembly	NA	NA	0	0.0135074	0	0	0.0444677	0	0	0.024352	0	0	0	0	0	0.14593	0	0	0	0	0.0555823	0.122155	0.480849	0	1.76783	0.604844	0	0	0	0	0	0	0	0	0	0	0	0	0	0	0	0	0	0	0	0	0	0
GO:0045761	regulation of adenylate cyclase activity	NA	NA	0.172911	0	0	0	0.63907	0.661206	0	0	0.155196	0.0933678	0	0	0	0	0	0.427386	0	0	0	0.255343	0	0.05506	0.00985305	0.395108	0	0	0	0	0.31166	0	0.407148	0.0943916	0	0	0.168487	0	0	0	0	0	0	0	0.169978	0.123606	0	0
GO:0032012	regulation of ARF protein signal transduction	NA	NA	0	0	0	0	0	0	0	0	0	0	0	0	0	0	0	0	0	0	0	0	1.8424	0	0	0	0	0	0	0	0	0	0	0	0	0	0	0	0	0	0	0	0	0	0	0.658782	0	0
GO:0030516	regulation of axon extension	NA	NA	0	0.0120066	0	0	0.300361	0	0.122568	0.022653	0.0661512	0.0948498	0	0	0	0	0	0	0	0	0	0.109939	0	0.0145726	0.187659	0.0251791	0	0.0251169	0.0866941	0	0	0	1.39078	0.0702029	0.295341	0	0	0	0	0.059675	0	0	0.167525	0	0	0.0300157	0.00622087	0
GO:0032955	regulation of barrier septum assembly	-0.197772	0.111436	205.924	220.918	161.47	197.237	104.191	181.536	47.4792	145.461	92.8754	129.559	153.451	166.414	182.123	102.765	130.861	101.142	138.317	36.0068	250.646	123.194	155.854	89.6094	56.2734	216.905	217.992	263.246	147.194	332.584	38.7446	142.231	169.161	296.428	119.412	224.816	172.012	288.721	290.896	160.013	116.541	131.66	160.956	177.951	146.321	181.805	219.24	191.377
GO:0030193	regulation of blood coagulation	NA	NA	0	0	0	0	0	0	0	0	0	0	0	0	0	0	0	0	0	0	0	0	0	0	0.0676927	0	0	0	0	0	0	0.0368424	0	0	0	0	0	0	0	0	0	0	0	0	0	0	0	0
GO:0050880	regulation of blood vessel size	NA	NA	0	2.40904	6.76479	3.19455	0.485881	0.594413	0	0.907609	0	0	0.0762433	0	0.410278	0	0	0	0.891687	0	0	0	0	0.797616	0.597426	0	0	0	0	0	0	0	0	0	0	0	0	0.765463	0	0	0.879702	0	0	0	0	0	0.3086	0
GO:0030510	regulation of BMP signaling pathway	NA	NA	0.974236	0	0	0	0	0	0	0	0	0	0	0	0	0	0	0	0	0	0	0	0	0	0	0.484256	0	0	0	0	0	0	0	0	0	0	0	0	0	0	0	0	0	0	0	0	0	0
GO:0090279	regulation of calcium ion import	NA	NA	0	0.295341	0	0	0	0.490375	0	0	0	0.557428	0	0	0	0	0	0	0	0	0	0	0	0.15111	0.0292583	0	0	0	0	0.0908781	0.31166	0	0	0.243973	0	0	0	0	0	0	0.0725127	0	0	0	0.96019	0.331945	0	0.154365
GO:1903169	regulation of calcium ion transmembrane transport	NA	NA	0	0.295341	0	0	0	0.490375	0	0	0	0.557428	0	0	0	0	0	0	0	0	0	0	0	0.15111	0.0292583	0	0	0	0	0.0908781	0.31166	0	0	0.243973	0	0	0	0	0	0	0.0725127	0	0	0	0.96019	0.331945	0	0.154365
GO:0050848	regulation of calcium-mediated signaling	NA	NA	0	1.20763	0	0	0.082714	0.490375	0	0	0	0.557428	0	0	0	0	0	0	0	0	0	0	0	0.15111	0.0292583	0	0	0	0	0.0908781	0.31166	1.0369	0	0.243973	0	0	0	0	0	0	0.0725127	0	0	0	0.96019	0.331945	0	0.154365
GO:0043255	regulation of carbohydrate biosynthetic process	NA	NA	0.273606	0.912395	0	0.0873566	1.03622	0.837787	0.0216086	0.0918864	0.224142	0.272693	0.0795913	0.0484186	0.261222	0	2.48243	0.316075	0.0865023	0	0.022865	0.0859023	1.76327	0.269485	0.176227	0.112149	0.0649187	0.0695415	0	0.0301171	0.0394275	1.32608	0.641886	0.0200183	0.0673009	0.0930629	0.454686	0.0231478	0	0.0564838	1.223	0.0387565	0.0423984	0	0.823571	0.176863	0.0371586	0
GO:0060491	regulation of cell projection assembly	NA	NA	20.472	30.3917	58.6813	24.4769	17.8784	34.3331	14.5072	29.6056	15.2178	22.2364	47.8144	53.5095	117.448	60.6571	47.1201	11.8189	19.772	24.7634	29.7473	19.4716	28.7303	42.3052	72.8346	13.604	21.2555	26.4445	26.6906	16.1675	32.8024	21.2278	9.99954	7.88803	9.74771	7.60459	17.4056	29.7131	4.83019	25.4019	17.1853	20.9665	12.1645	20.5495	60.7206	13.0693	3.30028	6.80731
GO:0008360	regulation of cell shape	0.256071	0.0379568	1920.57	2302	1885.55	1726.06	2321.42	2600.51	2912.43	3176.12	1493.51	1624.4	1988.13	1832.26	2360.31	2263.84	1462.34	1352.03	1484.52	1374.85	2158.46	1746.96	1768.51	1715	2130.79	1684.39	1598.64	2116.9	1471.53	1939.98	2608.86	2284.55	1604.94	1933.71	1305.42	1793.57	2441.95	1754.14	2051	1503.2	1402.79	1904.65	1685.18	1685.44	2348.35	1846.03	1673.5	1832.96
GO:0001952	regulation of cell-matrix adhesion	NA	NA	0	0.0254068	0	0	0	0	0.122568	0.024352	0	0	0	0	0	0.14593	0	0	0	0	0.0555823	0.122155	0	0	0.187659	0	0	0	0	0	0	0	1.39078	0	0.295341	0	0	0	0	0	0	0	0	0	0	0	0	0
GO:0031935	regulation of chromatin silencing	NA	NA	0	0	0	0	0	0.392619	0.377657	0	0	0	0	0	0	0	0	0	0	0	0	0	0	0.20897	0.709946	0	0	0	0	0	0	0	0	0	0	0	0	0	0	0	0	0	0	0	0	0	0	0
GO:0042752	regulation of circadian rhythm	0.00618127	0.960714	417.683	396.972	311.691	405.578	460.88	512.681	96.3811	291.25	307.45	409.141	338.522	392.843	416.275	284.716	234.675	208.47	317.938	277.469	397.986	366.079	416.339	315.478	241.911	458.576	417.151	417.415	302.147	687.796	367.099	581.268	350.606	538.134	302.751	507.601	323.636	579.149	518.191	222.945	224.45	341.995	396.056	342.995	546.071	481.976	457.103	404.111
GO:0046999	regulation of conjugation	NA	NA	0.122224	0.875946	0	0	0.973802	1.42928	0	1.20989	0	1.71193	0	0	0.150699	0.0946093	0	0	0	0	0	0	1.15581	0	0.853379	0	0	0	0	0	2.30981	0.0934658	0	0	0.0673009	0	0	0	0.412293	0	0	0	0	0	0.644206	0.169568	0	0
GO:0000079	regulation of cyclin-dependent protein serine/threonine kinase activity	NA	NA	0	0	0	0	0	1.81473	0	1.41589	0	0	0	1.70357	0	0	0	0	0	0	0.0881138	0	0	0	0.216165	0.727881	0	0	2.92384	0	0	0	2.09253	0	0.310276	0.545094	0.148246	0	0	0	0	0	0	0	0	0	0.394748	0
GO:0042035	regulation of cytokine biosynthetic process	NA	NA	0	0	0	0	0	0	0	0	0	0	0	0	0	0	0	0	0	0	0	0	0	0	0	0.395108	0	0	0	0	0	0	0	0	0	0	0	0	0	0	0	0	0	0	0	0	0	0
GO:0001959	regulation of cytokine-mediated signaling pathway	NA	NA	0.443636	0.405759	0.644641	0.631991	0.720764	1.66691	0.895366	0.909803	0.266069	0.542237	1.72529	1.80504	0.892395	0.451179	0.959232	0.51252	0.175385	0.291342	0.192214	1.13998	1.28126	0.637461	0.784784	1.76363	1.09854	0.518998	0.151258	0.627893	1.05531	0.986708	0.25273	0.623624	0.506806	0.529684	0.732389	0.407154	0.484824	0.82444	0.426174	0.292866	0.231123	0.816733	1.1668	1.71798	1.19874	1.52926
GO:0050773	regulation of dendrite development	NA	NA	0.0754367	0.070646	0	0.0322682	0.329428	0.263545	0.578859	0.0256263	0.0127777	0	0.358237	0	0.0834894	0	0.0222685	0	0	0.0790542	0	0.0759198	0	0.0232587	0.0339216	0.0153797	0	0.116529	0	0.014839	0	0.0652777	0.0119373	0	0.295341	0.0138152	0.0131253	0.0272125	0	0	0	0	0	0	0.230157	0.126108	0.0284938	0.0738416
GO:0051101	regulation of DNA binding	NA	NA	0	0.0911215	0	0	0	0	0	0	0	0	0	0	0	0	0	0	0	0	0	0	0	0	0	0.731692	0	0	0	0	0	0	0	0	0	0	0.0136088	0.184631	0	0.662009	0	0	0	0	0	0	0	0
GO:0006282	regulation of DNA repair	NA	NA	22.6193	17.4709	20.387	24.005	18.6566	18.4011	0.381423	9.58358	15.0223	8.47776	19.3319	15.1431	13.2794	1.00388	15.1792	24.2198	17.2828	7.5858	3.4448	12.6311	32.5579	28.8884	62.7343	31.4585	25.8116	36.4219	7.32534	17.4429	1.61972	19.8994	22.5868	13.3191	17.2317	29.5704	20.9487	34.2121	33.5801	21.0895	15.1139	40.3959	13.0347	22.4919	15.5173	23.8783	30.8297	25.8242
GO:0030174	regulation of DNA-dependent DNA replication initiation	NA	NA	0	0	0	0	0	0.392619	7.55753	6.38979	0	1.16506	0	0.888391	0	0	0	0	1.28817	0	0	2.76345	0	1.12073	2.26673	0	2.88511	4.35454	0	0	4.37474	1.79934	0.739175	0	2.4721	2.85094	1.77481	1.29759	1.32369	0	0	0.388643	0	0	0.873106	0	1.19646	2.76332
GO:0045995	regulation of embryonic development	NA	NA	0.122394	0.108059	0.146509	0.534314	0.302095	0.555399	0.461312	0.246777	0	0.269914	0.158878	0.0340418	1.19947	0.492682	0.0499354	0	0.0904702	0	0.203554	0.229467	0.75188	0.0517578	0.262422	0.685553	0.227543	0.144721	0.314697	0.584517	0.145973	0.21376	0	2.07592	0.454259	0.270991	0.343467	0.0521515	0.30883	6.67737	0.109416	0.0771534	0.627445	0.369818	1.31632	0.721211	0.382695	0.710148
GO:0010594	regulation of endothelial cell migration	NA	NA	0	0.288266	0	0	0	0.186932	0	0	0	0	0	0	0	0	0	0	0	0	0	0	0	0	0.216165	0	0	0	0	0	0	0	0	0	0	0	0.204892	0	0	0	0	0	0	0	0	0	0	0
GO:0001936	regulation of endothelial cell proliferation	NA	NA	0.81709	0.398898	0.0435834	0.880252	0.769108	0.451007	1.10733	0.335407	0.719012	0.475916	0.390652	0.859472	0.929734	2.08185	0.642243	0.751534	0.511871	0.339047	1.02614	0.678418	0.891992	0.801205	0.898884	1.10339	0.322462	0.48175	0.285461	0.269473	0.323397	0.338505	0.41917	0.613476	0.157552	0.226509	0.472164	0.190005	0.405155	1.09984	0.714606	0.578902	0.479826	0.569261	0.42771	0.463472	0.41641	0.881303
GO:0030856	regulation of epithelial cell differentiation	NA	NA	0	0	0	0	0	0	0	0	0	0	0	0	0.20596	0	0	0	0	0	0	0	0	0	0	0	0	0	0	0	0	0	0	0	0	0	0	0	0	0	0	0	0	0	0	0	0	0
GO:0007096	regulation of exit from mitosis	NA	NA	0.122224	0	0	0	0.284655	1.6324	0.283063	0	0	0.40163	1.31196	0	0.150699	0	0	0	0	0	0	0	0	0	0.181191	0.24417	0	0	0	0	0	0	0	0	0.0673009	0	0	0	0	0	0	0	0	0	2.40215	0.169568	0	0
GO:0045598	regulation of fat cell differentiation	NA	NA	0	0	0	0	0	0	0	0	0	0	0	0	0	0	0	0	0	0	0	0	0	0	0	0	0	0	0	0	0	0	0	0	0	0	0	0	0	6.64833	0.879702	0	0	0	0	0	0	0
GO:0019217	regulation of fatty acid metabolic process	NA	NA	0	0	0	0	0.0452836	0.509927	0	0.0232902	0	0.159689	0	0.425852	0	0	0	0.0425673	0	0	0	0	0	0	0	1.93308	3.10249	0	0	0	1.67578	0.871977	1.52636	0.476268	0	0	1.46008	0	0	2.80712	0	0.741334	0	0.896359	1.56509	0.981034	0.216953	0
GO:0009909	regulation of flower development	NA	NA	0	0	1.43998	0.550594	0.542996	0.307425	0	0.0273252	0	2.37699	0.0176531	0.955152	0	0	0	0.609031	0	0.0667872	0.0349481	1.97089	0.497025	0	1.75121	0	0	0	0	0.0677854	0.297188	0.763428	0	0	12.0611	1.34676	0.610048	0.00861154	0.581724	1.18744	0	0	1.83632	1.88119	0.14366	0.646276	7.04886	0
GO:0008277	regulation of G-protein coupled receptor protein signaling pathway	NA	NA	0	0.875946	0	0	1.05662	1.60489	0	1.28414	0	2.2877	0	0	0	0.0946093	0	0	0	0	0	0	0.324562	0.157283	0.87301	0.202522	0	0	0	0	2.62159	0.0934658	0.138046	0.0943916	0	0	0	0	0	0	0.0731601	0.0603997	0	0	0.239126	0.275561	0	0
GO:0043467	regulation of generation of precursor metabolites and energy	-0.034748	0.781792	1049.45	798.899	447.221	830.801	524.911	662.137	126.825	358.609	840.829	1039.75	989.563	747.07	1211.58	487.455	658.617	353.064	801.191	611.973	1045.22	502.633	623.84	377.232	310.634	1226.31	869.786	462.104	690.026	1108.96	421.201	577.311	965.227	1479.15	222.342	275.744	770.185	314.576	362.691	693.076	626.956	762.454	915.643	1022.2	1098.19	1441.67	167.967	254.718
GO:0010906	regulation of glucose metabolic process	NA	NA	0.0888289	0.912395	0	0.0873566	0.253038	0.276373	0.0216086	0.0918864	0	0.111523	0.0795913	0.0484186	0.101711	0	2.48243	0.316075	0.0865023	0	0.022865	0.0859023	1.76327	0.269485	0.176227	0.112149	0.0649187	0.0695415	0	0.0301171	0.0394275	1.32608	0.0497956	0.0200183	0	0	0.0502214	0.0231478	0	0.0564838	0.0990575	0.0387565	0.0423984	0	0.179365	0.0828559	0.0371586	0
GO:0002027	regulation of heart rate	NA	NA	0	0.295341	0	0	0	0.490375	0	0	0	0.557428	0	0	0	0	0	0	0	0	0	0	0	0.15111	0.053402	0	0	0	0	0.0908781	0.31166	0	0	0.243973	0	0.0113103	0.139197	0	0.035527	0	0.0725127	0	0	0	0.96019	0.331945	0	0.154365
GO:0031060	regulation of histone methylation	NA	NA	0	0	0	0	0	0	0	0	0	0	0	0	0	0	0	0	0	0	0	0	0	0	1.46043	0	0	0	0	0	0	0	0	0	0	0	0	0	0	0	0	0	0	0	0	0	0	0
GO:0050796	regulation of insulin secretion	NA	NA	0.016274	0.0587466	0	0.0267448	0.010505	0.130401	0	0.0475714	0	0	0.139551	0	0.0848336	0	0.0222685	0	0	0.0790542	0	0	0	0	0	0	0	0	0	0	0	0	0.0119373	1.49484	0	0	0	0.0272125	0	0	0	0	0	0	0.271478	0.0243878	0.140025	0.0231291
GO:0032649	regulation of interferon-gamma production	NA	NA	0	0	0	0	0	0	0	0	0	0	0	0	0	0	0	0	0	0	0	0	0	0	0	0.395108	0	0	0	0	0	0	0	0	0	0	0	0	0	0	0	0	0	0	0	0	0	0
GO:0051453	regulation of intracellular pH	NA	NA	10.4311	4.02393	12.194	9.463	7.52269	7.82424	12.6113	3.81513	9.03384	9.17172	3.13374	7.99783	7.641	7.92576	5.44195	8.98464	10.3669	4.95588	3.02766	9.0619	10.9704	7.79899	5.68528	9.66348	4.83808	2.64574	3.71607	3.73092	4.44106	5.74914	5.89976	6.31729	2.69659	4.60426	3.31793	3.2265	3.68529	18.9339	4.14035	4.31512	5.27033	5.33164	4.85602	12.085	6.90789	6.65568
GO:0032412	regulation of ion transmembrane transporter activity	NA	NA	1.80472	2.20964	0.245988	0	2.8954	4.78353	0	0.798803	2.10939	4.26324	8.05105	5.48898	0	0	0	0.728048	0	0	0.330706	0.754863	0	0.253333	4.49299	7.26861	0.444922	0.182739	12.6565	4.58236	1.62154	0.0947022	0.138046	0.243973	0	0.825497	2.11462	4.48827	0.27716	0	0.145511	0.0603997	8.61748	4.59605	6.82845	5.02065	0	1.18643
GO:0046425	regulation of JAK-STAT cascade	NA	NA	0	0	0	0	0.248958	0.0424644	0	0	0	0.44183	0.106375	0.134845	0.142933	0	0	0	0	0.143797	0	0	0.0442214	0	0.0373062	1.87333	0	0	0	0.067522	0	0.0875315	0	0	0.0797776	0	0	0	0	0	0	0	0	0	0.0824744	0.0417927	0.0386027	0.194113
GO:0002688	regulation of leukocyte chemotaxis	NA	NA	0	0.316245	0	0	0.553807	0	0	0.024352	0	0.0477954	0	0	0	1.69806	0	0	0	0	0.23906	0.122155	0	0	0.0867219	0.801377	0	0.338224	0	0	0	0	0	0	0	0	0.0377178	0.216253	0	0	0	0	0.922424	0	0	0	0	0
GO:0032368	regulation of lipid transport	NA	NA	0	0	0	0	0	0	0	0	0	0	0	0	0	0	0	0	0	0	0	0	0	0	0	0	0	0	0	0	0	0	0	0	0	0	0	0	0	0	0	0	0	0	0	0	0	0
GO:0040020	regulation of meiotic nuclear division	NA	NA	0.1168	0	0	0.0675887	0.587157	2.02635	1.1006	0	0.138558	0	0.766237	0	0.894486	3.00786	0	0	0.651068	0	0.281629	0.853112	3.53282	0	0.425862	0.0917337	0.685089	0	2.92384	0.166478	0	0.156395	0	0	0.310276	0.545094	2.39646	0	0	1.4188	0	0.0593211	0	1.06244	0.942086	2.21491	1.65609	0
GO:0097035	regulation of membrane lipid distribution	NA	NA	0	0	3.82993	0	0	0	0	0	0	0	0	0	0	0	0	0	0	0	0	0.711912	0	0	0	0	0	0	0	0	0	0	0	0	0	0	0	0	0	0	0	0	0	0	0	0	0	0
GO:0031110	regulation of microtubule polymerization or depolymerization	NA	NA	0	0	0	0.246226	0	0	0	0	0	0	0.107897	0	0	0	0	0	0	0	0	0	0	0	0	0	0	0	0	0	0	0	0	0	0	0.010703	0	0	0	0	0	0	0.140639	0	0	0	0	0
GO:0048024	regulation of mRNA splicing, via spliceosome	NA	NA	0	1.32351	0	0	0	0.452246	0.883531	0	0.0926383	0	0	0	0	0	0	0	0	0	0	0	0.605368	0	0	0.243897	0	0	0	0.271668	0.298897	0	0.716494	0.273166	0.791947	0.489985	0.303608	0	0	0	0	0.598172	0	0	0	0	0	0
GO:0043488	regulation of mRNA stability	NA	NA	0.496526	0.487554	0.644641	1.6121	0.720764	2.2415	0.895366	1.05457	0.347926	0.582067	1.99054	1.98087	1.14734	0.451179	0.959232	0.51252	0.402672	0.291342	0.192214	1.13998	1.28126	0.732004	0.88715	0.751836	1.09854	0.677986	0.151258	0.996674	1.26008	1.03937	0.25273	0.896929	0.506806	0.529684	0.933689	0.407154	0.484824	0.879966	0.426174	0.400939	0.231123	0.892568	1.3848	2.0912	1.25573	1.67249
GO:0040014	regulation of multicellular organism growth	NA	NA	0	0	2.19025	0	0.195413	0	0	0	0	0	0	0	0	0	0	0	0	0	0	0	0	0	0	0	0	0	0	0	0	0	0	0	0	0	0	0	0	0	0	0	0	0	0.0528876	0	0	0
GO:0006937	regulation of muscle contraction	NA	NA	0	0.295341	0	0	0.0444677	0.904138	0	0	0	0.557428	0	0	0	0	0	0	0	0	0	0	0	0.15111	0.0566362	0	0	0	0	0.0908781	0.31166	0	0	0.243973	0	0	0.155707	0	0	0	0.0725127	0	0	0	0.96019	0.331945	0	0.154365
GO:0002761	regulation of myeloid leukocyte differentiation	NA	NA	0	0	0	0	0	0	0	0	0	0	0	0	0	0	0	0	0	0	0	0	0	0	0	1.34566	0	0	0	0	0	0	0	0	0	0	0	0	0	0	0	0	0	0	0	0	0	0
GO:2000177	regulation of neural precursor cell proliferation	NA	NA	0.085608	0.154585	0	0	0.0444677	0.0424644	0.0269883	0	0	0.44183	0.106375	0.134845	0.0915545	0	0	0	0	0.143797	0	0.242076	0.141508	0	0.054455	0	0	0.0637321	0	0.067522	0	0.05378	0	0	0	0	0.116193	0	0	0	0	0	0	0	0.0369626	0.0417927	0.0386027	0
GO:0006808	regulation of nitrogen utilization	0.28902	0.0185917	1868.03	1695.39	2457.5	2248.71	2018.58	1908.89	3817.09	2170.2	2259.86	2508.05	2117.5	2360.53	2081.53	2624.73	2406.56	2500.1	2191.92	2250.55	1872.26	2221.88	1815.09	1793.64	2073.73	1693.5	1614.13	1820.97	2586.48	1710.98	2590.71	2090.91	1968.71	2046.3	1574.27	2446.77	1429	1669.59	1515.21	2222.94	2446.45	1485.37	2113.11	1806.46	2097.87	1802.57	2038.32	2339.17
GO:0008593	regulation of Notch signaling pathway	NA	NA	12.8264	0	0	0	0	0.111911	6.54184	0	0	0	0	0	12.058	0	8.03015	0	0	0	3.18325	9.1243	5.48764	0	2.30689	5.61427	0	5.40168	0	0	0	2.18038	0	0	0	0	0	0	0	6.68854	0	0	0	5.04221	0	0	0	0.0549957
GO:0046620	regulation of organ growth	NA	NA	0	0	0	0	0	0.497718	0	0	0	0	0	0	0	0	0	0.0720464	0	0	0	0	0	0.0925324	0	0	0	0.19692	0	0	16.3632	0	0	0	0	0	0.240883	0	0.2331	6.64833	0	0	0	0.0899898	0	0	0	0
GO:2000027	regulation of organ morphogenesis	NA	NA	2.29599	0.0885487	0.146509	0.534314	1.23418	1.86428	1.06214	0.295905	0	1.57521	1.01308	0.0340418	1.29954	0.66829	0.0499354	0.773918	1.15453	0	0.291854	1.00377	1.29918	0.0517578	0.372084	2.4941	0.227543	0.397599	0.314697	0.876645	0.145973	0.21376	0.781894	1.55503	2.5741	0.270991	0.500418	0.0521515	0.907784	0.566114	1.82755	0.0771534	0.185622	4.3817	1.74789	0.744244	0.402468	0.558181
GO:1902115	regulation of organelle assembly	NA	NA	26.1767	31.6782	62.0542	25.0562	17.4931	31.2988	14.5425	30.0153	15.2178	22.0341	48.2268	54.1024	113.869	60.8445	48.6231	13.0671	22.0824	30.348	29.7168	21.0145	30.8865	43.1525	74.2978	12.9934	22.5715	26.6037	28.5985	16.1675	49.0813	22.7132	11.2173	8.29924	9.38507	7.7136	17.2982	29.7345	5.06329	32.7418	17.1853	20.9665	13.0484	20.6393	61.4929	17.2078	3.30028	7.21112
GO:0045667	regulation of osteoblast differentiation	NA	NA	0.260723	0	0	1.55454	0	0	0	0	0	0	0	0	0	0	0	0	0	0	0	0	0	0	0	0	0	0	0	0	0	0	0	0	0	0	0	0	0	0	0	0	0	0	0	0	0	0
GO:0051341	regulation of oxidoreductase activity	NA	NA	0	0	0	0	0	0.239924	0	0	0	0.0933678	0	0	0	0	0	0	0	0	0	0	0	0.05506	0.00985305	0	0	0	0	0	0.31166	0	0	0.0943916	0	0	0	0	0	0	0	0	0	0	1.09245	0.123606	0	0
GO:0033135	regulation of peptidyl-serine phosphorylation	NA	NA	0	0	0	0	8.86876	0	0	0.049058	0	0	0	0	2.05811	0	0	0	0	0	0	0	14.0447	0	0.187659	1.95064	0	0	0	0	0	0	1.39078	0	0	0	0	0	0	6.64833	0	0	0	0	8.9929	0.587808	0.613756	0.946578
GO:0050764	regulation of phagocytosis	NA	NA	0	0	0	0	0	0	0	0	0	0	0	0	0	0	0	0	0	0	0	0	0	0	0	0	0	0	0	0	0	0	0	0	0	0	0	0	0	0	0	0	0	0	0.0452604	0	0.613756	0.946578
GO:0043666	regulation of phosphoprotein phosphatase activity	NA	NA	0	0.295341	0	0	0	0.490375	0	0	0	0.557428	0	0	0	0	0	0	0	0	0	0	0	0.15111	0.0292583	0	0	0	0	0.0908781	0.31166	0	0	0.243973	0	0	0	0	0	0	0.0725127	0	0	0	0.96019	0.331945	0	0.154365
GO:0043266	regulation of potassium ion transport	NA	NA	0.830482	1.9143	0	0	0.22805	4.0849	0	0	0	0	8.73511	5.00761	0	0	0.817017	0	0	0	0	0	0.908982	0	3.94761	2.30682	0	0.486961	0	1.33042	0	0.0947022	1.01271	0	0	0.0776537	1.23695	0	0.192568	0	0	0	8.61748	5.33619	4.6438	2.3407	0.440849	0
GO:0032434	regulation of proteasomal ubiquitin-dependent protein catabolic process	NA	NA	2.64876	0.307884	0	0.400881	0	1.45078	0	0	0	6.37217	0	5.59954	0	0.0970638	0	0.259318	0.280299	13.63	0	7.48677	0	0.482188	1.64817	0	0.362954	1.49881	0	5.10612	0	1.64319	3.67354	7.94377	0	0	0	0	0	1.19111	5.59626	0	0	0	0.119269	8.24338	13.0353	0.946578
GO:0043393	regulation of protein binding	NA	NA	0.168334	0	0.483604	0	9.26295	1.60365	0.0670673	0.049058	0	2.19674	0	0.206399	2.34308	0	0	0.15767	0	0	0	0	14.524	0	1.94737	0	0	0	0	0	0	0	1.39078	0	0	0	0	0	0.0444703	6.64833	0	0	0.883903	0	8.9929	0.80959	0	0.465494
GO:1903214	regulation of protein targeting to mitochondrion	NA	NA	0	0.0120066	0	2.01879	0.0334528	0	0	0	0	0.997776	0	0	3.44666	0	0	0	0.813915	0	0.0555823	1.08271	0	0	0.776886	0	0	0.335063	0	0	0	0.803485	0	0	0	0	0	0	0	0	0	0	0	0	0.768923	0.106201	0.0474897	0
GO:2000377	regulation of reactive oxygen species metabolic process	NA	NA	1.80726	0.811089	0	2.4063	2.87194	1.01145	0.406618	0.189082	0.211498	0.457947	0	0	0	2.12224	0.765058	0.485855	1.87035	0	0.331821	4.61048	0.486319	0	0.133054	0	2.59626	0	0.0237546	0.731766	1.45164	2.23193	1.22886	0.371033	2.67719	0	0.00780607	0.313116	0.367167	0.241731	1.74807	0	0	2.08342	1.69257	1.30746	1.01745	4.80605
GO:0010469	regulation of receptor activity	NA	NA	0	0.295341	0	0	0	0.490375	0	0	0	0.557428	0	0	0	0	0	0	0	0	0	0	0	0.15111	0.0292583	0	0	0	0	0.0943025	0.31166	0	0	0.243973	0	0.747843	0	0	0	0	0.0725127	0	0	0	0.96019	0.335384	0	0.154365
GO:1903305	regulation of regulated secretory pathway	NA	NA	0.117817	0.0120066	0	0.00552338	0.274558	0	0.0316507	0.00198214	0.0127777	0.0477954	0.0231317	0	0.229708	0	0	0	0	0	0.0555823	0.0759198	0	0.0232587	0.00654363	1.01533	0	0.116529	0	0.014839	0	0.178401	0	0	0	0.0138152	0.0131253	0	0	0.662009	0	0	0	0	0.140139	0	0.0284938	0.0508839
GO:0035023	regulation of Rho protein signal transduction	NA	NA	1.7659	0.0135074	0.160545	2.71547	2.91416	2.86272	3.56326	3.20201	0	0	0.771716	2.02317	0.230903	3.82521	0	0	0	0	5.6536	4.18504	21.8525	0.884765	5.16036	1.60207	0.283445	0	0	0.970157	17.6591	3.07362	0	1.20415	0.185146	0.747843	0.261952	0	0	0	0.858822	0	0	0.322042	9.62252	1.33018	0	1.8714
GO:0051282	regulation of sequestering of calcium ion	NA	NA	0	0.295341	0	0	0	0.490375	0	0	0	0.557428	0	0	0	0	0	0	0	0	0	0	0	0.15111	0.0292583	0	0	0	0	0.0908781	0.31166	0	0	0.243973	0	0	0	0	0	0	0.0725127	0	0	0	0.96019	0.331945	0	0.154365
GO:0008589	regulation of smoothened signaling pathway	NA	NA	0.127988	0.154585	0	0	0.12861	0.0850173	0.0694882	0	0	0.44183	0.106375	0.134845	0.0915545	0	0.0630941	0	0	0.143797	0	0.242076	0.965306	0.0749448	0.0622773	0	0	0.0637321	0	0.101678	0	0.102244	0	0	0	0	0.0122272	0	0.0550545	0	0	0.0358803	0	0	0.157992	0.0417927	0.0386027	0
GO:0042173	regulation of sporulation resulting in formation of a cellular spore	NA	NA	0	0	0	0	0	3.40264	0.405721	0.307798	0	0	0	0	0.641629	0	0	0	0	0	0	0	0	0	0	0	0	0	0	0	0.525092	0	0.367499	0	0	0	0	0.996045	0	0	0	0.314006	2.20963	0	0.546812	0	0	0
GO:0019218	regulation of steroid metabolic process	NA	NA	0	0	0	0	0	0	0	0	0	0	0	0	0	0	0	0	0	0	0	0	0	0	0	0.670446	0	0	0	0	0	0	0	0	0	0	0	0	0	0	0	0	0	0	0	0	0	0
GO:0051153	regulation of striated muscle cell differentiation	NA	NA	0	0	0	0	0	0.497718	0	0	0	0	0	0	0	0	0	0.0720464	0	0	0	0	0	0.0925324	0.0125608	0.777695	0	0.0680037	0	0	16.2789	0	0	0	0	0	0.0487016	0.125935	0.2331	0	0	0	0	0.0899898	0	0	0	0
GO:0016202	regulation of striated muscle tissue development	NA	NA	0	0	0	0	0	0.497718	0	0	0	0	0	0	0	0	0	0.0720464	0	0	0	0	0.0279293	0.0925324	0	0.484256	0	0.0680037	0	0	16.2789	0	0	0	0	0	0	0.125935	0.2331	0	0	0	0	0.0899898	0	0	0	0
GO:0050807	regulation of synapse organization	NA	NA	0.12748	0.0864047	0.259038	0.234017	0.0612961	0.275134	0.255985	0.13967	0.0648202	0.0737309	0.0978532	0.146578	0.167427	0.133212	0.127875	0.0714348	0.140943	0.262038	0.107075	0.103372	0.123005	0.100357	0.0805543	0.0717265	0.149346	0.0850046	0.0739031	0.0327512	9.97379	0.135377	0.0819411	0.114549	0.326942	0.0670266	0.0352309	0.0540805	0.109617	0.103873	0.208474	0.101673	0.149687	0.0604145	0.135111	0.117666	0.22173	0.0935442
GO:0048167	regulation of synaptic plasticity	NA	NA	0.0591627	0	0	0.00552338	0.409593	0	0	0.0139458	0.0789289	0.0502037	0.0231317	0	0.0834894	0	0	0	0.605833	0	0	0.121498	0	0.0232587	0.0367045	0.0285817	0.0732794	0.136862	0.0458849	0.014839	0	0.0652777	0	0.0702029	0	0.761659	0.0131253	0	0	0.0501014	0	0	0.167525	0	0.00469367	0	0.0347147	0.0508839
GO:0003073	regulation of systemic arterial blood pressure	NA	NA	0	0	0	0	0	0	0	0	0	0	0	0	0	0	0	0	0	0	0	0	0	0.0632436	0	0	0	0	0	0	0	0	0	0	0	0	0	0	0	0	0.879702	0	0	0	0	0	0	0
GO:0045580	regulation of T cell differentiation	NA	NA	0	0	0	0	0.0444677	0	0	0	0	0	0	0	0	0	0	0	0	0	0	0	0	0	0.122148	0	0	0	0	0	0	0.0368424	0	0	0	0	0	0	0	0	0	0	0	0	0	0	0	0
GO:0032006	regulation of TOR signaling	NA	NA	0.940331	0	0	0	2.16444	1.32294	0	0	0.486218	4.29492	3.99615	2.91966	2.08559	3.2339	0	0	0	3.7854	0	2.51336	4.89054	0.902926	0	9.4268	0	0	1.44355	0.933454	0.173663	2.98596	0	1.23043	0	0	3.53173	0	0.719729	0	1.16441	0.972435	0	0	4.46284	3.47828	0.356034	0
GO:0042990	regulation of transcription factor import into nucleus	NA	NA	0	0	0	0	0.41204	0.208341	0	0.0990363	0	0.636717	0	0	0	0	0	0	0	0	0	0	0	0.102224	0.211201	0	0	0	0	0	0	0	1.52883	0	0	0	0.30492	0	0	0	0.0731601	0.0603997	0	0	0.0691478	0.151955	0	0
GO:0043618	regulation of transcription from RNA polymerase II promoter in response to stress	NA	NA	0.443636	0.405759	0.644641	0.631991	0.720764	1.66691	0.895366	0.909803	0.266069	0.542237	1.72529	1.80504	0.921669	0.518789	0.959232	0.51252	0.175385	0.291342	0.192214	1.13998	1.28126	0.637461	0.784784	1.48353	1.09854	0.518998	0.151258	0.627893	1.05531	0.986708	0.25273	0.623624	0.506806	0.529684	0.576682	0.407154	0.484824	1.5983	0.426174	0.292866	0.231123	0.816733	1.1668	1.71798	1.19874	1.52926
GO:0006359	regulation of transcription from RNA polymerase III promoter	NA	NA	0.104086	0.195214	0	0	0	0	0.653547	0	0	0	0	0	0	0	0	0	0	0	0	0	0	0	0	0	0.858369	0	0	0	0	0.787413	0	0	0	0	0	0	0	0	0	0	0	0	0	0	0.356034	0
GO:0017015	regulation of transforming growth factor beta receptor signaling pathway	NA	NA	4.44856	0.405759	0.644641	5.40811	0.720764	1.90143	0.935356	10.0081	0.266069	0.71971	1.8828	15.4563	19.0042	4.4357	0.998202	0.625789	0.261729	0.291342	0.251329	1.33635	8.33038	0.746217	5.78449	3.33862	4.09086	3.63965	0.151258	2.24122	3.12959	1.0594	3.37707	0.664078	5.38562	3.44325	1.88285	0.454	3.4151	9.53236	3.44176	5.19603	0.27378	0.816733	7.23277	1.81564	13.1479	1.52926
GO:0006450	regulation of translational fidelity	-0.00904032	0.942568	52.4443	107.445	27.9488	47.2769	100.974	98.9088	38.2441	174.692	88.6284	26.1611	55.7757	31.4415	102.838	66.7524	76.6615	73.3965	82.0027	16.6954	83.3895	89.2694	115.736	127.384	163.302	75.9566	109.305	123.352	28.7629	65.7129	77.28	68.9335	71.4035	91.4968	69.5206	77.2364	115.06	88.2302	97.3434	91.3874	53.3928	69.4046	51.4763	51.1693	87.773	103.293	70.8384	62.7543
GO:0006446	regulation of translational initiation	NA	NA	10.1992	0.438455	1.23437	2.64817	7.69659	6.11072	0.122747	2.50932	5.10602	7.95979	5.74488	0.346862	13.3065	0	1.37289	2.27674	1.63465	11.7828	0.618098	8.83704	8.25962	6.99779	2.41753	3.4377	1.5392	0.288588	0	3.83971	1.87702	1.46838	1.79767	3.22363	0	0	11.7163	1.44557	0	2.81621	0.0490432	0.00754996	0.0423984	1.8142	3.53266	8.86579	2.27773	3.64531
GO:0006449	regulation of translational termination	-0.0130779	0.916995	564.886	525.956	568.666	651.37	626.898	588.667	783.374	600.748	509.915	587.171	601.196	690.631	632.773	616.018	547.415	524.601	519.87	586.561	669.109	572.069	648.688	530.08	525.998	629.871	662.436	652.163	585.577	812.21	723.896	841.646	573.244	664.029	514.345	813.144	484.062	802.513	769.163	501.614	454.892	426.144	623.987	554.078	670.89	622.71	587.884	719.569
GO:0032680	regulation of tumor necrosis factor production	NA	NA	0	0	0	0	0	0	0	0	0	0	0	0	0	0	0	0	0	0	0	0	0	0	0	0.395108	0	0	0	0	0	0	0	0	0	0	0	0	0	0	0	0	0	0	0	0	0	0
GO:0019430	removal of superoxide radicals	-0.209837	0.0908296	533.701	591.746	567.359	506.986	640.994	570.497	683.257	610.971	597.164	520.242	512.035	553.289	548.28	588.373	589.481	627.579	687.54	477.313	518.831	520.614	693.707	674.253	681.409	565.559	488.333	543.665	459.677	474.506	648.368	608.974	698.051	676.288	529.131	610.331	540.841	502.998	532.204	631.994	607.004	618.696	619.255	545.046	503.422	663.024	662.229	790.731
GO:0008535	respiratory chain complex IV assembly	NA	NA	0.315478	1.01134	8.07082	0	0	0.0453838	0.898863	0.139599	0	0.0477954	0.144725	1.17609	0.247332	2.45092	0.054659	0.662485	0.511078	1.08665	0	0.705082	0	0.0131369	6.50895	0.07894	0.195412	0	0.664316	0.622713	0	0.285343	0.0816853	0.167514	0	0.162746	0	0.0259724	0.774045	0	2.3913	0.954171	0	0.243933	0.262762	0.205837	0	0.464294
GO:0009737	response to abscisic acid	NA	NA	0.545518	0	0.50675	0.438963	0.778593	0	0	0	0	2.51204	0	0	0	0	3.89142	0.0725357	0.985808	0	0.47087	4.82971	0.718365	0	0.767485	0	0	0.111745	0.928053	0.649932	0	2.48587	0	0	0	0.549041	0	0	0	0	3.18619	0	0	7.75758	0	0.0282439	0.146079	0.123355
GO:0043279	response to alkaloid	NA	NA	0	0	0	0	1.50476	0.89308	0	0	0	0.482215	0	0.768583	0	0	0	0	0	0	0	0	0	0.147664	0	0	0	0	0	0.473708	0	0.82784	0	0	0	0	0.414205	0	0	0.662009	0	0	0.453456	0	1.4102	0	0	1.35245
GO:0043200	response to amino acid	NA	NA	1.33599	0.152227	0.549841	0.38998	2.66939	1.71061	1.10849	0.435363	0.921326	4.83512	4.40811	3.26536	2.49453	3.85064	0.434404	0.557901	0.414735	4.35821	0.126222	2.76661	5.13562	1.07335	0.434662	9.61394	0.345577	0.465603	1.98198	1.17079	0.737158	3.51832	0.20967	1.5314	0.152816	0.340826	3.79783	0.227138	0.997381	0.226893	1.47194	1.15277	0.277399	0.154196	4.73993	3.66869	0.610423	0.641103
GO:0046677	response to antibiotic	0.407509	0.000683632	192.688	190.376	175.896	202.872	273.381	257.849	305.171	282.294	209.594	204.948	166.282	204.855	233.602	197.734	175.694	147.234	155.266	175.815	209.085	234.808	185.227	126.659	168.051	187.164	176.62	196.64	213.105	194.315	289.882	289.136	175.76	179.998	138.622	175.644	211.171	176.598	193.237	168.98	146.513	145.445	159.57	263.793	256.26	150.87	138.522	174.472
GO:0046685	response to arsenic-containing substance	NA	NA	7.38975	2.72764	14.3417	5.22555	19.3211	15.6808	52.2101	21.5773	11.4762	5.81141	4.84761	11.8328	13.2903	10.9463	0	2.26341	8.7253	8.82	5.18942	13.3219	1.38622	0.238976	5.10644	7.39314	3.27528	4.18684	19.5994	6.52716	18.0665	2.00618	3.34807	0	0.631937	0.70989	12.9479	9.43846	4.71664	0.662009	0.864487	2.63292	0	8.16986	8.2104	2.86119	0.305212	1.03978
GO:0046686	response to cadmium ion	NA	NA	1.17156	0.78997	0.0598349	8.42097	2.67887	2.88103	0.825699	1.01627	1.33966	3.93849	1.7472	2.6574	1.80301	1.82257	3.28899	1.97473	6.85177	1.83086	0.645052	0.267558	2.33175	0.167262	1.89976	1.3247	1.65231	1.31266	3.77129	1.0332	0.600985	1.63491	2.71616	1.08293	3.80883	1.33362	0.500694	0.20833	0.0613722	1.90242	0.245702	1.15651	1.38208	1.96385	1.25765	1.3531	2.59766	5.88917
GO:0051592	response to calcium ion	NA	NA	1.79065	0.295341	0.245988	1.05773	3.06919	0.646255	0.086255	0.837667	2.10939	3.87958	0.0817218	0.481377	0.123068	0	0	0.97489	0	0	0.330706	1.14155	0.0830897	0.176307	0.601412	5.83639	0.444922	0.182739	12.6565	3.29453	1.62154	0	0	0.243973	0	0	1.34859	4.48827	0.238597	0	0.0725127	0	0	0	4.03915	2.61168	0.0566544	1.348
GO:0046688	response to copper ion	NA	NA	2.10189	0	1.75885	0	10.0414	4.95958	1.77755	1.16288	1.1476	9.27546	1.13574	0	0	0	3.73756	1.4238	5.66852	0	1.46373	2.33013	9.10856	4.99431	0	0	5.16349	1.26593	0	0.696908	0	1.95475	1.2269	2.2066	8.33885	2.08754	1.08788	1.38694	1.82509	4.95414	2.36977	1.66552	0	0	2.65561	6.55103	1.70469	2.64785
GO:0050826	response to freezing	0.14245	0.253875	124.798	28.6481	51.702	583.252	85.2491	41.7589	31.9629	60.289	38.9956	50.0414	32.2232	52.7355	78.1522	190.746	167.95	9.29656	32.8715	11.0884	74.5541	91.2955	66.695	14.4647	40.8337	51.3005	100.993	130.438	36.4702	50.295	82.7596	89.9489	19.0172	31.6687	20.4874	33.1504	44.7365	3.23759	11.1844	145.174	30.5945	14.5089	176.712	68.9067	52.3508	116.138	21.2812	77.4272
GO:0010332	response to gamma radiation	NA	NA	0.0447535	0.0448104	0.0571263	0.385328	0.0177463	0.783557	0	0.0130963	0.0252892	0.0196369	0	0.0257792	0	0.016512	0.0538155	0.0165132	0	0	0	0.173118	0.0812277	0.140701	0.0255728	0.860038	0.038361	0.0216142	0	0	0	0.0696049	0.0104025	0	0	0	0	0.0360307	0	0.0555264	0.879702	0	0	0.375126	0.500295	0	0.0718733	0
GO:0009749	response to glucose	NA	NA	0	0	0	0.0414253	0.130037	0.158445	0	0.0592519	0.274588	0.206743	0	0	0	1.36112	0	0	0	0	0	0.11099	0	0.0541268	0.0497165	0.169585	0	0.0713355	0.257849	0	0	0	0	1.49484	0.121397	0	0	0.0808796	0	0.101958	0	0	0.247152	0	0	0.153726	0.62492	0.946578
GO:0009644	response to high light intensity	NA	NA	2.50619	2.23666	0	2.8537	1.98707	0.611399	0.679549	0.130326	1.61265	1.33827	0.534007	1.43537	0.983502	1.74358	0.769275	3.47315	1.07231	1.71807	0.378852	4.94569	1.21167	0.678379	0.552974	2.65756	0.267544	2.45377	0.0592849	1.48461	0.0919595	3.08573	2.16611	0.496008	2.38968	0.924025	0.414136	0.5809	0.859622	0.582549	0.729983	0.517927	0.732924	5.87917	0.801192	1.52799	1.021	0.175438
GO:0042542	response to hydrogen peroxide	NA	NA	3.1285	2.74115	1.0465	1.47939	2.90437	0.102445	0.364746	1.11503	4.35427	7.30974	0.107897	0.481377	0.706598	0.255043	0.883654	4.10506	0.766775	0.0398679	0.55415	2.78224	0.198182	0.346799	1.12152	5.12362	0.444922	2.73313	13.3227	3.47435	1.58371	1.61958	2.7831	0.326548	1.92331	0.65683	1.23985	5.4086	1.05342	1.6559	0.879702	0.316523	1.48627	0.645096	4.24341	3.85004	0.957959	1.2046
GO:0070555	response to interleukin-1	NA	NA	0.345144	0	0	0.85249	0	0.177466	0	0	0.146278	0.220452	0.139703	0	0.0819958	0	0	0	0	0	0	0.0348075	0.233791	0	0	0	0	0	0	0.0731415	0	0.149224	0	0	0	0	0	0	0	0	0	0.0629882	0	0	0.0202833	0.0609694	0	0
GO:0009753	response to jasmonic acid	NA	NA	1.70046	0.797581	0.50675	4.43411	2.82747	1.01145	0.406618	0.160907	0.198853	2.71156	0	0	0	1.97653	0.765058	0.485855	2.85616	0	0.276053	9.23594	1.20457	0	0	0	2.59626	0	0	1.68305	1.45164	4.68096	1.22886	0.371033	2.67719	0.451803	0	0.313116	0.367167	0.241731	3.2846	0	0	9.84074	0.757692	1.30746	1.01745	4.80605
GO:0009612	response to mechanical stimulus	NA	NA	0	0	0	0.676032	0.0997464	0.430218	0	0	0	0	0	0	0.322756	0	0	0.111189	0	0	0	0.0189143	0	0	0.0273779	1.25515	0	0	0	0.00342439	0	0	0	0	0	0	0.0542971	0	0	0	0	0	0	0	0.020451	0.0034393	0.140025	0
GO:0051788	response to misfolded protein	NA	NA	17.2638	23.9099	36.3311	40.5224	38.23	26.0862	61.9999	33.6931	32.1221	44.4496	49.9098	54.254	28.2901	54.3463	36.4682	32.5602	24.9407	144.077	6.81618	31.5504	30.4518	35.668	39.0624	20.6738	35.4563	17.6509	35.868	14.0948	47.5166	31.7971	13.5742	28.1355	18.9653	35.8537	29.0873	18.865	21.5376	25.4311	27.4062	25.5885	23.5029	13.7922	32.0318	31.091	30.6938	42.2193
GO:0007584	response to nutrient	NA	NA	3.06748	1.24686	1.96716	1.02124	2.92192	1.40584	0.426254	0.449238	1.46305	2.82364	1.68785	0.829561	0.885525	0.673422	0	2.5993	3.37676	0	1.45611	2.24423	1.05363	0.842841	1.71533	0	0.669351	0.653724	1.4937	0.749942	0	0.352104	2.19757	0.424137	0.377031	0.0972379	0.168487	0.405018	0.776342	3.09576	4.15443	2.56454	2.0752	1.64863	0.667339	1.0691	0.547104	0.123355
GO:0046683	response to organophosphorus	NA	NA	0	0	0	0	0	0	0.0511074	0	0	0	0	0	0.188934	0	0	0	0	0	0	0	0.018154	0	0	0.731692	0	0	0	0	0	0	0	0	0	0	1.76224	0	0	0	0	0	0	0	0.196212	0	0	0
GO:0014074	response to purine-containing compound	NA	NA	0	0	0	0	0	0	0.0511074	0	0	0	0	0	0.188934	0	0	0	0	0	0	0	0.018154	0	0	0.731692	0	0	0	0	0	0	0	0	0	0	0	0	0	0	0	0	0	0	0.196212	0	0	0
GO:0051775	response to redox state	NA	NA	2.83642	3.30782	0.741657	6.52122	6.01671	5.64095	4.97195	9.79327	7.6621	1.64765	6.0497	11.6162	1.32269	5.46458	0	3.6329	1.89019	29.3796	5.5586	8.11632	3.32533	1.67707	2.58255	1.61269	4.90972	5.36537	13.0914	3.26441	8.57571	4.13191	0.980565	4.15824	3.83206	4.02858	2.09645	2.74212	2.53078	0.938524	5.38472	1.26393	4.46941	6.87108	3.91586	6.26422	8.01065	3.80841
GO:0009751	response to salicylic acid	NA	NA	2.06951	1.24172	0.866744	3.5149	3.55395	1.41486	0.990946	0.765461	0.198853	3.77899	0.655144	0.217966	1.24457	2.44154	2.52359	0.953239	3.4612	2.59584	0.788377	9.62119	1.58161	0.246514	0.280398	0.10058	2.59626	0.606822	1.36112	1.69718	1.94015	5.46849	1.52533	0.697164	2.67719	0.520576	0.766929	0.47639	0.392274	0.691208	3.7132	0.186951	0.894244	10.9312	1.36913	2.09985	1.70691	5.2616
GO:0009651	response to salt stress	NA	NA	7.52129	5.37338	3.45442	8.56909	4.61342	2.12145	2.0165	1.09258	5.99926	7.98147	3.57126	2.86066	4.40686	0.346975	2.62549	8.92483	4.55129	9.54001	6.68996	4.70085	5.64637	2.84568	1.15514	10.009	8.12565	4.7905	6.15751	1.1563	2.41021	4.58848	2.53975	3.89925	2.82527	1.86589	1.6475	0	3.72049	0	6.48665	3.08951	0.100567	9.50631	2.56014	5.80054	6.35279	3.54543
GO:0009414	response to water deprivation	NA	NA	2.45127	0.846465	1.90831	2.93597	1.80859	2.15878	0.916168	1.3841	1.75254	3.36495	1.45136	2.41234	1.39064	0.801501	0.972559	1.53903	2.33286	9.15768	2.10785	2.57799	3.59345	0.543637	0.842247	2.10865	1.14919	2.07924	0.65518	1.81598	1.9144	2.29016	1.30338	0.796421	1.92468	0.289285	1.0208	0.53364	0.898677	2.20111	0.70797	1.19613	3.39523	4.9416	2.66273	2.76655	1.86443	2.40302
GO:0001895	retina homeostasis	NA	NA	0.65435	0	0	0.381695	0.265582	0.20666	0.262082	0.165296	0	0.253242	0.124942	0	0.123068	0	0.49463	0.13553	0	0	0	0.167207	0.124751	0.283268	0.311838	1.36988	0.384102	0.049465	0	0.0935123	0.0395415	0	0	0	0	0	0.257877	0	0	0.291673	0	0	0	0	0.371638	0.317354	0.0787607	0
GO:0060042	retina morphogenesis in camera-type eye	NA	NA	12.8264	0	0	0	0	0	6.54184	0.783725	0	0	0	0	12.0801	0	8.03015	0	0	0	3.18325	9.1243	5.48764	1.12259	2.35668	4.89033	1.08034	5.3681	2.76853	0.534556	0.47917	2.18038	2.62416	0	2.16447	0	0.185204	0.504223	0.925671	6.68854	0.735648	0.335362	1.05143	5.04221	0.849721	0.360084	0	0
GO:0042147	retrograde transport, endosome to Golgi	NA	NA	8.39382	0.739371	4.18623	0.0585769	5.099	3.80074	0.785709	1.06752	0.929312	2.72193	1.69911	1.39009	0.030319	4.9083	0.723388	2.75611	3.3847	1.27202	1.28137	7.60826	4.24083	1.31311	1.50767	1.32578	1.25477	0.673202	3.58247	0.853201	1.75931	1.64715	2.25069	0	0	0	2.42492	0	0	6.90969	0.283576	0.493336	2.59354	0.316481	2.08608	6.61357	0.787329	0
GO:0006890	retrograde vesicle-mediated transport, Golgi to ER	NA	NA	5.56452	0.611908	0.813065	4.53644	6.83497	1.56039	0.0501211	0.913201	0.584047	3.94257	5.84547	1.39009	0.113659	2.61782	0.0226059	1.41023	1.26833	0.088936	0.767742	5.45624	1.1991	1.59236	1.51429	0.904952	0.525415	0.116529	3.58247	0.618937	1.37427	0.683685	1.03735	0	0	0.0138152	0.0131253	0	0	1.66404	0.267876	0.0622692	1.3764	0.962082	1.09882	3.71069	0.54877	0.0508839
GO:0019299	rhamnose metabolic process	NA	NA	0	0	1.88147	7.27836	3.55171	1.68044	5.12939	1.86314	0	3.123	0	15.8816	3.45712	5.89925	6.94946	0	0	0	0	2.19786	0	0.781895	0	0	0	0	0	0	1.55841	0	0	0	0	0	0	0.37443	0	0	0	0	0	2.76087	1.14752	0	0	0
GO:0007266	Rho protein signal transduction	NA	NA	0.184778	0.899959	0	0	10.2371	0.751797	0.122568	0	0	0.208781	0	0	2.18282	0.0946093	0	0	0	0	0	0	14.0447	0.472281	0.0405404	0	0	0	0	0	2.59276	0.0934658	0	0	0.0673009	0	0.0321223	0	0	0	0	0	0	0	9.53309	0.65378	0	0
GO:0009231	riboflavin biosynthetic process	0.16561	0.183876	1101.56	984.361	1092.28	1105.41	1098.25	1167.82	898.228	1251.45	880.693	966.248	962.774	1221.5	1166.17	878.396	834.284	640.384	742.587	798.782	1278.89	877.618	913.996	740.156	880.464	1037.06	1088.01	1182.06	915.742	1466.12	1171.61	1208.39	924.521	1051.07	566.909	1065.22	1115.89	1277.98	1323.24	778.165	691.448	881.238	1176.66	889.95	1228.49	974.413	777.786	937.608
GO:0000027	ribosomal large subunit assembly	-0.180926	0.146003	1230.63	1283.1	1277.23	1226.55	1352.64	1156.9	1063.33	960.29	1204.85	1390.7	1245.91	1142.29	1141.99	1060	1256.73	1156.27	1251.89	1307.5	1204.03	1103.81	1377.09	1359.77	1392.14	1448.42	1095.47	1250.7	1135.83	1577.78	1090.58	1264.13	1523.33	1461.06	872.579	1437.23	1226.47	1440.13	1378.44	1189.56	1232.02	1348.6	1145.61	1155.37	1250.86	1571.03	1281.79	1570.25
GO:0000054	ribosomal subunit export from nucleus	NA	NA	3.1319	0.557021	5.31718	0.155672	4.14804	6.49405	0.346186	0.766947	0.75628	5.9761	1.24044	1.72588	1.17303	1.73822	0.14019	2.53814	0.390292	2.61117	0.376064	1.66787	8.18084	2.91804	0.584188	0.553669	0	0.0583499	4.87537	1.89457	0.503441	0.957901	1.77158	0.144298	0.183051	0.277595	0.915866	0.257588	0.916071	0	3.26404	0.255764	0	0.563195	5.04955	5.87172	0.130583	0.321408
GO:0042245	RNA repair	NA	NA	1.40363	0.565704	3.56399	0	0	0	23.2342	7.07618	0	0	0	1.80487	0	3.74822	2.32621	5.95857	0	0	1.53493	0	0	0	4.03539	3.04994	2.68888	0	0	2.91846	11.7795	1.42548	0.690915	0	0.296525	8.56695	0	6.78031	0.680182	0.968521	0	0	0	0	0	3.44931	8.76988	4.24392
GO:0010501	RNA secondary structure unwinding	NA	NA	17.8192	6.48453	9.17813	9.06619	16.7895	21.1737	0.457636	2.15105	3.73149	17.1891	6.63423	3.36286	7.1308	0.216664	2.49913	4.35789	0.225858	14.6816	3.03249	13.8567	30.796	15.119	3.71843	2.63142	1.96838	1.92034	1.57491	13.0139	8.89626	10.5257	4.63978	2.22064	0.955692	0	17.6294	3.08314	2.85348	3.76942	2.73153	1.75713	0.485255	1.98938	15.2503	17.2737	0.984176	2.30588
GO:0071025	RNA surveillance	NA	NA	2.06629	0	0	0	0	0	0	0	0.870082	2.32845	0	0	0	0	5.91937	3.61627	0	0	0	2.06297	0.979853	0	0	0	1.3328	0	0	0	0	0.820175	0	0	0	0	0	0	0.672551	0	0	0.614567	0	2.21739	0	0	0.903138	0
GO:0010015	root morphogenesis	NA	NA	0.90897	0.570099	0.45898	0.409747	0.380219	0.375722	0.288174	0.179242	0.754816	0.881066	0.248666	2.43481	0.51154	0	3.17073	0.159994	0.310932	0	0.0226791	1.72474	0.314205	0	1.273	0.652888	0.0475415	0.299951	0	0	0	0.457315	1.00163	0.263018	0.419925	0.0841058	0.0388231	0	0	0.665679	0	0.0688125	0	0.320778	0	0.605421	0.244558	0.210046
GO:0000967	rRNA 5'-end processing	NA	NA	53.291	99.2182	49.2252	24.709	50.5337	73.1499	39.5541	187.181	11.5863	11.7845	39.5613	24.8064	73.6669	108.744	11.2788	5.76506	9.02671	24.8465	82.0395	22.6644	5.62065	20.2956	32.4941	5.75677	28.2016	50.1474	15.3769	17.8651	53.0787	13.5198	6.56919	17.576	3.11041	9.18924	114.712	33.7537	54.0302	7.08042	4.97554	40.4129	10.0125	42.6976	60.0917	6.77646	6.49398	0
GO:0070475	rRNA base methylation	-0.262907	0.032947	263.398	270.646	305.807	254.954	346.191	367.447	391.518	389.17	282.64	256.826	294.707	261.995	245.047	251.917	191.244	228.807	232.87	227.708	298.929	219.874	335.52	339.499	387.13	326.693	311.448	415.567	266.031	379.296	338.631	390.253	299.634	374.51	281.089	459.082	367.216	487.01	493.655	236.301	228.478	311.522	284.198	249.389	290.596	328.179	379.381	473.028
GO:0016075	rRNA catabolic process	0.084176	0.501598	98.2389	131.747	68.9456	43.4437	92.037	136.543	88.5682	232.193	41.2191	35.127	118.301	65.0227	108.793	136.719	40.1885	35.5216	47.7758	59.6887	116.409	85.0653	65.4046	79.123	86.5287	29.7141	58.2434	92.8453	31.2555	32.2642	76.2891	59.6023	41.3225	61.075	40.6843	61.1222	166.02	95.5863	89.172	29.6924	49.9559	119.026	44.3234	79.646	94.9671	47.5283	82.7598	59.2189
GO:0006557	S-adenosylmethioninamine biosynthetic process	0.0886973	0.478815	269.854	284.544	322.52	327.694	256.667	296.607	111.374	322.673	241.532	317.537	229.112	299.081	385.438	205.587	148.168	174.476	236.091	232.709	433.273	246.685	301.216	222.484	179.911	344.977	374.886	271.682	234.481	538.701	306.615	446.902	261.044	343.576	164.967	259.685	238.034	253.6	431.645	210.474	139.777	277.978	328.455	296.305	331.593	354.416	227.789	206.104
GO:0006556	S-adenosylmethionine biosynthetic process	0.30275	0.0134794	1879.27	1920.5	2243.36	2410	2190.45	1761.41	2488.93	2083.75	2331.44	2277.78	2198.06	2478.2	2097.68	2450.56	2258.12	2522.71	2372.31	2338.08	1802.17	2102.07	2078.71	1977.84	2379.97	2092.13	1961.08	1878.81	2623.85	1924.14	2265.35	1999.8	2064.97	1945.46	1529.09	2283.15	1617.23	1972.28	1744.8	2297.11	2473.33	1937.76	2503.03	1914.46	1964.67	1956.08	1835.98	2463.33
GO:0031146	SCF-dependent proteasomal ubiquitin-dependent protein catabolic process	NA	NA	3.78997	0.764242	6.67812	1.97417	1.59553	8.46864	0.601454	1.6233	0	5.51352	13.685	1.62277	6.69797	0.984472	0.0307035	0	0.0842802	3.62491	3.56601	3.06989	9.20061	2.43499	0.845181	3.55598	0	0.77666	0	1.23752	0.997995	1.33622	0	0.81769	0	0	11.8452	0	0	0.641426	0	0.252816	0	0	0.544298	4.32091	0.289493	0.0496846
GO:1902653	secondary alcohol biosynthetic process	NA	NA	0	0	0	0	0	0	0	0	0	0	0	0	0	0	0	0	1.83766	0	0	0	0	0	0	0	0	0	0	0	0	0	0	0	0	0	0.352448	0	0	0	0	0	0	0	0	0	0	0
GO:0016260	selenocysteine biosynthetic process	0.113564	0.363924	327.073	316.748	249.636	306.522	359.976	333.482	463.061	405.571	300.211	286.708	315.969	341.245	301.812	315.97	328.403	346.54	294.153	276.171	307.807	284.966	336.994	337.307	469.841	303.174	312.2	367.87	297.607	356.958	358.105	388.753	314.04	390.855	247.181	396.553	304.195	354.803	354.181	266.886	295.554	281.267	325.324	280.21	323.004	344.19	372.632	414.112
GO:0001514	selenocysteine incorporation	NA	NA	0	0	3.3148	0	0.555336	2.71746	3.74689	0	0.448151	0	0	0	0	0	1.65445	3.86543	0	0	0	0	0	0	0	0	0	0	0	0.834323	0	0	0	0	0	0	0.669871	0	0	0	0	0	0	0	0.214903	0	0	0
GO:0097056	selenocysteinyl-tRNA(Sec) biosynthetic process	-0.148534	0.233947	305.798	283.656	209.923	271.06	294.401	280.301	339.485	328.84	262.553	245.353	255.833	285.787	256.932	243.215	288.759	315.85	262	250.694	282.344	242.572	290.698	288.174	350.478	272.371	278.153	323.678	249.131	313.79	293.962	326.387	277.962	340.467	212.524	326.557	278.463	308.653	319.005	233.504	262.472	251.876	290.864	245.816	276.347	304.052	302.458	336.508
GO:0097264	self proteolysis	NA	NA	1.09324	20.4848	4.95325	0	16.6512	23.951	8.35651	31.9855	0	0	4.87744	0	6.00078	14.3418	0	0	1.8875	0	3.16373	2.46161	0	6.43434	0	0	0	4.74744	0	3.01689	7.56814	0.938862	0	0	0	0	4.77158	2.64092	4.43423	0	0	2.79118	0	1.5139	1.1036	0	0	0
GO:0007605	sensory perception of sound	NA	NA	0	0	0	0	0.367573	0.389699	0	0.0742595	0	0.636717	0	0	0	0	0	0	0	0	0	0	0.0279293	0.102224	0.368023	1.76349	0	0	0	0.0723513	0	0	0.138046	0	0	0	0	0	0	0	0.0731601	0.0603997	0	0	0.077697	0.151955	0	0.191543
GO:0050909	sensory perception of taste	NA	NA	0	0	0	0	0	0	0	0	0	0	0	0	0	0	0	0	0	0	0	0	0	0	0	1.045	0	0	0	0	0	0	0	0	0	0	0	0	0	0	0	0	0	0	0	0	0	2.95384
GO:0006434	seryl-tRNA aminoacylation	-0.155551	0.212336	328.644	313.379	234.788	301.323	332.497	310.238	462.861	416.81	291.523	279.146	284.556	312.626	292.394	304.501	317.305	347.267	285.053	283.062	353.425	273.794	337.516	313.213	392.325	299.337	322.735	364.959	284.773	339.446	363.648	413.649	301.154	374.325	288.429	394.908	306.543	383.567	350.408	251.199	286.459	261.609	320.795	257.698	304.558	339.178	380.667	403.616
GO:0007530	sex determination	NA	NA	0	0	0	0	0	0	0	0	0	0	0	0	0	0	0	0	1.60323	0	0	0	0	0	0	0	0	0.0126439	0	0	0	0	0	0	0	0	0	0	0	2.38381	0	0	0	0	2.32823	0	0	0
GO:0019632	shikimate metabolic process	NA	NA	24.7397	53.346	16.0759	4.92685	29.7602	44.7325	22.1945	80.7906	0.869549	2.42275	35.1049	11.1203	40.4011	34.0089	0.711748	1.8474	7.24841	5.72121	43.3154	14.0495	4.55713	14.3466	10.75	8.4346	7.48253	24.2771	1.2797	1.80149	27.0792	6.07676	0.359739	5.26425	0	0.671784	56.8835	14.3271	28.479	2.48672	1.37175	51.6847	0	24.3321	18.8074	0	0	0
GO:0019626	short-chain fatty acid catabolic process	-0.161637	0.194768	323.976	368.673	385.705	328.039	429.627	394.854	469.712	427.485	358.889	300.554	362.745	361.993	301.71	371.602	429.408	446.133	479.235	377.588	248.407	392.876	528.349	572.644	604.709	372.418	323.105	405.395	309.792	251.111	433.736	347.963	409.879	397.19	366.679	462.787	486.86	345.505	339.019	464.735	477.705	470.818	390.649	339.555	239.651	487.474	553.72	594.943
GO:0019290	siderophore biosynthetic process	NA	NA	0	0	4.24532	5.13558	3.58832	0	3.04744	4.32893	4.03855	0	5.59437	0	0	2.47925	1.87443	0.993482	1.76353	0	2.08871	6.88072	0	8.43818	7.02447	6.56999	0	7.94071	0	3.62643	1.92055	1.14471	4.1217	1.28715	11.1444	9.92115	5.48173	4.60449	5.63968	0	0	1.47497	2.81019	0	6.84379	5.31737	16.2891	14.3488
GO:0015891	siderophore transport	NA	NA	0	2.71489	0	0	0	2.34572	1.12365	0	0	0	0.872156	0	2.04198	0	0	0	0	0	0	0	0	0.110551	1.94985	0	0	0	0	0	0	0	0	0	0	0	0	0.596194	0	0	1.16716	1.08914	0	0	7.69275	0	0	0
GO:0006465	signal peptide processing	NA	NA	41.6595	60.7369	15.4416	9.42056	22.096	45.1692	12.7357	51.2712	11.1565	9.50314	15.5692	5.47395	30.2482	21.1969	22.9026	41.6749	27.3603	30.9773	59.8653	22.4187	11.218	18.9637	3.12086	18.0892	15.0788	29.6083	11.4548	7.23337	19.9004	7.03034	8.48035	12.2071	0	0.583883	66.1649	9.02903	29.7371	19.4218	20.6797	52.6502	15.4118	39.642	21.7476	9.17115	0	0
GO:0072331	signal transduction by p53 class mediator	NA	NA	0.496526	0.487554	0.644641	1.6121	0.720764	2.2415	0.895366	1.05457	0.347926	0.582067	1.99054	1.98087	1.14734	0.451179	0.959232	0.51252	0.402672	0.291342	0.192214	1.13998	1.28126	0.732004	0.88715	0.751836	1.09854	0.677986	0.151258	0.756527	1.57664	1.03937	0.25273	0.623624	0.506806	0.529684	0.630081	0.407154	0.484824	0.879966	0.426174	0.400939	0.231123	0.892568	1.57892	2.0912	1.25573	1.67249
GO:0007338	single fertilization	NA	NA	0	0.124997	0	0	0.0468135	0.0187551	0	0.0256263	0	0	0	0	0	0	0	0	0	0	0	0	0.0368899	0.0585057	0	0.0200072	0	0.0559578	0	0.00342439	0	0.105458	0	0	0.0348799	0	0.021484	0	0	0	0.131915	0.0290494	0	0	0.484956	0.147994	0.161743	0.0911456
GO:0019354	siroheme biosynthetic process	NA	NA	2.95949	3.49392	15.957	7.99713	15.4366	6.49697	29.06	8.18094	7.04957	6.37995	3.55817	12.9312	4.51948	4.74363	8.44026	9.85703	2.7057	8.74299	4.54548	7.80227	1.7578	0.466969	13.4778	7.46773	3.59184	5.88104	6.7729	3.18627	15.0475	10.617	3.94571	3.73952	0	0.359879	3.82035	3.2502	0.74779	10.423	3.86778	1.59901	8.43392	12.0564	1.64052	2.595	0.657913	1.42167
GO:0007519	skeletal muscle tissue development	NA	NA	0	0	0	0	0.362677	0.356613	0.0568458	0	0	0	0	0	0.322756	0	0	0	0	0.314854	0.186638	0.0189143	0.0764565	0	1.0988	0.0796205	0	0	0	0	0	0.27298	0	0	0	0	0.261538	0.246772	0	0	0	0	0	0	0.0819715	0.0512768	0	0
GO:0043588	skin development	NA	NA	0	0	0	0	8.86876	0.311052	0	0.049058	0	0	0	0	2.05811	0	0	0	0	0	0	0	14.0447	0.0266327	0.123727	0.484256	0	0	0	0	0	0	0	0	0	0	0.559136	0	0	6.64833	0	0	0	0	9.03556	0.587808	0	0
GO:0007224	smoothened signaling pathway	NA	NA	0	0	0	0	0	0	0	0	0	0	0	0	0.0291242	0	0	0	0	0	0	0	0.447916	0	0	0	0	0	0	0	1.38988	0.050071	0	0	0	0	0	0	0	0.111691	0	0	0	0	0.120946	0	0	0
GO:0043144	snoRNA processing	NA	NA	3.02374	1.75639	4.18967	5.60696	2.19105	5.28638	0.990767	0.82542	2.68758	3.23156	0.610707	6.88255	1.73476	0.542888	1.728	3.52893	1.40467	0	0	4.30549	6.43212	1.87477	3.51709	4.55076	3.54544	0.51242	0	1.37573	4.10228	5.50286	1.73867	1.88922	1.04303	0	2.34348	0	1.71465	0.583187	0.449643	1.21252	2.30839	0	2.04066	4.08526	1.06938	2.06157
GO:0016180	snRNA processing	NA	NA	0	0	0	0	0	0	0	0	0	0	0	0	0	0	0	0	0	0	0	1.06787	0.979853	0	0	0	1.3328	0	0	0	0	0	0	0	0	0	0	0	0.672551	0	0	0	0	0	0	0	0.903138	0
GO:0071436	sodium ion export	NA	NA	0	0	0	0	0.196127	0	0	0	0	0	0	0	0	0	0	0	0	0	0	0	0	0	0	0	0	0	0	0	0	0	0	0	0	0	0	2.03177	0	0	0	0	0	0	0	0	0	0
GO:0001756	somitogenesis	NA	NA	0	0	0	0	0	0	0.0159599	0.139458	0	0	0	0	0.0836387	0.396511	0	0	0	0	0	0	0	0	0	0.484256	0	0	0	0	0	0	0.0666784	0	0	0	0	0	0	0	0	0	0	0	0	0	0	0
GO:0009432	SOS response	-0.39217	0.00112738	8239.57	7962.27	8790.71	8272	7426.15	6870.34	8303.62	6712.9	9511.55	9345.2	8422.11	8398.16	7214.71	7414.26	8865.67	10132.3	9797.24	9149.81	7774.2	8078.01	8164.5	8824.81	7709.67	8307.49	9045.38	7773.02	9288.97	7969.09	7508.12	7394.73	9161.48	8116.36	9720.87	8280.16	6915.51	7821.13	7340.63	9394.07	9753.56	8760.98	8493.96	7912.52	6536.05	8202.57	8487.61	8001.06
GO:0030317	sperm motility	NA	NA	0.057298	0	0	0	0	0.23382	0	0	0	0	0	0	0	0	0	0	0	0	0	0	0	0	0	0	0	0.0942312	0	0	0	0.447672	0	0	0	0	0	0	0	0	0	0	0	0	0	0	0	0
GO:0007286	spermatid development	NA	NA	0.55535	0.547372	1.98095	4.72598	0.998892	2.04546	0.40079	1.0974	0.148008	0.689884	0.359607	0.502529	3.5179	0.866657	0.660632	0.48084	1.26452	1.28156	0.521619	0.603549	1.63293	0.341559	0.981318	3.47064	1.171	0.474061	0.116337	1.01494	2.07063	2.07665	0.189036	0.968383	0.795681	0.636942	0.732596	0.537842	0.535612	0.858745	0.497554	1.68033	0.736802	0.415318	4.53048	1.57874	0.299713	2.66806
GO:0008295	spermidine biosynthetic process	-0.0407337	0.745382	581.998	546.968	670.68	643.709	483.469	589.372	252.47	559.636	487.363	591.646	546.355	590.495	701.203	414.953	359.031	354.415	453.107	710.114	822.471	490.558	627.134	508.159	395.325	665.302	705.879	582.633	481.377	980.698	573.326	781.885	492.306	644.189	519.058	551.699	505.567	629.489	816.876	398.469	302.944	489.898	634.999	574.735	628.919	659.199	613.446	472.417
GO:0030148	sphingolipid biosynthetic process	NA	NA	0	0	0	0	1.87213	0	0	0	0	0	0	0	0	0	0	0	0	0	0	0	1.28195	0	0	0.125351	0	0	0	0.081922	0	0	0	0	0	0	0.155707	0	0	0	0	0	0	0	0	0	0	0
GO:0030149	sphingolipid catabolic process	-0.000174151	0.998893	161.495	175.145	148.81	186.731	143.654	168.745	42.6182	164.445	124.603	157.209	164.889	203.384	179.153	140.256	113.792	74.1735	98.3891	91.2449	250.239	123.593	136.921	111.327	100.545	213.626	194.052	173.218	149.042	282.378	175.804	264.342	143.425	212.897	90.9052	185.772	176.425	191.652	220.568	117.695	94.6584	133.169	174.632	153.234	199.222	184.236	121.502	146.423
GO:0021510	spinal cord development	NA	NA	0	0	0	0	0	0	0	0	0	0	0	0	0	0	0	0	0	0	0	0	0	0	0	0.158833	0	0.0211871	0	0	0	0	0	0	0	0	0	0	0	0	0	0	0	0	0	0	0	0
GO:0051225	spindle assembly	NA	NA	1.52925	0.200146	0.192801	1.02168	0.708118	2.31157	0.0269883	0.233468	0.186741	1.17358	0.950682	0.619031	4.70632	0.0970638	6.94136	4.23765	3.45644	0.143797	0	3.42007	7.04691	0.116796	6.27278	0.981578	2.20019	6.33477	0.0866941	1.98448	0.219244	0.58886	5.01043	0.155698	3.23928	2.06226	2.1571	0	0.891867	5.16045	0.0731601	0.663534	1.60002	11.2647	1.87864	0.337364	10.0381	2.42598
GO:0000387	spliceosomal snRNP assembly	NA	NA	6.68318	1.56493	3.776	5.14314	4.84627	5.98359	2.4623	2.99056	3.77488	10.4809	8.4312	4.83327	3.80437	4.94177	0.496486	3.94751	1.72798	10.6727	3.32899	8.92675	8.60839	2.36421	4.20477	2.73473	0.997387	1.74435	6.45272	4.24783	4.58658	3.00624	1.28121	2.12166	1.51605	0.499245	4.02185	0.753062	1.78021	1.81977	1.48635	2.02023	1.61295	5.57861	4.21408	3.8368	1.32194	1.09392
GO:0009847	spore germination	NA	NA	0	0	0	0	0.921583	0.584947	0	1.73806	0	0	0	0	0.643122	0	0	0	0	0	0	0	0	0	1.19222	0	0	0	0	0	0.0365787	0	0	0	0	0	0	2.27448	0	0	0	0	0	0	0.720227	0	0	0
GO:0006614	SRP-dependent cotranslational protein targeting to membrane	-0.00994693	0.93682	603.667	528.324	564.25	638.49	606.014	588.657	650.713	599.187	579.343	606.249	635.971	666.874	571.187	518.535	628.193	550.258	501.321	607.141	656.513	549.804	574.359	477.679	452.588	619.914	585.772	563.916	579.468	762.39	606.745	776.616	521.057	689.409	551.981	647.749	488.335	698.484	643.653	496.613	541.472	479.562	655.588	606.003	706.646	640.949	590.48	573.934
GO:0019252	starch biosynthetic process	NA	NA	12.4162	4.65406	3.30643	11.1449	5.22567	3.52844	4.0833	1.70669	8.40573	13.91	7.83951	5.13716	2.98411	6.23127	9.56752	23.2712	8.10772	10.6597	6.42766	12.482	6.16621	1.66228	0.402997	6.16358	12.3773	10.826	9.34672	3.16282	2.91319	6.13017	5.06142	4.46046	8.86351	7.08295	0.70303	1.71032	5.98593	8.30296	20.2679	7.36524	8.37368	11.3961	2.94871	8.13051	4.02407	7.34185
GO:0048863	stem cell differentiation	NA	NA	0.085608	0	0	0.0223842	0	0	0	0	0	0	0	0	0	0	0	0	0	0	0	0	0.0972871	0	0	0	0	0	0	1.09756	0	0	0	0	0	0	0.24489	0	0	0	0	0	0	0	0	0	0	0
GO:0019827	stem cell population maintenance	NA	NA	0.317004	0.500096	1.43998	0.149567	0.135137	0.368556	0	0.179242	0.560489	0.598184	0.264493	1.68556	0.717501	0	0.583704	0.216139	0.095708	0.0630389	0.121203	0	0.419405	0	0.480769	0.761771	0	0.253049	0	0	0.0312229	1.04914	0.181703	0.263018	0	1.28694	0.159299	0.00819819	0.591815	0.529416	0	0	0.883903	0	0.0474396	0.205316	0.738173	0.210046
GO:0043401	steroid hormone mediated signaling pathway	NA	NA	9.85017	0	0	2.64279	2.66225	0.113681	1.5837	0	1.09981	7.21804	5.15867	0.0862611	0.142485	0	1.38841	0.0968774	2.69014	0	1.49663	2.61043	0.0969379	0	0.287393	2.07544	0	0	0	0	7.80494	3.39704	0	0	2.86116	0.656526	0.904883	0	0.0222351	0	2.79061	0	1.19284	6.20197	0	0.948934	0.852649	0
GO:0016126	sterol biosynthetic process	NA	NA	0.411088	2.16848	1.18217	0	1.89865	2.40986	0.890524	0	2.62449	0	0	0	0	0	0	3.99105	0	0	0.849908	4.16955	2.3435	0.754832	0.47084	5.81393	0	0.757353	1.09941	0	0	0	0.349422	1.44854	0	0	0	0	0	0	3.85645	0.439839	0	2.07204	0.876459	0.939554	2.26095	0
GO:0010374	stomatal complex development	NA	NA	0	0	0	0.26018	0	0	0	0	0	0	0	0	0	0	0	0	0	0	0	0	0	0	0	0	0	0	2.92384	0	0	0.758483	0	0	0.310276	0.545094	0	0	0	0	0	0	0	0	0	0	0.734952	2.62283
GO:0051403	stress-activated MAPK cascade	NA	NA	0.443636	0.441779	0.644641	0.631991	0.720764	1.66691	1.14041	0.909803	0.266069	0.589847	1.72529	1.80504	0.957813	0.451179	0.959232	0.51252	0.175385	0.291342	0.192214	1.1937	1.28126	0.637461	0.797345	0.751836	1.09854	0.518998	0.151258	0.627893	1.05531	0.986708	0.25273	2.528	0.802147	0.529684	0.690043	0.407154	0.484824	0.82444	0.426174	0.292866	1.11503	0.816733	1.23309	1.73164	1.19874	1.68105
GO:0006941	striated muscle contraction	NA	NA	0.260723	0	0	0.150439	0	0.0900599	0.439524	0.0242812	0.287099	0	0	0	0	0	0	0	0	0	0	0.0542472	0.0432904	0	0.070626	0.0533526	0	0.03759	0	0	0	0	0	0	0	0	0	0	0	0	0	0	0	0	0.0265695	0	0	0.166015
GO:0005985	sucrose metabolic process	NA	NA	0	0.511138	0	0	2.21186	11.3056	0.444904	4.32956	0	0	4.64932	3.60694	16.7642	3.26915	0	0	1.05596	0.39493	0	5.21811	2.36887	0	3.72107	10.0357	0	0	0	1.46792	0.749692	1.29888	0	0	0	0	0.675812	0.15611	0	0	0	0	0	2.55991	27.2649	0	0.272274	0
GO:0019379	sulfate assimilation, phosphoadenylyl sulfate reduction by phosphoadenylyl-sulfate reductase (thioredoxin)	NA	NA	71.665	91.9656	19.9304	22.6475	50.5233	96.7313	51.2268	120.816	32.3558	26.3696	39.3265	30.0516	60.3507	49.2999	43.0052	41.2606	8.38786	72.3387	62.3688	53.6702	12.7495	19.2776	53.6605	20.7205	34.1576	69.4784	8.52871	13.9717	56.1507	20.3527	8.18942	21.3816	9.32687	12.725	95.6235	38.6184	59.3737	39.6464	29.4495	43.0914	19.1954	38.5515	54.8392	13.9464	19.5486	12.9259
GO:0072348	sulfur compound transport	NA	NA	2.34379	0.496344	2.26412	2.55529	3.55477	2.15914	0.503184	0	0.616258	0.479251	3.13648	6.19824	0.701221	1.61394	0.691335	10.7123	2.99552	0	2.56478	3.32931	3.44671	2.94948	11.5314	1.87292	0.755417	1.19553	0.336625	0.800605	3.18064	0	1.17523	2.85997	0	4.27422	3.62713	2.05451	2.75929	3.68006	3.28314	2.35091	1.19129	0.188827	6.2295	2.21939	1.91286	5.32088
GO:0039507	suppression by virus of host molecular function	NA	NA	0	0	0	0	0	0	0	0	0	0	0	0	0	0.658472	0	0	0	0	0	0	0	0	0	1.11687	0	0	0	0	0	0	0	0	0	0	0	0	0	0.682911	0	0	0	0	0	0	0	0
GO:0050808	synapse organization	0.0548396	0.661868	0	0	0	0	0.277515	25.5549	19.8242	28.3169	0	0	0	8.46846	49.6578	36.097	0	0	0.88264	0	1098.31	233.966	1240.85	64.1831	0	190.005	196.326	62.421	0	92.0256	116.251	0	0	0	0	117.9	24.0873	0	0.974489	0	0	0	28.7381	39.1453	35.5483	118.395	0.140025	0
GO:0007129	synapsis	NA	NA	0	0	0	0	1.04081	0.956422	0	0.453769	1.64074	0.725824	0	0.522029	0.425363	0	1.61767	0	0.341406	0	1.39179	0.163924	1.74372	0.460149	0.447674	0	0	0	1.30143	0.477483	0	0	0.366731	1.36736	0	0	0.470575	0	0	0	0	0	0	0	0.886768	2.79917	0	0.541049
GO:0016079	synaptic vesicle exocytosis	NA	NA	0.106459	0	0	4.29167	0.306888	0	0	0	0	0	0	0	0	0	0	0.0507628	0	0	0	0	0.0130337	0	0.0301609	3.15964	0.887222	0	0	0	0.106545	0	0	0	0	0	0.0974723	0	0.882267	0	0	0	0	0	0	0.795625	0.414799	0
GO:0009627	systemic acquired resistance	NA	NA	3.41533	0.797581	0.50675	2.84527	2.82747	1.01145	0.406618	0.160907	0.198853	2.71156	0	0	0	1.97653	0.765058	0.485855	2.85616	0	0.276053	9.23594	1.20457	0	0	0	2.59626	0	0	1.27712	1.45164	5.22556	1.22886	0.371033	2.67719	0.451803	0	0.313116	0.367167	0.241731	3.2846	0	0	9.84074	0.757692	1.30746	1.01745	4.80605
GO:0030217	T cell differentiation	NA	NA	0	0	0	0	0.0444677	0	0	0	0	0	0	0	0	0	0	0	0	0	0	0	0	0	0.054455	0	0	0	0	0	0	0	0	0	0	0	0	0	0	0	0	0	0	0	0	0	0	0
GO:0000723	telomere maintenance	NA	NA	0.982881	0.631526	0.780316	2.30805	0.727904	2.23354	19.216	5.86742	1.43217	1.96684	1.38866	1.55567	1.28057	2.05463	1.10971	0.979049	1.00358	3.06267	1.28657	3.58163	6.23417	0.532007	3.69188	0.883448	0.554596	0.88439	0.856586	0.635971	6.44161	3.67113	1.64905	0.832148	2.31783	0.477156	0.776946	1.26107	0.478917	1.84418	0.971476	0.981351	1.65354	1.85516	1.15062	1.34383	0.928632	1.33703
GO:0001659	temperature homeostasis	0.141006	0.258769	124.798	28.6481	50.262	583.252	85.2491	41.7589	31.9629	60.289	38.9956	50.0414	32.2232	51.7803	78.1522	190.746	167.95	9.29656	32.8715	11.0884	74.5541	91.2955	66.695	14.4647	39.0825	51.3005	100.993	130.438	36.4702	50.295	82.7596	89.2504	18.6816	31.6687	20.4874	31.8635	44.7365	3.23759	11.1844	145.174	30.5945	14.5089	176.712	68.9067	52.3508	116.138	21.2812	77.4272
GO:0006729	tetrahydrobiopterin biosynthetic process	NA	NA	64.7013	58.0403	58.7138	34.7102	77.5752	95.2724	69.0152	238.235	50.1896	29.8814	42.2975	53.0032	82.6737	103.111	21.8511	34.3657	21.5453	26.4385	62.9021	39.0312	15.9989	9.08239	22.7508	9.61557	25.3755	28.9382	51.8102	11.47	83.6507	15.1711	12.918	11.9403	0	0	108.61	22.9504	46.5983	5.25586	48.5248	52.9777	9.58695	44.5212	121.923	3.9454	4.0639	0
GO:0046654	tetrahydrofolate biosynthetic process	0.0753305	0.54774	819.719	819.635	666.573	617.237	913.818	944.634	645.276	897.859	611.933	646.616	758.242	697.335	729.158	719.419	674.688	621.008	632.479	536.577	694.563	683.111	842.8	753.571	805.56	713.661	746.86	914.572	638.043	811.415	719.895	799.132	675.131	778.09	642.904	889.594	938.245	974.953	1035.01	689.349	593.506	718.305	700.243	682.949	994.612	696.15	777.248	836.295
GO:0035999	tetrahydrofolate interconversion	-0.0743785	0.552826	1265.13	1240.41	1314.53	1409.28	1467.14	1341.91	1730.04	1405.02	1522.32	1471.94	1314.99	1418.56	1333.21	1498.78	1467.87	1405.16	1335.98	1325.78	1417.51	1222.81	1443.9	1375.19	1528.58	1346.66	1295.34	1273.66	1379.13	1405.39	1601.25	1622.29	1449.11	1531.03	981.131	1468.93	1207.85	1261.65	1297.59	1311.95	1479.25	1136.22	1396.45	1207.21	1371.57	1432.39	1439.32	1693.44
GO:0009228	thiamine biosynthetic process	0.0243605	0.846056	2348.95	2187.93	2792.1	2768.95	2340.85	2279.13	2768.5	2245.64	2636.24	2918.01	2213.85	2744.51	2593.73	2900.39	2617.32	2546.9	2313.49	2931.72	2823.07	2293.62	2108.28	1771.63	1942.95	2452.7	2404.52	2459.39	2923.71	2979.53	2747.82	2881.54	2281.25	2688.21	1602.04	2679.66	1845.88	2514.22	2404.94	2286.04	2745.17	1823.84	2768.83	2470.15	2406.1	2481.76	2163.37	2669.19
GO:0009229	thiamine diphosphate biosynthetic process	-0.138573	0.267162	1540.09	1467.56	2036.37	2124.39	1717.48	1587.01	1954.99	1564.76	1835.29	1732.8	1485.04	1963.86	1820.47	2260.72	1779.84	1651.97	1649.83	2072.96	2083.09	1600.37	1485.75	1368.03	1349.88	1928.58	1908.58	1888.22	2207.31	2488.67	2165.67	2235.92	1584.46	2151.84	1331.31	2167.86	1349.34	1965.49	1996.56	1543.96	1868.84	1290.65	2373.43	1735.12	1723.35	1947.77	1757.62	2296.5
GO:0009088	threonine biosynthetic process	-0.371674	0.00212143	1412.91	1505.06	1265.88	1491.28	1462.04	1384.95	1138.85	1223.04	1518.27	1411.74	1450.97	1326.93	1373.43	1182.19	1494.1	1455.29	1487.16	1185.14	1521	1272.53	1712.14	1666.71	1664.56	1600.1	1409.65	1394.87	1306.67	1678.63	1238.44	1547.86	1668.46	1679.19	1027.75	1470.89	1549.12	1334.94	1420.61	1388.45	1363.2	1524.81	1558.4	1466.95	1416.49	1881.37	1318.23	1392.23
GO:0006567	threonine catabolic process	0.0336364	0.788609	113.797	117.871	145.968	148.203	142.58	99.9997	133.723	135.448	137.986	193.65	183.041	189.294	116.936	139.962	148.939	161.061	160.709	170.843	105.64	123.572	147.204	91.5903	108.185	107.146	164.279	137.309	158.681	84.0313	106.853	106.599	149.942	92.4108	171.289	89.6182	105.442	134.508	59.4132	141.291	128.548	94.9476	102.996	135.305	163.271	119.89	117.601	122.584
GO:0006435	threonyl-tRNA aminoacylation	0.316996	0.00950504	723.515	734.871	680.081	751.097	811.802	791.35	778.279	759.832	739.284	762.018	815.803	744.298	740.679	746.819	757.917	709.404	725.2	518.692	706.785	707.729	846.901	724.39	799.067	722.913	661.083	718.168	629.414	829.338	801.161	924.694	703.253	791.662	582.935	814.299	731.812	804.001	763.521	736.232	673.758	632.453	754.716	627.629	853.221	792.213	679.131	806.401
GO:0010027	thylakoid membrane organization	NA	NA	4.62164	6.11393	1.78397	5.80536	6.05373	6.93488	9.97402	3.77881	3.51147	10.5257	5.78749	5.28176	3.00024	4.06106	7.66104	22.0301	3.2136	0.188776	1.51559	6.55892	6.67592	0.818291	3.1954	11.9427	2.28314	5.81124	1.74261	3.10373	21.7643	12.019	2.26937	3.32108	5.0666	2.44841	2.34528	2.2793	4.07814	3.78234	14.1599	2.83052	15.2174	8.84858	5.30896	5.79876	3.24885	4.47042
GO:0042246	tissue regeneration	NA	NA	0.0179692	0	0	0	0	0	0	0.0820465	0	0	0	0	0	0	0	0	0	0	0	0	0.0889083	0	0	0	0.381643	0.117981	0	0.0919318	0	0	0	0	0	0	0	0	0	0	0	0	0.47207	0	0	0	0	0
GO:0048771	tissue remodeling	NA	NA	0	0	0	0	0	0.0230016	0	0	0	0.0477954	0	0	0	0	0.0234494	0	0	0	0	0	0	0	0	0.801377	0	0.0417761	0	0	0.844045	0	0	0	0	0	0	0	0	0	0	0	0	0	0	0	0	0
GO:0002224	toll-like receptor signaling pathway	NA	NA	0.443636	0.405759	0.644641	0.631991	0.750444	1.66691	0.930693	0.909803	0.266069	0.591885	1.72529	1.80504	0.892395	0.451179	0.959232	0.534049	0.175385	0.291342	0.192214	1.1937	1.28126	0.637461	0.784784	0.751836	1.14313	0.542492	0.151258	0.627893	1.05531	0.986708	0.25273	0.623624	0.506806	0.529684	0.668144	0.407154	0.484824	0.962139	0.426174	0.292866	0.231123	0.816733	1.17761	1.71798	1.19874	1.52926
GO:0031929	TOR signaling	NA	NA	2.52874	1.30529	0	1.80178	0	0	0.394962	0	0	3.5515	0.709626	0	0	0	1.50295	0	0	0	0	2.7976	0	0	0	2.62516	0.728532	0.376327	0	0	0	0.787413	0.927614	1.2011	0.758889	0	0.923811	0	0	0.71227	0	0	0	0	0	0.647631	1.8361	0
GO:0009403	toxin biosynthetic process	NA	NA	0	0	1.48331	2.73683	3.26725	0	20.9482	5.51007	0	1.93516	0	2.72351	0	0	1.8827	2.93066	0	0	0	0	0	0	13.7746	0	0	1.49881	0	0	6.56024	0	0	0	0	0	0.531365	6.52982	0	0	0	2.85676	1.54677	5.15874	2.21231	0	0	1.41584
GO:0070929	trans-translation	-0.139446	0.264129	190.785	214.862	155.812	218.906	247.558	290.41	223.454	275.12	132.335	105.515	160.214	165.469	202.071	221.082	151.245	131.245	210.203	164.744	162.94	167.957	289.961	288.664	215.852	244.304	208.314	183.201	104.365	209.542	210.423	186.209	244.455	244.664	230.825	275.599	315.58	202.7	257.171	161.65	104.54	229.306	223.089	179.865	218.254	284	249.343	216.018
GO:0031564	transcription antitermination	-0.202082	0.103697	1463.14	1375.81	1387.88	1621.97	1507.64	1473	1212.17	1194	1464.61	1617.06	1435.44	1373.26	1482.28	1280.37	1422.57	1311.03	1464.53	1208.66	1497.48	1198.68	1747.2	1485.43	1579.26	1625.02	1484.69	1360.99	1480.57	1862.41	1414.69	1705.8	1651.6	1702.89	1181.54	1588.48	1221.09	1605.21	1548.43	1389.61	1371.24	1372.09	1639.98	1391.71	1553.49	1725.91	1503.19	1693.02
GO:0006368	transcription elongation from RNA polymerase II promoter	NA	NA	7.40365	1.59302	3.78831	4.31449	4.87635	1.56747	1.36546	0	0	3.86161	2.61312	0	2.16863	3.75626	0	1.11776	2.03225	0	0.520503	3.14305	9.31617	2.90167	7.8155	5.81039	7.80647	0.125243	0	3.8945	0.666507	6.4327	0.466067	1.73561	3.0586	0.142479	4.35724	0.809554	1.13268	1.47879	0	2.07444	0	3.17239	3.0104	8.23879	0	1.05331
GO:0006360	transcription from RNA polymerase I promoter	NA	NA	2.88236	0.790828	9.11977	3.35749	2.74629	13.9254	4.93285	0	5.54259	31.6289	5.92217	9.0485	5.98241	0	0	6.71928	0	0	0	12.11	9.78934	7.8099	6.11859	0	0.858369	0	12.0903	2.60447	1.22533	3.66173	0	0	0.538863	0	4.18806	0	0.927065	0	0	0	0	0	5.69375	13.8778	0	0
GO:0006383	transcription from RNA polymerase III promoter	NA	NA	7.69438	0.790828	9.11977	3.35749	2.82584	15.8882	4.93285	0	6.67329	32.2662	7.39362	7.65031	3.64277	1.26361	0	10.5956	0	0	0	11.6864	16.4559	8.02045	6.99318	0.451047	0.858369	0	12.0903	5.52504	1.22533	2.67429	3.06712	1.45647	0.538863	0	6.01523	2.16281	2.23287	0.67621	0	0	0	3.17669	5.97856	12.42	1.22257	0
GO:0001123	transcription initiation from bacterial-type RNA polymerase promoter	0.318989	0.0090398	1221.52	1102.08	1317.74	1302.93	1324.04	1152.37	1573.26	1209.41	1481.35	1577.01	1348.62	1460.68	1286.01	1468.73	1453.89	1529.07	1308.47	1712.26	1122.53	1356.71	1346.55	1266.14	1389.06	1208.14	1254.21	1082.42	1457.99	1132.09	1271.84	1282.16	1249.41	1143.11	750.574	1217.22	981.286	1016.3	1007.13	1435.27	1417.78	1154.1	1307.5	1075.24	1270.15	1218	1122.18	1396.98
GO:0006367	transcription initiation from RNA polymerase II promoter	NA	NA	8.41314	0.601081	4.43271	4.72031	5.73705	4.22202	5.3245	1.17378	3.23129	4.92478	7.39073	1.80504	0.892395	0.451179	0.959232	4.29759	0.175385	2.62515	0.192214	10.8708	10.0205	7.40675	8.69595	8.16512	9.76338	0.518998	0.344543	3.46505	1.05531	7.1855	0.25273	2.68314	0.506806	0.540995	10.8063	0.407154	0.520351	0.912197	2.51723	5.10032	0.231123	0.816733	4.31708	9.79377	1.19874	1.52926
GO:0000716	transcription-coupled nucleotide-excision repair, DNA damage recognition	0.0424957	0.734765	304.722	281.583	276.215	326.592	356.81	361.184	344.165	322.079	300.858	310.002	312.777	323.357	331.41	327.492	260.677	239.02	276.244	221.337	329.738	267.17	336.727	289.053	312.805	342.254	316.464	330.674	286.049	429.334	369.779	447.647	320.927	372.17	255.671	396.466	284.194	377.53	394.014	269.314	253.502	274.747	330.347	258.089	371.121	338.494	353.504	404.949
GO:0007179	transforming growth factor beta receptor signaling pathway	NA	NA	1.38075	0.405759	0.644641	6.24258	0.765232	1.90143	0.935356	1.04438	0.266069	0.71971	1.8828	1.89576	1.16228	0.451179	0.998202	0.625789	0.261729	0.291342	0.251329	1.33635	1.30977	0.746217	1.66449	2.28953	1.16345	0.588539	0.151258	0.700771	1.09474	1.0594	0.331857	0.664078	0.506806	0.538642	0.626903	0.454	0.484824	0.880924	0.551453	0.339317	0.27378	0.816733	1.41137	1.82919	1.24567	1.52926
GO:0006415	translational termination	0.153718	0.21784	233.421	225.317	258.034	164.475	265.279	280.886	228.132	280.613	175.743	172.14	200.484	161.861	246.695	171.043	172.684	120.123	181.947	102.42	260.851	186.793	244.412	288.688	353.766	217.067	199.644	230.806	199.946	247.602	211.896	170.132	276.787	255.124	223.605	166.859	304.489	192.427	272.059	207.232	141.6	232.189	160.993	181.152	271.506	243.845	216.09	181.974
GO:0019985	translesion synthesis	NA	NA	0.443636	0.405759	0.644641	0.631991	0.720764	1.79456	0.895366	0.909803	0.266069	0.542237	1.72529	1.80504	0.921669	0.518789	0.959232	0.51252	0.175385	0.291342	0.192214	1.13998	1.28126	0.637461	3.57816	0.751836	1.09854	0.518998	0.151258	0.627893	1.05531	0.986708	0.25273	0.623624	0.506806	0.529684	1.53932	0.407154	0.484824	0.936131	0.426174	0.292866	0.231123	0.816733	1.55302	1.71798	1.19874	1.52926
GO:0006313	transposition, DNA-mediated	0.0523124	0.676566	13273.2	17365.2	12335.4	6509.76	9130.01	17445.3	6564.81	18925.5	5472.69	6646.98	8072.43	6557.53	10782.9	9749.98	6594.38	5549.53	4582.96	8360.03	19189.4	9338.55	4891.94	5254.92	4687.25	5474.71	7574.53	14316.2	6501.35	5580.9	8333.87	4600.73	4571.49	6067.21	1555.55	1860.3	38513.9	6721.88	12169.2	5456.28	5757.3	21912.8	4627.32	13244.2	7815.1	4365.13	1747.65	1687.54
GO:0005992	trehalose biosynthetic process	NA	NA	15.0953	0.960743	4.47949	13.0711	26.6718	7.04361	32.2902	8.64157	6.74184	10.2467	10.0949	11.4876	6.8527	7.06959	8.13508	8.31837	4.93491	20.0345	5.17306	11.5941	6.23033	4.13912	5.59916	3.74189	3.66053	6.09427	11.3315	5.88548	19.7134	21.4285	10.6559	7.41843	0.426027	1.58769	2.32821	0.736528	4.2497	6.98117	4.90804	0	6.86544	10.792	6.95937	4.45494	3.87505	4.56962
GO:0006099	tricarboxylic acid cycle	0.0783477	0.531774	6349.74	6790.89	7069.97	6870.12	7472.3	6868.77	9042.41	7493.27	7827.6	7597.63	7388.38	7256.23	6792.47	7851.2	7762.02	8359.56	7694.9	7781.76	6365.73	6878.98	7694.54	7673.14	8727.58	6390.6	6543.4	6621.93	7596.74	5843.93	7769.53	7386.62	7505.7	6904.29	5883.79	7388.62	6500.17	6335.09	5997.26	7968.17	8049.98	6873.82	7037.49	6256.65	6875.66	7279.06	7417.63	8376.69
GO:0019432	triglyceride biosynthetic process	NA	NA	0	1.06076	1.80908	3.91302	4.37517	0.845042	4.03157	1.00459	1.64406	0.868654	1.08612	1.02439	0	0	1.25176	2.64786	0.745348	0	0	1.90272	0	0.887995	0	0	0.8105	3.03992	0	0	0.844843	1.81109	1.12296	1.31272	0	0	0.512576	1.1173	0	0	0.5678	0	0	2.48761	1.44724	0	0	0
GO:0001680	tRNA 3'-terminal Cellular_ComponentsA addition	NA	NA	1.40363	0.565704	0	0.441725	1.09313	2.06793	18.814	3.05597	0.283372	0.578547	0.410435	1.80487	2.66972	2.38554	2.32621	5.95857	0	0	1.53493	0.529731	0	0	4.29315	3.04994	2.68888	0.842955	0	2.91846	7.96891	1.96241	0.690915	1.48288	0.296525	8.56695	1.56225	6.78031	0.680182	0	0	0	0	0	0.729698	3.44931	8.76988	4.24392
GO:0001682	tRNA 5'-leader removal	-0.313638	0.0103361	120.081	63.7536	12.6946	36.4213	23.6966	26.0586	8.6264	36.1131	197.178	43.9622	22.0809	23.9971	41.6685	13.5008	220.028	319.591	196.609	139.02	132.186	35.3388	10.8732	11.4788	14.8774	77.8283	91.3978	27.0021	77.2777	8.26139	15.6442	10.3726	15.1957	71.0654	3.52797	0.914537	61.8578	19.2786	26.7083	137.39	219.126	25.065	226.923	236.42	12.4128	12.0939	4.29007	0
GO:0030488	tRNA methylation	NA	NA	17.4976	1.0702	12.0372	7.05742	1.61858	1.14274	1.04645	0.222212	21.4058	41.7241	5.37203	6.64376	5.7176	3.51393	26.1439	28.6723	9.33383	27.1848	7.39022	8.58984	2.94235	1.05052	1.03675	7.48487	3.13642	1.32419	13.1639	3.10162	0.935777	5.24645	7.70801	12.2464	0.454805	1.09064	1.60826	1.80705	1.20718	16.7312	28.5938	1.83629	4.76103	10.3784	0	7.2984	1.9653	0
GO:0031119	tRNA pseudouridine synthesis	0.131004	0.294421	123.492	129.065	108.351	42.9073	92.0335	131.055	131.159	215.455	36.2884	24.0563	66.7684	55.2902	122.518	95.9291	66.6413	44.473	41.3843	36.2276	130.131	66.2259	53.8077	47.4899	47.276	41.8302	43.3381	93.1856	38.1413	39.1864	102.924	75.458	31.5881	50.6057	24.9421	59.6298	185.149	71.2223	135.762	54.2225	46.176	110.656	47.1664	69.0235	120.967	28.3217	35.1802	36.0376
GO:0006388	tRNA splicing, via endonucleolytic cleavage and ligation	NA	NA	30.6139	7.76323	1.89403	8.65775	0	2.63076	2.19493	0	36.0325	10.3303	7.22439	0	0.641629	0	54.0932	74.3503	57.9267	18.3518	16.8097	9.79759	1.91653	0	0	14.3454	11.0737	1.48796	10.7618	0	0	0	12.4313	19.5787	0	0	6.07775	1.04255	0	39.3561	41.3369	8.04675	69.3537	80.9992	0.586122	1.38281	1.61509	0
GO:0034227	tRNA thio-modification	NA	NA	7.87017	3.88671	0.887182	1.95339	0.466707	4.04739	1.26325	0.810908	15.7198	18.0969	6.14329	0.959944	0.743489	5.66562	30.276	11.854	14.0789	6.51652	2.67594	5.47778	2.68459	1.45597	1.0721	2.38521	7.83745	0.889515	10.1905	0.863562	0.832992	0.738207	3.30186	6.88684	0.299712	1.30341	6.56028	0.782617	0.49828	10.514	12.0335	11.4097	4.60126	9.22522	2.92935	0.930487	0.527886	2.58891
GO:0002949	tRNA threonylcarbamoyladenosine modification	0.275118	0.0253714	148.641	261.825	96.6494	92.3066	190.11	301.681	176.161	348.149	74.7591	45.5902	186.872	114.476	220.175	187.545	79.7274	62.1772	82.3943	55.9343	185.695	137.478	98.1217	111.194	117.667	94.4589	97.3941	174.222	63.9682	104.898	118.927	106.667	75.9794	128.642	56.6808	83.4879	272.679	119.289	183.357	71.6562	64.3647	159.486	87.9663	116.654	165.915	106.328	89.3901	75.1204
GO:0002100	tRNA wobble adenosine to inosine editing	0.402121	0.000817182	72.8656	98.6933	62.3169	36.029	93.6903	129.192	129.787	200.816	39.3553	52.6611	51.4572	49.8664	98.8014	146.949	33.4898	38.0447	35.6661	87.6899	86.6186	72.6546	20.8151	27.7354	46.3878	17.7664	32.4467	62.1513	58.2133	25.1155	100.77	30.2311	21.3986	27.9579	6.17721	16.9973	123.366	28.0877	56.5932	21.9679	36.1207	77.6613	39.0624	56.1597	58.9093	6.93686	17.4108	15.8287
GO:0002098	tRNA wobble uridine modification	0.314157	0.0102035	418.272	401.318	442.337	510.981	440.654	449.061	530.477	485.691	440.135	442.879	487.101	453.012	476.574	533.856	487.905	404.691	419.426	398.038	439.538	427.278	454.835	364.385	428.102	441.595	441.361	448.321	428.763	491.903	498.114	566.326	442.506	486.186	410.406	491.31	409.511	490.718	482.988	394.634	427.493	360.952	470.55	342.925	572.005	465.209	466.84	573.587
GO:0000162	tryptophan biosynthetic process	0.427019	0.000349302	469.094	467.924	425.17	404.489	670.903	644.922	826.872	785.272	340.757	413.666	524.939	414.527	521.025	537.858	387.168	349.39	390.484	295.723	448.109	501.477	364.115	390.394	457.74	302.752	428.874	472.409	311.848	340.836	630.774	514.8	348.731	378.977	218.37	302.853	585.82	353.823	449.385	337.311	319.339	450.723	275.89	306.8	470.982	321.277	269.539	338.099
GO:0019441	tryptophan catabolic process to kynurenine	0.475671	5.43e-05	52.3082	70.9609	90.3583	90.9261	68.4577	46.4212	219.199	85.9661	67.1933	72.414	86.8725	104.022	110.238	127.197	74.035	69.1144	68.3584	103.806	63.6051	73.3828	47.2112	49.1256	104.291	45.2401	61.9968	51.163	109.752	47.3284	99.202	73.4032	56.0054	33.4484	40.7721	78.2577	39.2269	56.3987	50.0852	85.8681	90.1058	40.8759	54.2113	44.823	65.8697	46.4698	47.1947	59.5998
GO:0006436	tryptophanyl-tRNA aminoacylation	-0.210103	0.0904116	556.198	432.676	516.773	533.735	507.467	456.154	530.997	430.005	553.372	603.519	521.475	440.68	470.107	503.972	664.61	676.911	676.501	480.473	493.043	531.324	403.124	392.244	410.573	534.355	469.911	397.325	629.869	505.063	524.33	579.893	624.243	534.6	333.645	486.977	405.677	435.714	433.223	589.337	744.848	519.158	508.368	556.151	494.376	471.551	412.974	530.421
GO:0006571	tyrosine biosynthetic process	0.0334559	0.789716	68.041	45.7386	94.9695	51.6122	55.3065	64.9347	95.9507	67.6607	76.8166	84.267	58.7003	65.6003	48.1598	69.5689	115.761	111.353	103.185	101.652	69.8181	41.0069	53.0444	34.9291	69.1418	43.7796	38.402	32.0208	117.438	30.7175	58.3029	26.6582	34.345	34.3675	6.32866	29.4928	57.576	34.2235	18.2056	59.7255	83.1763	39.1483	58.6566	95.6556	54.8086	24.5934	12.9251	33.3254
GO:0006437	tyrosyl-tRNA aminoacylation	0.201026	0.105553	321.758	300.996	367.733	380.257	377.785	385.688	488.492	411.183	384.957	323.21	291.537	340.556	369.419	334.121	341.722	374.697	331.485	366.772	345.373	318.098	339.9	312.905	371.828	333.224	324.497	343.555	289.001	396.416	451.789	510.138	350.846	429.133	250.867	382.18	273.768	308.815	335.769	330.246	348.526	297.904	399.94	302.336	354.773	355.705	335.079	429.921
GO:0006744	ubiquinone biosynthetic process	0.262732	0.0330676	643.144	692.604	557.352	477.897	550.469	688.886	888.65	814.933	498.097	465.578	543.567	516.425	646.369	670.315	608.735	492.929	432.368	405.579	699.199	505.4	387.981	361.096	635.167	455.146	422.157	599.533	497.537	503.855	721.679	589.845	378.224	521.496	278.228	444.957	664.601	464.87	598.06	432.011	517.483	551.365	521.865	469.861	561.345	443.087	411.85	420.309
GO:0006011	UDP-glucose metabolic process	0.447389	0.000165719	131.808	117.766	192.084	153.499	132.233	150.729	274.057	185.625	127.765	134.714	164.068	158	167.476	155.193	181.181	135.353	148.145	138.475	135.17	132.455	112.912	114.405	204.116	93.7505	105.149	123.049	182.268	88.2669	207.351	124.242	102.383	107.786	80.2772	119.667	100.132	105.921	103.122	137.584	179.712	120.289	128.738	95.5098	143.454	114.725	131.509	141.034
GO:0019277	UDP-N-acetylgalactosamine biosynthetic process	0.229805	0.0634254	233.377	242.019	197.132	215.268	336.353	304.278	364.803	389.022	204.132	232.973	296.636	241.316	260.357	311.416	194.903	193.152	185.782	92.7269	272.134	204.863	289.891	196.817	298.531	217.038	201.037	282.287	181.249	235.1	324.353	297.248	221.491	222.968	232.09	266.512	269.23	251.085	284.35	181.188	152.234	205.785	219.321	194.031	332.894	230.572	238.755	259.468
GO:0006048	UDP-N-acetylglucosamine biosynthetic process	0.132288	0.289673	55.3278	113.915	72.2909	58.6693	98.219	112.492	130.633	194.29	39.5305	50.7395	87.8135	57.0439	107.897	86.1868	41.1351	42.4352	52.8245	40.7951	94.4056	56.217	63.5885	72.0885	91.5638	55.6395	49.8238	114.855	19.134	63.8077	108.717	78.0622	60.2515	82.438	44.8855	79.248	120.305	86.044	116.221	31.8111	45.1926	91.8212	47.2652	56.0758	88.6853	78.6859	96.0363	93.5085
GO:0044206	UMP salvage	0.15127	0.225346	176.006	199.186	102.74	89.2924	184.225	156.255	105.85	177.548	118.185	83.9708	175.322	113.486	124.442	130.431	93.2264	102.915	88.9467	34.3317	106.663	146.872	181.337	245.704	426.08	113.904	110.773	179.798	106.038	96.6373	117.611	106.258	154.47	88.5916	149.073	140.789	248.155	169.897	197.369	150.608	100.824	181.135	74.2926	110.772	187.592	173.036	166.933	124.199
GO:0009826	unidimensional cell growth	NA	NA	0	0.0359126	0	2.04728	0.292202	0	1.96799	1.38495	0	0.0477954	0.307712	0	0	0	0	0	0	0	0	0.519486	0	0	1.29609	0	0	0.0697977	0.428598	0	0	0	0.35181	1.90438	0.295341	0	0.0487016	0	0	0	1.00045	0.0688125	0	1.02199	0	0.0707662	0	0.151795
GO:0009291	unidirectional conjugation	NA	NA	22.281	23.6277	9.01906	1.41297	12.8804	19.4855	28.991	18.689	3.19216	7.93886	22.1077	9.14897	8.41674	9.82018	1.58815	8.35176	4.67604	0	30.2792	13.6153	7.01072	7.95032	88.3263	5.52036	15.7721	23.7218	7.71699	5.84886	3.88293	3.11899	3.73621	2.64032	1.4319	0	58.8064	38.2023	12.4969	3.79766	2.93061	42.482	2.87068	11.4937	16.9148	3.91538	0.602536	0
GO:0006636	unsaturated fatty acid biosynthetic process	NA	NA	1.70046	0.570528	0	2.13609	2.82747	1.04462	1.16695	0.160907	0.198853	0.410337	0.672645	0	0	3.26603	0.765058	0.485855	2.00987	0	0.276053	3.50255	0.486319	0	0	11.9732	2.59626	0	0.0592849	0.731766	0	1.43648	1.67395	0.371033	2.67719	0	0.336974	0.313116	0.367167	0.241731	0.868534	0	0	2.08342	1.61538	1.30746	0.677187	2.18321
GO:0006223	uracil salvage	0.140407	0.260819	170.499	196.976	102.184	90.304	181.019	152.958	102.136	169.72	117.424	74.7478	169.801	112.139	121.634	122.114	93.2264	100.734	88.002	22.3526	106.663	144.695	179.816	245.704	426.08	109.966	111.766	177.955	106.038	92.5504	108.049	104.426	153.94	89.0647	147.983	140.789	246.47	168.252	197.882	150.608	100.824	177.028	74.2926	109.35	185.134	172.649	164.079	126.354
GO:0043419	urea catabolic process	0.540292	2.83e-06	799.413	930.315	957.06	1167.44	1099.55	1026.18	1787.54	1369.75	871.646	844.364	929.006	1006.19	1272.63	1256.04	842.257	761.597	783.717	800.897	1077.84	960.544	832.758	892.941	1042.63	922.123	849.723	1012.77	843.406	840.853	1298.15	1089.86	774.409	967.118	944.006	1136.59	891.606	1098.85	1105.79	797.961	746.841	812.579	959.647	859.747	1451.97	834.513	1064.03	1137.65
GO:0006228	UTP biosynthetic process	-0.320386	0.0087256	863.336	800.563	946.156	1067.12	851.661	816.697	1069.06	673.565	929.236	909.124	761.626	993.411	797.804	903.741	823.332	739.077	955.379	702.366	1005.33	655.661	984.336	934.7	945.611	1071.61	1080.49	1005.03	1107.57	1394.24	973.843	1040.22	915.823	1252.18	962.608	1561.96	665.594	1384.73	1276.58	746.923	835.469	724.016	1339	786.142	864.972	1045	1198.17	1329.12
GO:0009099	valine biosynthetic process	-0.169407	0.173884	3045.03	2993.03	3033.45	3154.7	3255.48	2932	3276.07	2780.47	3606.4	3311.13	3387.66	3082.09	2806.04	3049.67	3456.93	3656.87	3731.69	3008.85	2820.7	3067.47	3556.51	3684.5	3708.97	3172.98	2960.74	2934.5	3146.95	2863.24	3063.27	3184.87	3572.21	3184.23	2393.4	3300.09	3060.6	2979.72	2873.75	3620.17	3753.39	3401.49	3295.08	3019.78	2852.54	3396.94	3031.76	3499.03
GO:0006438	valyl-tRNA aminoacylation	-0.0467216	0.709506	306.322	345.042	255.608	278.96	410.769	423.762	512.499	446.572	295.08	287.776	310.562	304.514	316.266	413.878	302.422	324.75	303.682	235.078	348.559	301.943	330.66	330.4	404.222	306.393	283.201	333.705	268.602	373.88	447.436	443.555	311.243	353.172	227.917	360.165	347.821	337.775	348.784	303.376	266.373	307.605	322.679	303.225	365.615	342.994	342.584	403.925
GO:0001570	vasculogenesis	NA	NA	0	0	0	0	0	0	0	0	0	0	0	0	0	0	0	0	0	0	0	0	0	0	0	0	0	0	0	0	0	0	0	0	0	0	0	0	0	0	0	0	0	0	0	0.938929	0	0
GO:0010228	vegetative to reproductive phase transition of meristem	NA	NA	0.404646	0	1.43998	1.48957	0.909548	0	0.439255	0.66784	1.90175	2.54557	3.01808	2.60882	0	0.448278	0	18.2648	1.86718	0	1.92512	0.873603	3.01345	0	1.75121	0	0.416889	2.84736	0.945107	0.724127	0.264483	2.25146	0	1.05151	1.63289	1.28694	0	0	0.471615	1.40268	14.9043	0.0361679	0.956808	0.576592	0	1.16967	0.879198	0
GO:0006904	vesicle docking involved in exocytosis	NA	NA	0.106459	0	6.29867	5.30782	1.44255	2.8414	0.0981801	4.96725	1.08211	7.24156	5.70638	10.814	9.21281	0.578143	0	0.593863	0	6.36352	2.86816	9.22872	4.27854	3.81141	1.41252	0.840167	7.28565	0	1.47319	2.78798	0.604289	2.89991	0	0	0	0.61713	2.23461	0	0	0.629619	1.73788	0	0	0	7.59637	3.32455	0.414799	0
GO:0006906	vesicle fusion	NA	NA	8.18548	1.359	3.37316	5.39794	5.78376	3.18368	1.3261	0.531214	1.22959	1.70748	1.24561	0.0317282	0.786652	1.42115	0.148457	3.38202	2.11621	1.18309	0	3.3934	8.02083	4.68713	1.12092	10.0107	0.887222	0.0417761	0	3.73847	4.00007	3.05841	1.15391	3.22099	0	0	2.79305	0.139163	0.734826	8.0917	4.28569	0.198456	0	0.408493	3.00948	7.0785	0.852315	0
GO:0006903	vesicle targeting	NA	NA	0.0754367	0.0224052	0	0.0322682	0.0361045	0.0911215	0	0.00198214	0.0127777	0	0.0231317	0	0.0834894	0	0	0	0	0.292364	0	0.0759198	0	0.0232587	0.00654363	0.0153797	0	0.116529	0.0536001	0.014839	0	0.0652777	0.0119373	0	0	0.0138152	0.0247307	0	0	0	0	0.0365993	0	0	0.0668848	0	0.0284938	0.0738416
GO:0039702	viral budding via host ESCRT complex	NA	NA	0	0	0	0	0	0	0	0	0	0	0	0	0	0	0	0	0	0	0	0	0	0	0	0.555574	0	0	0	0	0	0	0	0	0	0	0	0	0	0	0	0	0	0	0	0	0	0
GO:0019069	viral capsid assembly	NA	NA	0.418547	0	0	0	0	0	0	0	0	8.46553	0	0	0	0	0	0	0	0	0	0	0	0	0	0	1.49936	0.878751	0	2.25562	0.585373	0	0	0	0.115932	0	1.10964	0	0.20627	0	0	0	0	0	0	0	0	0
GO:0019080	viral gene expression	NA	NA	1.11392	0.726935	3.76295	3.15588	1.04683	2.18621	1.27706	1.44109	0.280843	1.95646	1.97426	1.95046	1.19305	16.0155	15.2271	0.974033	0.566788	0.751015	0.192214	2.11236	1.47665	0.881032	1.08993	1.23895	1.09854	0.768715	2.76893	0.862157	2.53168	1.921	0.536667	0.944472	3.45211	0.753309	0.719678	0.7171	0.825489	1.25381	0.658765	0.36664	0.531273	1.11704	2.37122	2.13153	2.578	2.29783
GO:0019076	viral release from host cell	NA	NA	5.36957	0.739371	3.37316	0	0.698531	0.103684	0.614096	0	0	0	0	0	0.288404	0	0.0519598	1.17611	2.11621	1.18309	0.492433	0.887526	1.57789	0.374508	0	0.555574	0	0.0417761	0	0	0	1.45354	1.14453	0	0	0	0	0	0	6.90969	0	0	0	0	0	3.78344	0	0
GO:0019062	virion attachment to host cell	NA	NA	0	0	0	0	0	0	0	0	0	0	0	0	0	0	0	0	0	0	0	0	0	0	0	0	0	0	0	0	0	0	0	0	0	0	0	0	0.525931	0	0	0	0	0	0	0	0	0
GO:0007601	visual perception	NA	NA	0	0	0	0	0	0	0	0	0	0	0	0	0	0	0	0	0	0	0	0	0	0	0.0125608	0	0	0.406826	0	0	0	0	0	0	0	0	0.767758	0	0	0	0	0	0	0	0	0	0	0
GO:0051180	vitamin transport	NA	NA	0	0	0	0	2.34945	0	0	0	0	0.479251	0.670363	0	0	0	0.691335	1.95908	1.95368	0	0	0.895013	0.955764	0.499129	10.3304	0	0	0	0	0	1.85788	0	0	0.963379	0	2.91456	1.36903	0.775728	1.61209	0	1.13592	0	0	0	2.37684	0	0	5.32088
GO:0045493	xylan catabolic process	NA	NA	67.7157	78.3584	13.5274	3.04353	12.5936	12.3777	19.2799	43.7854	0	7.53223	6.03387	11.1705	16.0755	16.2947	0	1.54735	4.94475	1.02839	45.3594	20.1652	12.5634	10.5303	0.626759	3.13133	9.09255	22.8104	9.59746	3.00214	32.7864	8.02817	5.22343	5.45998	2.20117	2.16056	50.148	7.30803	47.4711	0	4.56393	76.5511	1.59253	23.1034	11.5588	1.23846	2.04767	0.973476
GO:0005997	xylulose metabolic process	NA	NA	0	0	0	0	0.474968	0	5.21358	0.58905	0	0	1.06497	1.87808	0	0	0	0	0	0	0	1.46467	0	0	21.8544	0	0	0	0.318352	0.409347	0	0	0.793149	0	0	0	1.77018	1.73485	0.38251	0	0	0	0	0	3.84713	0	0.357867	0
[truncated: 25 more columns]
