# Supplementary material for: Microbial diversity, genomics, and phage–host interactions of cyanobacterial harmful algal blooms
Source: mSystems. 2024 Jun 10;9(7):e00709-23. doi: 10.1128/msystems.00709-23 (PMC11265339; doi:10.1128/msystems.00709-23)
Supplement: Data S2 — Cyanobacteria metagenome assembled genome abundances and environmental metadata associated with metagenome samples. [file msystems.00709-23-s0002.xlsx]

## Sheet: Environmental-data
Supplemental data 2a. Environmental data associated with metagenomes generated from Lake Okeechobee for DNA analyses.
		Sample Name (Table S1)
Variable Name	Units	CLV01A_5_2019	CLV01A_6_2019	CLV01A_7_2019	CLV01A_8_2019	KISSR0_5_2019	KISSR0_6_2019	KISSR0_7_2019	KISSR0_8_2019	L001_4_2019	L001_5_2019	L001_6_2019	L001_7_2019	L001_8_2019	L001_9_2019	L004_4_2019	L004_5_2019	L004_6_2019	L004_7_2019	L004_8_2019	L005_5_2019	L005_6_2019	L005_8_2019	L005_9_2019	L006_8_2019	L007_8_2019	L008_7_2019	L008_8_2019	LZ2_7_2019	LZ2_8_2019	LZ25A_4_2019	LZ25A_5_2019	LZ25A_6_2019	LZ25A_8_2019	LZ25A_9_2019	LZ30_7_2019	LZ30_8_2019	LZ40_4_2019	LZ40_5_2019	LZ40_6_2019	LZ40_8_2019	LZ40_9_2019	PALMOUT_4_2019	PALMOUT_5_2019	PALMOUT_6_2019	PALMOUT_8_2019	PALMOUT_9_2019	Pelbay_8_2019	POLES3S_8_2019
alkalinity	as total CaCO3	102	108	115	97	41	72	38	28	95	110	116	104	84	38	105	107	114	115	106	105	106	97	97	102	100	126	103	55	60	113	100	106	95	93	104	99	109	111	113	109	97	103	104	100	96	89	98	95
ammonium	mg/L	0.013	0.01	0.005	0.009	0.017	0.009	0.441	0.036	0.013	0	0.009	0	0.012	0.024	0.01	0.009	0.01	0.007	0.008	0.008	0.011	0.011	0.014	0.012	0.016	0.005	0.007	0.086	0.013	0.008	0.013	0.015	0.008	0.017	0	0.006	0.01	0.01	0.01	0.009	0.016	0.007	0.01	0.008	0.007	0.021	0.03	0.014
chlorophyll a	ug/L	12	22.8	21.7	29.9	28.3	31.3	12.9	34.1	11.4	15	43	38.7	45.1	26.3	7.98	7.01	6.29	11.3	10.5	24.8	7.66	16.6	17.1	4.27	5.76	10.3	13.4	46	26.2	7.66	9.72	2.99	7.57	13.3	8.51	11.8	10.3	5.93	10.1	13.1	16.9	23.4	11.4	3.74	2.33	22.4	7	1.57
color	PCU	27	25	23	24	50	40	438	127	34	23	23	27	46	176	23	30	22	20	18	22	21	16	28	19	23	20	17	282	76	24	24	23	25	25	19	18	24	22	21	19	19	29	21	21	33	53	22	21
depth	meters	2.6	2.58	2.3	2.8	1.5	1.99	1.7	1.7	2.6	2.4	2.34	2.4	2.6	3.2	3.2	2.9	2.87	3.1	3.1	1.6	1.63	1.9	2.7	2.2	1.5	2.2	2.8	1.2	1.4	1.2	1.1	1	1.2	1.5	2	2.2	3.4	3.2	3.09	3.3	4.1	1.2	1.2	0.9	1.2	1.7	1.2	1.2
Dissolved oxygen	mg/L	7.73	7.23	6.9	7.02	5.9	5.73	2.45	3.59	8.33	7.54	6.78	7	7.37	1.45	8.58	7.6	7.14	7.23	7.72	8.54	8.01	9.06	7.98	7.3	7.41	7.37	8.85	5.91	6.79	8.05	7.51	8.05	7.48	7.24	8.84	8.02	8.52	7.76	7.12	7.85	0.693	8.67	8.71	7.5	0.066	7.9	6.73	7.9
Nitrate	mg/L	0.223	0.017	0.059	0.147	0	0	0	0	0.223	0.283	0.025	0.027	0.009	0.072	0.308	0.261	0.2	0.078	0.059	0	0	0	0.037	0.167	0.061	0.047	0	0.012	0	0.377	0.379	0.009	0.01	0.025	0	0.04	0.254	0.328	0.085	0.078	0.145	0	0.284	0	0	0	0.111	0
Nitrate + nitrite	mg/L	0.228	0.019	0.062	0.15	0	0	0	0	0.223	0.283	0.025	0.029	0.009	0.077	0.312	0.264	0.205	0.08	0.059	0	0	0	0.04	0.169	0.061	0.05	0	0.09	0	0.377	0.379	0.009	0.01	0.025	0	0.04	0.257	0.33	0.087	0.078	0.148	0	0.286	0	0	0	0.115	0
pH	units	8.2	8.4	8	8	7.3	8	6.7	6.6	8.1	8.2	8.4	8.2	8.4	7.7	8.3	8.2	8.2	8.2	8.2	8.7	8.6	8.8	8.4	8.1	8.1	8.1	8.5	7.4	7.4	8.1	8.2	8.7	8.2	8.2	8.6	8.3	8.3	8.3	8.2	8.2	8.2	8.7	8.4	8.6	8.3	8.4	7.9	8.4
Ortho phosphate	mg/L	0.058	0.039	0.041	0.042	0.01	0.002	0.123	0	0.049	0.044	0.019	0.016	0	0.023	0.067	0.056	0.055	0.058	0.054	0.013	0.024	0	0.04	0.063	0.051	0.042	0.03	0.039	0.002	0.067	0.077	0.026	0.021	0.018	0.024	0.043	0.063	0.079	0.057	0.056	0.056	0.002	0.069	0.028	0.002	0	0.052	0
Total phosphate	mg/L	0.155	0.118	0.216	0.145	0.092	0.085	0.166	0.092	0.185	0.153	0.151	0.172	0.108	0.121	0.168	0.149	0.146	0.221	0.124	0.097	0.065	0.026	0.104	0.106	0.082	0.157	0.083	0.068	0.067	0.174	0.173	0.054	0.067	0.066	0.058	0.081	0.151	0.171	0.138	0.116	0.149	0.1	0.119	0.064	0.024	0.045	0.086	0.024
secchi disk depth	meters	0.2	0.2	0.2	0.25	0.6	0.45	0.3	0.4	0.3	0.3	0.2	0.3	0.4	0.2	0.3	0.3	0.2	0.2	0.25	0.7	0.8	0.9	0.1	0.4	0.7	0.2	0.4	0.2	0.7	0.2	0.3	1	1	0.7	1.4	1	0.2	0.3	0.3	0.3	0.1	0.3	0.6	0.9	1.2	0.7	0.75	1.2
electric conductivity	uM/cm	400	414	419	395	229	304	180	185	368	418	438	402	363	208	393	411	418	427	409	422	407	403	395	402	402	418	413	227	266	402	400	416	382	403	402	399	405	417	425	422	410	404	418	396	395	407	394	387
temperature	degrees Celcius	27.3	30.8	26.7	28.8	26.7	29.8	29	28.5	22.5	26.7	29.5	28.3	28.1	29.2	23.1	26.8	29.8	28.6	28.8	27.4	31.6	28.9	30.5	27.9	27.9	28.5	29.7	27.9	27.7	22.4	26.3	30.7	28.2	29.4	29.6	28.3	23	26.9	29.4	29.1	29.7	23.6	27.9	31.9	29.4	30.7	27.6	28.5
total Nitrogen	mg/L	1.25	1.02	1.68	1.43	1.24	1.35	2.05	1.69	1.65	1.37	1.47	1.65	1.56	1.38	1.4	1.24	1.14	1.57	0.968	1.07	0.821	0.969	0.898	0.937	0.835	1.23	0.859	1.55	1.3	1.55	1.47	0.779	0.869	0.951	0.794	0.899	1.31	1.27	1.12	0.965	1.13	1.64	1.14	0.805	0.82	1.22	0.922	0.812
total suspended solids	mg/L	34	16	83	32	19	13	9	18	44	35	41	48	28	18	23	27	21	76	22	20	8	6	13	7	-3	45	14	18	9	42	34	-3	3	8	-3	5	22	29	23	15	24	31	8	-4	-3	7	-4	-3
turbidity	NTU	48.2	22	70	31.7	8.8	9.7	2.9	7.7	61.3	51.6	38.8	33.9	19	11.1	56.5	53	48.9	67.5	27	12.5	6.6	5.4	22	18.2	8.2	51.2	15.1	7.8	5.9	51.8	44.7	3.8	6.3	9.6	4.8	6.8	49.4	57.5	36	22.3	36	14.1	15.1	4.5	1.9	6.8	6.8	1.4
Volatile suspended solids	mg/L	11	7	29	12	12	9	5	13	15	12	17	20	14	8	7	9	6	24	7	9	5	5	-5	-3	-3	14	6	9	6	16	12	-3	3	4	-3	3	7	9	8	5	6	23	4	-4	-3	5	-4	-3
[truncated: 12 more columns]

## Sheet: Cyanobacterial MAG abundances
Supplemental data 2b. Abundances of cyanobacterial metagenome assembled genomes (MAGs).
	Sample name (corresponds to Table S1)
MAG_label (Fig. 5, Table S4)	CLV01A_5_2019	CLV01A_6_2019	CLV01A_7_2019	CLV01A_8_2019	L001_4_2019	L001_5_2019	L001_6_2019	L001_7_2019	L001_8_2019	L001_9_2019	L004_4_2019	L004_5_2019	L004_6_2019	L004_7_2019	L004_8_2019	L005_5_2019	L005_6_2019	L005_8_2019	L005_9_2019	L006_8_2019	L007_8_2019	L008_7_2019	L008_8_2019	LZ30_7_2019	LZ30_8_2019	LZ40_4_2019	LZ40_5_2019	LZ40_6_2019	LZ40_8_2019	LZ40_9_2019	S308_4_2019	S308_5_2019	S308_6_2019	S308_7_2019	S308_9_2019	PALMOUT_4_2019	PALMOUT_5_2019	PALMOUT_6_2019	PALMOUT_8_2019	PALMOUT_9_2019	Pelbay_8_2019	POLES3S_8_2019	LZ25A_4_2019	LZ25A_5_2019	LZ25A_6_2019	LZ25A_8_2019	LZ25A_9_2019	RITTAE_8_2019	KISSR0_5_2019
Nodosilinea Bin.005	9.92e-09	1.77e-08	1.53e-08	2.7e-08	9.07e-09	1.34e-08	4.15e-08	3.39e-08	8.14e-08	4.74e-08	5.69e-09	4.48e-09	5.88e-09	4.05e-09	5.87e-09	2.94e-08	1.12e-08	1e-08	1.88e-08	5.41e-09	6.34e-09	2.41e-09	1.55e-08	6.76e-09	6.72e-09	1.2e-08	4.34e-09	8.84e-09	5.31e-09	1.07e-08	6.28e-09	7.74e-09	2.31e-08	1.25e-08	2.11e-08	7.27e-07	1.05e-08	5.64e-09	1.35e-07	2.95e-09	1.02e-08	5.64e-09	5.29e-09	6.54e-09	6.85e-09	5.83e-09	1.37e-08	5.57e-09	1.2e-07
Cyanobium Bin.010	1.09e-07	7.43e-08	5.7e-08	1.05e-07	4.89e-08	5.45e-08	5.29e-08	5.36e-08	9.3e-08	7.5e-08	6.26e-08	4.93e-08	2.65e-08	1.7e-08	2.91e-08	3.06e-08	2.72e-08	2.45e-08	1.42e-07	4.43e-08	1.77e-08	1.16e-08	2.41e-07	6.53e-09	6.5e-09	3.07e-08	2.28e-08	2.33e-08	3.2e-08	5.83e-08	2.17e-08	4.82e-08	2.95e-08	2.27e-08	9.93e-09	5e-08	4e-08	6.68e-09	2.29e-08	2.43e-09	3.96e-08	4.52e-09	3.59e-08	6.23e-08	4.93e-09	7.85e-09	1.77e-08	3.21e-09	5.23e-08
Nodosilinea Bin.016	3.51e-09	5.62e-09	1.09e-08	1.73e-08	4.8e-09	4.39e-09	1.81e-08	2.22e-08	4.49e-08	3.11e-08	2.55e-09	2.01e-09	2.03e-09	2.5e-09	2.4e-09	1.16e-08	3.85e-09	3.46e-09	1.17e-08	2.83e-09	4.54e-09	1.29e-09	9.9e-09	4.62e-09	4.6e-09	4.13e-09	1.63e-09	3.09e-09	1.98e-09	5.6e-09	1.79e-09	2.72e-09	5.87e-09	7.8e-09	6.13e-09	3.27e-07	2.6e-09	3.34e-09	1.04e-07	2.08e-09	4.03e-09	3.78e-09	1.54e-09	2.77e-09	2.28e-09	4.43e-09	7.92e-09	3.98e-09	3.03e-08
Nodosilinea Bin.028	1.63e-08	1.6e-08	3.39e-08	3.65e-08	1.81e-08	1.42e-08	6.57e-08	7.07e-08	1.79e-07	9.9e-08	1.47e-08	1.16e-08	8.72e-09	9.15e-09	8e-09	2.52e-08	1.62e-08	1.46e-08	3.79e-08	6.88e-09	9.31e-09	4.32e-09	1.41e-08	1.42e-08	1.41e-08	1.58e-08	1.01e-08	1.36e-08	6.98e-09	1.84e-08	8.48e-09	1.76e-08	1.88e-08	1.98e-08	2.2e-08	4.6e-07	8.14e-09	1.76e-08	2.06e-07	1.08e-08	8.29e-09	1.97e-08	6.92e-09	1.18e-08	8.86e-09	6.3e-09	1.07e-08	9.57e-09	4.38e-08
Dolichospermum circinale Bin.037	4.14e-09	2.26e-08	5.55e-09	1.26e-09	5.89e-10	5.4e-10	1.5e-07	1.09e-08	2.6e-08	1.52e-08	2.39e-10	1.88e-10	5.34e-09	7.94e-10	2.99e-09	8.91e-09	2.64e-08	2.38e-08	5.67e-09	8.23e-10	2.18e-09	9.86e-10	1.88e-08	2.05e-07	2.04e-07	4.98e-10	9.01e-11	7.43e-09	7.12e-10	9.68e-10	3.94e-10	4.51e-10	1.24e-07	1.98e-08	3.79e-09	3.17e-08	3.72e-09	7.82e-09	1.02e-07	2.54e-09	7.72e-10	9.29e-09	1.73e-09	6.21e-10	7.05e-09	3.16e-09	1.02e-07	3.62e-08	8.24e-09
Cyanobiaceae Bin.066	2.99e-08	3.07e-08	2.04e-08	3.54e-08	2.2e-08	2.62e-08	2.57e-08	2.53e-08	3.97e-08	3.55e-08	2.02e-08	1.59e-08	2.71e-08	1.53e-08	3.66e-08	4.29e-08	4.87e-08	4.37e-08	4.6e-08	3.41e-08	4.39e-08	1.66e-08	1.01e-07	9.66e-08	9.61e-08	1.83e-08	1.79e-08	2.98e-08	3.53e-08	3.25e-08	1.41e-08	3.18e-08	2.26e-08	1.2e-08	1.91e-08	6.7e-08	5.47e-08	6.73e-08	1.75e-07	2.92e-08	3.16e-08	7.67e-08	3.94e-08	7.33e-08	4.74e-08	7.89e-08	2.96e-08	3.7e-08	5.41e-08
Vulcanococcus Bin.073	1.09e-07	9.48e-08	5.52e-08	2.14e-07	4.19e-08	5.38e-08	5.03e-08	6.68e-08	1.31e-07	9.35e-08	1.14e-07	9e-08	6.27e-08	6.13e-08	1.23e-07	1.25e-07	1.38e-07	1.24e-07	1.53e-07	1.15e-07	2.91e-07	3.8e-08	3e-07	7.89e-07	7.85e-07	1.07e-07	5.55e-08	6.26e-08	1.64e-07	1.28e-07	2.21e-07	1.07e-07	8.85e-08	5.17e-08	1.46e-07	3.06e-07	1.76e-07	5.61e-07	3.53e-07	2.87e-07	1.56e-07	7.51e-07	6.54e-08	1.99e-07	4.92e-07	6.63e-07	9.08e-08	3.67e-07	8.98e-08
Cyanobium Bin.096	1.07e-08	1.3e-08	1.31e-08	1.57e-08	3.75e-08	1.25e-08	1.29e-08	1.83e-08	1.73e-08	2.56e-08	1.24e-08	9.75e-09	5.88e-09	3.79e-09	6.38e-09	4.64e-08	1.36e-08	1.22e-08	1.81e-08	8.83e-09	7.93e-09	3.16e-09	3.25e-08	8.93e-09	8.89e-09	2.45e-08	5.19e-09	9.21e-09	5.5e-09	1.14e-08	1.41e-08	9.69e-09	1.41e-08	1.05e-08	7.28e-09	3.89e-08	2.75e-08	6.34e-09	1.62e-08	2.28e-09	9.8e-09	4.86e-09	1.93e-08	1.45e-08	6.06e-09	6.78e-09	1.67e-08	3.1e-09	4.56e-08
Cyanobium Bin.116	5.72e-08	1.79e-07	4.22e-08	3.35e-08	3.04e-08	3.22e-08	4.93e-08	2.82e-08	2.4e-08	3.95e-08	2.38e-08	1.87e-08	1.24e-07	4.26e-08	4.52e-08	5.66e-08	6.38e-08	5.73e-08	4.65e-08	3.8e-08	2.95e-08	2.36e-08	9.56e-08	3.48e-08	3.46e-08	2.37e-08	3.19e-08	1.27e-07	3.61e-08	3.02e-08	2e-08	1.03e-07	7.77e-08	1.92e-08	1.56e-08	4.51e-08	9.63e-08	2.41e-08	7.37e-08	1.24e-08	3.82e-08	2.01e-08	3.71e-08	1.23e-07	5.76e-08	3.46e-08	4.51e-08	1.21e-08	3.33e-08
Vulcanococcus Bin.123	6.44e-08	8.17e-08	1.16e-07	1.73e-07	7.84e-08	5.77e-08	5.76e-08	2.33e-07	1.78e-07	3.27e-07	3.86e-08	3.04e-08	5.81e-08	7.07e-08	2e-07	2.64e-07	2.13e-07	1.92e-07	3.39e-07	4.55e-07	5.23e-07	1.38e-07	1.09e-06	5.98e-07	5.94e-07	3.78e-08	3.27e-08	7.34e-08	1.8e-07	1.4e-07	3.88e-08	7.33e-08	1.04e-07	8.94e-08	1.06e-07	1.25e-07	1.63e-07	8.42e-07	2.58e-07	1.89e-07	4.36e-07	2.46e-07	1.26e-07	2.88e-07	3.2e-07	3.23e-07	1.89e-07	1.55e-07	1.03e-07
Cyanobiaceae Bin.139	2.24e-07	1.32e-07	1.62e-07	2.57e-07	1.54e-07	3.09e-07	1.59e-07	1.96e-07	1.51e-07	2.74e-07	1.38e-07	1.08e-07	1.37e-07	1.42e-07	4.37e-07	1.51e-07	9.03e-08	8.12e-08	2.69e-07	2.49e-07	1.1e-07	1.64e-07	5.71e-07	6.51e-08	6.48e-08	1.19e-07	1.67e-07	1.97e-07	3.01e-07	2.24e-07	1.02e-07	2.04e-07	9.21e-08	6.25e-08	1.36e-07	7.71e-08	2.9e-07	5.02e-08	4.28e-08	1.8e-08	6.88e-08	4.35e-08	3.11e-07	3.25e-07	4.03e-08	5.22e-08	6.84e-08	2.29e-08	5.15e-08
Cyanobiaceae Bin.144	1.15e-07	9.07e-08	8.83e-08	1.37e-07	8.71e-08	1.53e-07	1.05e-07	1.16e-07	8.23e-08	1.62e-07	6.6e-08	5.2e-08	7.22e-08	7.46e-08	1.73e-07	1.32e-07	7.66e-08	6.88e-08	1.82e-07	1.13e-07	6.36e-08	6.13e-08	3.07e-07	5.89e-08	5.86e-08	6.29e-08	6.6e-08	1.08e-07	1.26e-07	1.23e-07	4.87e-08	1e-07	5.88e-08	4.04e-08	6.38e-08	7.34e-08	2.15e-07	4.55e-08	4.74e-08	1.68e-08	5e-08	3.86e-08	1.37e-07	1.65e-07	3.86e-08	5.07e-08	5.47e-08	2.03e-08	4.43e-08
Cyanobiaceae Bin.149	1.08e-08	1.07e-08	6.32e-09	8.58e-09	6.1e-09	8.41e-09	7.25e-09	6.95e-09	5.98e-09	9.74e-09	6.08e-09	4.79e-09	1e-08	5.38e-09	1.19e-08	1.17e-08	1.4e-08	1.26e-08	1.38e-08	1.06e-08	2.35e-08	6.18e-09	4.11e-08	3.41e-08	3.39e-08	5.29e-09	5.95e-09	1.04e-08	1.27e-08	9.96e-09	4.42e-09	1.28e-08	7.39e-09	4.07e-09	3.82e-09	6.8e-09	1.75e-08	4.33e-08	2.11e-08	1.35e-07	1.16e-08	6.32e-07	1.07e-08	2.7e-08	1.51e-08	1.12e-07	7.06e-09	1.73e-07	5.53e-09
Cyanobacteriia Bin.153	1e-09	1e-09	7.68e-10	1.94e-09	7.42e-10	8.91e-10	2.28e-09	4.33e-09	3.26e-08	6.07e-09	7.3e-10	5.75e-10	7.77e-10	5.1e-10	8.84e-10	3.85e-09	1.21e-09	1.09e-09	3.48e-09	8.95e-10	1.09e-09	3.74e-10	2.24e-09	1.83e-09	1.82e-09	8.57e-10	5.12e-10	9.07e-10	7.79e-10	2.7e-09	6.58e-10	1.05e-09	1.16e-09	5.09e-10	1.92e-09	3.31e-07	1.36e-09	1.82e-09	4.47e-08	7.31e-10	1.23e-09	1.49e-09	7.78e-10	1.49e-09	1.16e-09	1.39e-09	1.2e-09	1.17e-09	1.57e-08
Microcystis panniformis Bin.163	9.51e-08	1.66e-07	1.99e-08	7.12e-09	9.01e-10	1.92e-09	2.64e-08	8.37e-09	5.46e-08	1.17e-08	3.71e-10	2.92e-10	6.03e-09	6.56e-10	4.05e-08	7.58e-09	3.68e-08	3.31e-08	6.32e-09	1.25e-08	1.91e-08	4.2e-10	7.29e-09	8.51e-09	8.46e-09	2.28e-09	1.94e-10	7.84e-08	2.06e-09	2.71e-08	2.28e-09	6.31e-09	6.98e-07	1.88e-08	1.14e-08	3.32e-08	1.17e-09	1.19e-09	6.77e-08	7.28e-10	5.37e-08	1.64e-09	1.69e-09	8.83e-09	1.59e-09	1.12e-09	1.07e-07	1.64e-09	5.75e-08
Cyanobium Bin.183	6.73e-09	6.78e-09	5.56e-09	1.3e-08	5.94e-09	6.97e-09	9.44e-09	9.91e-09	2.43e-08	1.39e-08	4.33e-09	3.41e-09	5.06e-09	3.59e-09	7.56e-09	1.39e-08	1.22e-08	1.1e-08	1.06e-08	6.35e-09	5.64e-09	3.17e-09	2.4e-08	8.54e-09	8.49e-09	4.34e-09	4.06e-09	5.64e-09	6.72e-09	1.14e-08	3.12e-09	6.78e-09	5.12e-09	3.46e-09	5.52e-09	8.57e-08	1.16e-08	6.39e-09	1.82e-08	3.28e-09	6.32e-09	5.65e-09	7.2e-09	1.17e-08	4.77e-09	9.96e-09	9.07e-09	3.69e-09	1.56e-08
Microcystis Bin.196	9.31e-08	1.68e-07	5.58e-08	4.43e-08	1.09e-08	8.9e-09	3.12e-08	1.54e-08	6.57e-08	2.15e-08	1.56e-08	1.22e-08	2.22e-08	1.51e-08	1.45e-07	1.52e-08	4.5e-08	4.04e-08	3.88e-08	7.1e-08	2.29e-07	1.35e-08	3.13e-08	7.72e-08	7.68e-08	1.98e-08	1.29e-08	1.96e-07	1.79e-08	1.03e-07	3.17e-08	2.86e-08	6.85e-07	3.47e-08	2.87e-08	3.36e-08	3.39e-08	1.39e-08	6.88e-08	3.85e-09	8.29e-07	1e-08	2.32e-08	5.84e-08	1.09e-08	8.17e-09	4.84e-07	1.74e-08	6.5e-08
Microcystis panniformis Bin.196P	7.8e-08	1.42e-07	2.76e-08	1.38e-08	6.79e-10	1.25e-09	1.74e-08	8.16e-09	4.16e-08	1.14e-08	3.1e-10	2.44e-10	6.32e-09	4.33e-09	9.78e-08	6.31e-09	1.49e-07	1.34e-07	1.58e-08	6.52e-08	9.55e-08	1.23e-08	3.21e-08	9.64e-08	9.58e-08	2.28e-09	4.05e-10	9.52e-08	3.52e-08	4.59e-08	1.49e-09	7.67e-09	6e-07	2.07e-08	1.11e-08	2.19e-08	2.48e-09	1.52e-07	4.81e-08	3.14e-09	2.81e-07	6.44e-09	1.82e-09	1.39e-08	6.73e-07	2.76e-08	1.72e-07	2.36e-08	4.22e-08
Pseudanabaena Bin.218	1.5e-08	1.27e-08	4.75e-09	8.55e-09	5.17e-09	4.9e-09	4.29e-09	2.23e-09	4.08e-09	3.13e-09	4.95e-09	3.9e-09	8.82e-09	2.88e-09	1.49e-08	4.85e-09	6.78e-09	6.1e-09	1.05e-08	9.85e-09	4.25e-08	5.2e-09	6.14e-09	1.27e-08	1.26e-08	7.46e-09	5.32e-09	1.21e-08	6.15e-09	1.11e-08	6.45e-09	1.11e-08	1.92e-08	8.77e-09	9.34e-09	7.88e-09	8.07e-09	3.45e-09	6.96e-09	2.54e-10	1.21e-07	2.81e-10	7.81e-09	1.13e-08	9.53e-09	1.24e-09	6.65e-08	2.21e-10	3.41e-09
Cyanobium Bin.223	3.88e-08	3.06e-08	3.02e-08	4.69e-08	3.53e-08	3.48e-08	3.92e-08	4.15e-08	1.28e-07	5.81e-08	2.52e-08	1.98e-08	1.79e-08	1.41e-08	5.33e-08	1.49e-07	7.04e-08	6.33e-08	6.63e-08	3.82e-08	3.04e-08	1.48e-08	2.71e-07	3.09e-08	3.07e-08	2.73e-08	2.43e-08	3.19e-08	4.44e-08	4.18e-08	1.92e-08	4.28e-08	2.65e-08	1.88e-08	2.75e-08	1.26e-07	1.16e-07	2.01e-08	9.05e-08	8.96e-09	3.53e-08	1.49e-08	4.66e-08	6.08e-08	1.69e-08	3.08e-08	7.93e-08	1.06e-08	8.21e-08
Nodosilinea Bin.225	6.23e-11	9.4e-11	1.84e-10	3.07e-09	6.21e-11	6.32e-11	1.83e-09	3.63e-09	3.67e-08	5.08e-09	7.62e-11	6e-11	1.36e-11	4.31e-11	3.42e-10	1.48e-09	2.44e-11	2.19e-11	1.37e-09	7.45e-11	2.66e-11	1.49e-11	7.79e-11	2.94e-11	2.93e-11	1.32e-10	2.59e-11	7.62e-11	4.01e-11	2.33e-09	1.39e-11	3.89e-11	1.42e-10	1.13e-10	1.83e-09	8.84e-08	2e-11	3.13e-11	3.95e-09	3.77e-11	6.29e-11	2.84e-11	6.44e-12	2.96e-11	2.47e-11	4.56e-11	4.61e-11	2.06e-11	2.66e-09
Prochlorotricheae Bin.226	5.52e-10	5.5e-10	3.41e-10	2.21e-08	3.92e-10	5.2e-10	1.19e-09	4.85e-09	1.13e-07	6.79e-09	3.47e-10	2.74e-10	6.12e-10	2.37e-10	6.64e-10	7.16e-10	7.06e-10	6.34e-10	9.94e-09	4.61e-10	5.4e-10	2.69e-10	1.21e-09	9.8e-10	9.75e-10	3.59e-10	4.65e-10	6.07e-10	4.29e-10	1.14e-08	3.39e-10	6.41e-10	5.69e-10	2.76e-10	6.33e-09	2.36e-09	6.89e-10	9.71e-10	2.92e-09	3.54e-10	5.72e-10	8.29e-10	5.39e-10	9.06e-10	5.66e-10	7.8e-10	6.26e-10	6.51e-10	6.58e-10
Cyanobium Bin.278	8.61e-09	7.79e-09	6.31e-09	8.96e-09	7.23e-09	8.58e-09	7.98e-09	7.98e-09	1.95e-08	1.12e-08	5.28e-09	4.16e-09	6.26e-09	4.61e-09	9.37e-09	1.4e-08	1.28e-08	1.15e-08	1.14e-08	8.18e-09	7.65e-09	3.93e-09	2.79e-08	1.15e-08	1.15e-08	5.06e-09	4.92e-09	6.82e-09	8.25e-09	7.98e-09	3.93e-09	8.73e-09	6.23e-09	3.68e-09	4.64e-09	2.66e-08	1.49e-08	9.39e-09	3.33e-08	4.68e-09	8e-09	8.62e-09	9.76e-09	1.47e-08	7.12e-09	1.32e-08	9.67e-09	5.16e-09	1.52e-08
Cyanobium Bin.284	2.24e-08	2.23e-08	2.23e-08	2.43e-08	2.08e-08	2.44e-08	3.8e-08	3.35e-08	5.27e-08	4.7e-08	1.35e-08	1.06e-08	1.51e-08	1.11e-08	2.36e-08	7.61e-08	4.56e-08	4.09e-08	3.3e-08	2.09e-08	1.76e-08	1.01e-08	8.91e-08	2.26e-08	2.25e-08	1.35e-08	1.28e-08	1.78e-08	1.95e-08	1.93e-08	1.11e-08	2.27e-08	2.14e-08	1.84e-08	1.27e-08	1.07e-07	3.94e-08	2.03e-08	8.09e-08	9.09e-09	2.05e-08	1.6e-08	2.33e-08	3.55e-08	1.5e-08	3.01e-08	4.5e-08	1.24e-08	6.22e-08
Cyanobiaceae Bin.296	1.51e-08	1.54e-08	1.05e-08	1.47e-08	1.04e-08	1.3e-08	1.15e-08	1.12e-08	1.16e-08	1.56e-08	9.49e-09	7.47e-09	1.33e-08	7.46e-09	1.77e-08	1.85e-08	2.13e-08	1.92e-08	1.97e-08	1.52e-08	1.84e-08	8.63e-09	4.94e-08	3.47e-08	3.45e-08	8.53e-09	8.93e-09	1.4e-08	1.77e-08	1.53e-08	6.69e-09	1.7e-08	1.1e-08	5.28e-09	7.47e-09	1.64e-08	2.69e-08	2.03e-08	3.12e-08	1.63e-08	1.35e-08	3.84e-08	1.78e-08	3.52e-08	1.58e-08	2.78e-08	1.16e-08	1.64e-08	1.53e-08
Cyanobium Bin.320	8.29e-09	9.06e-09	1.57e-08	1.74e-08	1.52e-08	9.23e-09	1.21e-08	1.38e-08	1.76e-08	1.94e-08	7.12e-09	5.61e-09	4.3e-09	6.2e-09	1.29e-08	2.08e-08	1.29e-08	1.16e-08	5.49e-08	6.27e-09	1.04e-08	4.73e-09	4.61e-08	8.64e-09	8.59e-09	1.11e-08	4.47e-09	7.21e-09	6e-09	1.28e-08	5.87e-09	6.94e-09	9.92e-09	1.56e-08	1.75e-08	3.56e-08	1.16e-08	2.93e-09	1.12e-07	2.94e-09	1.45e-08	4.27e-09	8.68e-09	7.62e-09	2.62e-09	8.35e-09	1.47e-07	5.22e-09	3.91e-08
Cyanobium Bin.330	1.7e-08	1.85e-08	2.54e-08	3.53e-08	9.63e-08	2.57e-08	3.37e-08	3.3e-08	3.51e-08	4.62e-08	4.4e-08	3.46e-08	7.42e-09	6.34e-09	6.91e-09	8.37e-08	2.08e-08	1.87e-08	4.72e-08	8.51e-09	6.81e-09	3.15e-09	4.28e-08	7.55e-09	7.51e-09	6.35e-08	1.09e-08	2.05e-08	6.03e-09	3.67e-08	3.12e-08	1.3e-08	1.6e-08	1.98e-08	2.12e-08	1.37e-07	4.13e-08	5.88e-09	4.6e-08	5.71e-09	1.25e-08	9.02e-09	3.33e-08	1.78e-08	3.8e-09	8.35e-09	3.32e-08	9.63e-09	1.76e-07
Leptolyngbyaceae Bin.353	8.53e-09	1.18e-08	5.66e-08	1.21e-08	1.19e-08	1.21e-08	4.77e-08	5.56e-08	5.06e-08	7.78e-08	8.15e-09	6.41e-09	1.74e-09	2.44e-08	4.68e-09	1.77e-08	1.31e-09	1.17e-09	2.01e-08	2.07e-09	5.66e-10	2.36e-09	4.47e-09	4.9e-10	4.88e-10	6.76e-09	6.65e-09	2.7e-09	3.06e-09	1.08e-08	5.83e-09	7.98e-09	2.19e-08	1.52e-08	1.93e-08	9.83e-08	6.88e-10	2.04e-10	1.17e-08	3.1e-10	9.55e-10	1.3e-10	6.19e-10	3.63e-10	1.21e-10	6.01e-10	1.99e-09	4.54e-10	1.33e-07
Nodosilinea Bin.393	8.19e-09	1.3e-08	3.31e-08	2.84e-08	1.33e-08	7.79e-09	5.45e-08	5.72e-08	1.38e-07	8.01e-08	6.72e-09	5.29e-09	2.35e-09	6.74e-09	4.74e-09	2.25e-08	4.12e-09	3.7e-09	3.82e-08	2.81e-09	2.36e-09	1.81e-09	1.96e-08	1.29e-08	1.29e-08	9.11e-09	2.84e-09	7.17e-09	2.41e-09	1.16e-08	3.62e-09	4.53e-09	1.93e-08	2.57e-08	1.22e-08	4.98e-07	2.28e-09	1.78e-09	5.49e-07	6.6e-10	4.02e-09	1.71e-09	1.76e-09	2.23e-09	1.16e-09	1.57e-09	1.11e-08	1.43e-09	5.04e-08
Cyanobium Bin.413	1.69e-08	1.55e-08	1.27e-08	1.75e-08	1.41e-08	1.64e-08	1.92e-08	1.74e-08	2.78e-08	2.43e-08	9.79e-09	7.71e-09	1.17e-08	7.75e-09	1.75e-08	3.4e-08	3.22e-08	2.89e-08	2.15e-08	1.52e-08	1.39e-08	7.54e-09	5.59e-08	2.1e-08	2.09e-08	9.93e-09	9.54e-09	1.31e-08	1.5e-08	1.43e-08	7.65e-09	1.71e-08	1.3e-08	8.39e-09	7.81e-09	4.08e-08	2.88e-08	1.86e-08	3.55e-08	8.04e-09	1.44e-08	1.59e-08	1.69e-08	2.74e-08	1.26e-08	2.56e-08	2.02e-08	1.08e-08	2.52e-08
[truncated: 21 more columns]
