# Supplementary material for: Microbial diversity, genomics, and phage–host interactions of cyanobacterial harmful algal blooms
Source: mSystems. 2024 Jun 10;9(7):e00709-23. doi: 10.1128/msystems.00709-23 (PMC11265339; doi:10.1128/msystems.00709-23)
Supplement: Data S3 — Abundances of pathways within each cyanobacterial metagenome assembled genome from Lake Okeechobee. [file msystems.00709-23-s0003.xlsx]

## Sheet: SEED functions
Supplemental data 3. Metagenome assembled genome gene annotations from RAST (3). Percentages represent the percentage of genes within that pathway out of total genes present in each genome.
MAG_label (Fig. 5, Table S4)	Alanine_biosynthesis	Arginine_Biosynthesis_extended	Arginine_Deiminase_Pathway	Arginine_and_Ornithine_Degradation	Aromatic_amino_acid_degradation	Aromatic_amino_acid_interconversions_wit*	Bacilysin_biosynthesis	Branched-Chain_Amino_Acid_Biosynthesis	Chorismate:_Intermediate_for_synthesis_o*	Chorismate_Synthesis	Cyanophycin_Metabolism	Cysteine_Biosynthesis	Glutamine,_Glutamate,_Aspartate_and_Aspa*	Glycine_and_Serine_Utilization	Glycine_cleavage_system	HMG_CoA_Synthesis	Histidine_Biosynthesis	Lysine_Biosynthesis_DAP_Pathway	Lysine_degradation	Methionine_Biosynthesis	Methionine_Degradation	Methionine_Salvage	Phenylalanine_and_Tyrosine_Branches_from*	Polyamine_Metabolism	Proline,_4-hydroxyproline_uptake_and_uti*	Proline_Synthesis	Serine_Biosynthesis	Threonine_and_Homoserine_Biosynthesis	Threonine_degradation	Tryptophan_synthesis	Urea_decomposition	Acetyl-CoA_fermentation_to_Butyrate	Alpha-acetolactate_operon	Beta-Glucoside_Metabolism	Butanol_Biosynthesis	CO2_uptake,_carboxysome	Calvin-Benson_cycle	Carboxysome	Chitin_and_N-acetylglucosamine_utilizati*	D-Sorbitol(D-Glucitol)_and_L-Sorbose_Uti*	D-galactarate,_D-glucarate_and_D-glycera*	D-ribose_utilization	Deoxyribose_and_Deoxynucleoside_Cataboli*	Di-Inositol-Phosphate_biosynthesis	Dihydroxyacetone_kinases	Entner-Doudoroff_Pathway	Ethanolamine_utilization	Fermentations:_Mixed_acid	Formaldehyde_assimilation:_Ribulose_mono*
Nodosilinea Bin.005	0.00191	0.00136	0.00027	0	0	0	0	0.00163	0.00054	0.00136	0.00109	0.00245	0.00082	0.00054	0.00109	0	0.00191	0.00109	0	0.00136	0.00163	0.00054	0.00082	0.00109	0	0.00054	0	0.00027	0	0.00054	0.00218	0	0	0	0	0.00436	0.00027	0.00027	0	0	0	0.00027	0.00054	0.00027	0	0.00082	0	0.00136	0
Cyanobium Bin.010	0.00179	0.00179	0	0.00045	0	0	0	0.00313	0.00045	0.00134	0	0.00357	0.00179	0	0.00089	0	0.00179	0.00223	0.00089	0.00223	0.00089	0.00179	0.00089	0.00089	0	0.00089	0.00045	0.00045	0	0.00045	0.00357	0	0	0	0	0.00581	0.00045	0.00089	0	0	0.00089	0	0.00089	0.00045	0	0.00045	0	0.00089	0
Nodosilinea Bin.016	0.00117	0.00146	0	0	0	0	0	0.00204	0.00058	0.00117	0.00058	0.0035	0.00321	0.00029	0.00146	0	0.00263	0.00146	0	0.00321	0.00175	0	0.00058	0.00204	0	0.00117	0	0.00029	0	0.00029	0.00292	0	0	0	0	0.0073	0.00029	0	0	0	0	0	0.00058	0.00029	0	0.00088	0	0.00058	0
Nodosilinea Bin.028	0.00194	0.00162	0	0	0	0.00032	0	0.00129	0.00032	0.00162	0.00097	0.00259	0.00324	0.00065	0.00032	0.00065	0.00259	0.00162	0	0.00356	0.00162	0.00032	0.00065	0.00324	0	0.00129	0	0.00032	0	0.00065	0.00162	0	0	0	0.00065	0.00453	0.00065	0.00032	0	0	0	0.00032	0.00065	0.00065	0	0.00129	0	0.00065	0
Dolichospermum circinale Bin.037	0.00117	0.00117	0	0	0.00023	0	0	0.00188	0.00094	0.00117	0.0007	0.00258	0.00211	0.00023	0.00047	0	0.00188	0.00141	0	0.00258	0.00094	0.00023	0.0007	0.00047	0.00023	0.00047	0	0.00047	0.00023	0.00047	0.00211	0	0	0.00047	0	0.00329	0.00047	0.0007	0.00023	0	0	0	0.00047	0.00023	0	0.00117	0.00023	0.0007	0
Cyanobiaceae Bin.066	0.00136	0.00273	0	0	0	0	0	0.00409	0.00136	0.00227	0	0.00409	0.00182	0.00091	0.00136	0	0.00273	0.00182	0.00045	0.00227	0.00182	0.00091	0.00091	0.00273	0	0.00091	0	0.00045	0	0.00045	0.00591	0	0	0	0	0.00409	0.00045	0.00091	0.00045	0	0	0	0.00045	0.00045	0	0.00136	0	0.00091	0
Vulcanococcus Bin.073	0.00141	0.00188	0	0	0	0	0	0.00424	0.00188	0.00283	0	0.00377	0.00141	0.00047	0.00236	0	0.00283	0.00283	0	0.00283	0.00141	0.00141	0.00094	0.00094	0	0.00094	0	0.00094	0	0	0.00047	0	0	0	0	0.00518	0.00047	0.00047	0.00047	0	0.00047	0	0.00047	0.00047	0	0.00377	0	0.00094	0
Cyanobium Bin.096	0.0007	0.00105	0	0	0	0	0	0.00387	0.00105	0.00211	0	0.00352	0.0007	0	0.00105	0	0.00211	0.0007	0	0.00176	0.00105	0.00141	0.00141	0.00141	0	0.00035	0	0.00035	0	0.00035	0.00457	0	0.00035	0	0	0.00492	0.00035	0.00035	0.00035	0	0.00035	0	0.00035	0.0007	0	0.00246	0	0.00105	0
Cyanobium Bin.116	0.00144	0.00116	0	0	0	0	0	0.0026	0.00116	0.00116	0	0.00144	0.00144	0.00029	0.00116	0	0.00231	0.00202	0	0.00144	0.00144	0.00116	0.00058	0.00173	0	0.00058	0	0	0	0.00029	0.00289	0	0	0	0	0.00231	0.00029	0.00029	0.00029	0	0	0	0.00087	0.00029	0	0.00144	0	0.00058	0
Vulcanococcus Bin.123	0.00197	0.00158	0	0	0	0	0	0.00474	0.00158	0.00237	0	0.00316	0.00197	0	0.00118	0	0.00197	0.00276	0.00039	0.00276	0.00197	0.00158	0.00039	0.00237	0.00118	0.00118	0	0.00039	0	0	0.00434	0	0	0	0	0.00631	0	0.00039	0	0	0.00039	0.00039	0.00039	0.00039	0.00039	0.00197	0	0.00079	0
Cyanobiaceae Bin.139	0.00118	0.00197	0	0.00039	0	0	0	0.00315	0.00079	0.00236	0	0.00197	0.00236	0.00039	0.00079	0	0.00236	0.00197	0.00039	0.00079	0.00118	0.00157	0.00157	0.00157	0.00079	0.00079	0	0.00039	0	0.00039	0.00669	0	0	0	0	0.00157	0.00079	0	0.00039	0	0.00039	0	0.00079	0.00039	0.00118	0.00157	0	0.00079	0
Cyanobiaceae Bin.144	0.00171	0.00171	0	0.00034	0	0	0	0.00206	0.00103	0.0024	0	0.0024	0.00206	0.00034	0.00171	0	0.00274	0.00171	0.00034	0.00171	0.0024	0.00103	0.00137	0.00206	0.00103	0.00103	0.00069	0	0	0	0.00446	0	0	0	0	0.00343	0.00069	0.00034	0	0	0.00034	0	0.00069	0.00034	0.00034	0.00103	0	0.00069	0
Cyanobiaceae Bin.149	0.00192	0.00256	0	0	0	0	0	0.0032	0.00128	0.00192	0	0.00192	0.00192	0.00064	0.00064	0	0.0032	0.00256	0	0.00192	0.00064	0.00192	0.00192	0.00192	0.00064	0.00064	0	0.00064	0	0.00064	0.00768	0	0.00064	0	0	0.00512	0	0.00064	0	0	0	0	0.00064	0.00064	0	0.00256	0	0.00064	0
Cyanobacteriia Bin.153	0.00175	0.00175	0	0	0	0	0	0.00315	0.00175	0.0021	0.0007	0.00315	0.0035	0.00035	0.00105	0	0.0021	0.00175	0	0.0014	0.00105	0.00035	0.00105	0.00105	0	0.00105	0	0.00035	0	0.00035	0.0042	0	0	0	0	0.00491	0.0007	0	0	0	0	0	0.0007	0.0007	0	0.0014	0	0.0007	0
Microcystis panniformis Bin.163	0.00181	0.00181	0	0	0	0	0	0.00242	0.00121	0.00121	0.00091	0.00423	0.00302	0.0006	0.0006	0	0.00302	0.00181	0.0003	0.00211	0.00211	0.00151	0.0006	0.00151	0	0.0006	0	0.0003	0	0.0003	0.00332	0.0003	0	0	0	0.00483	0.0003	0.00121	0	0	0	0	0	0.0006	0	0.00121	0	0.00151	0
Cyanobium Bin.183	0.00094	0.00156	0	0	0	0	0	0.00188	0.00125	0.00188	0	0.00219	0.00188	0.00031	0.00125	0	0.00188	0.00094	0	0.00156	0.00125	0.00125	0.00094	0.00125	0.00062	0.00094	0	0.00062	0	0	0.00375	0	0	0	0.00031	0.00281	0.00031	0.00031	0.00031	0	0	0	0.00031	0.00031	0	0.00094	0	0.00062	0
Microcystis Bin.196	0.00109	0.00191	0	0	0	0	0	0.00273	0.00027	0.00136	0.00082	0.00328	0.00328	0.00027	0.00055	0	0.00109	0.00164	0.00027	0.00136	0.00109	0.00027	0.00055	0.00109	0	0.00082	0	0.00027	0	0.00027	0.00164	0.00027	0	0	0	0.00355	0.00055	0.00109	0	0	0	0	0.00027	0.00027	0	0.00027	0	0.00109	0
Microcystis panniformis Bin.196P	0.00105	0.00122	0	0	0.00035	0	0.00017	0.00157	0.00052	0.00087	0.00052	0.00279	0.00157	0.00087	0.00052	0	0.00157	0.0007	0.00017	0.00105	0.0007	0.00087	0.00052	0.00105	0	0.00052	0	0.00017	0	0.00017	0.00227	0.00017	0	0	0	0.00279	0.00035	0.0007	0	0	0	0	0.00017	0.00017	0	0.0007	0	0.00052	0
Pseudanabaena Bin.218	0.00108	0.00173	0	0	0	0	0	0.00173	0.0013	0.00173	0.00043	0.00217	0.00152	0.00022	0.00087	0	0.0013	0.00108	0	0.00217	0.00043	0.00043	0.00065	0.00108	0.00022	0.00065	0	0	0	0	0.00217	0	0	0	0.00043	0.00477	0.00043	0.00022	0.00043	0	0.00022	0.00022	0	0.00022	0	0.00087	0	0.00087	0
Cyanobium Bin.223	0.00131	0.00196	0	0	0	0	0	0.00294	0.00098	0.00196	0	0.00294	0.00131	0.00065	0.00131	0	0.00326	0.00196	0.00033	0.00163	0.00196	0.00163	0.00131	0.00131	0	0.00098	0	0.00033	0	0.00033	0	0	0.00033	0	0	0.00326	0.00033	0.00065	0.00033	0.00033	0	0	0.00065	0.00033	0.00065	0.00163	0	0.00131	0
Nodosilinea Bin.225	0.00195	0.00195	0	0	0	0	0	0.00292	0.00162	0.00162	0.00065	0.00357	0.00195	0.00032	0.0013	0	0.0026	0.00162	0	0.00162	0.00097	0.00032	0.00097	0.00097	0	0.00097	0	0.00032	0.00032	0.00032	0.00357	0	0	0	0	0.00389	0.00032	0	0	0	0	0	0.00032	0.00032	0	0.0013	0	0.00097	0
Prochlorothricheae Bin.226	0.00156	0.00182	0	0	0	0	0	0.00207	0.0013	0.00104	0.00052	0.00311	0.0013	0.00026	0.00052	0	0.0013	0.0013	0.00026	0.00104	0.00078	0.00026	0.00052	0.00104	0	0.00078	0	0.00026	0.00026	0.00026	0.00182	0	0	0	0	0.00441	0.00026	0.00026	0	0	0.00078	0	0.00052	0.00078	0	0.00078	0	0.00052	0
Cyanobium Bin.278	0.00101	0.00168	0	0	0	0	0	0.00269	0.00067	0.00168	0	0.00369	0.00168	0.00034	0.00101	0	0.00235	0.00134	0.00034	0.00168	0.00134	0.00101	0.00101	0.00134	0.00034	0.00067	0	0	0	0.00034	0.00336	0	0	0	0	0.00437	0.00067	0.00034	0.00034	0	0	0	0.00067	0.00034	0	0.00134	0	0.00067	0.00034
Cyanobium Bin.284	0.00096	0.00161	0	0	0	0	0	0.00257	0.00096	0.00193	0	0.00353	0.00225	0.00032	0.00064	0	0.00225	0.00161	0.00064	0.00161	0.00064	0.00128	0.00096	0.00128	0	0.00096	0	0.00032	0	0	0.00417	0	0	0	0	0.00353	0.00032	0.00064	0.00096	0	0	0	0.00032	0.00032	0	0.00096	0	0.00064	0
Cyanobiaceae Bin.296	0.00203	0.00243	0	0.00041	0	0	0	0.00324	0.00122	0.00243	0	0.00081	0.00122	0.00041	0.00122	0	0.00284	0.00162	0	0.00203	0.00203	0.00122	0.00122	0.00162	0.00041	0.00041	0	0.00041	0	0.00081	0.00486	0	0	0	0	0.00486	0.00041	0.00081	0.00041	0	0.00041	0	0.00041	0.00041	0	0.00243	0	0.00081	0
Cyanobium Bin.320	0.00112	0.00168	0	0	0	0	0	0.00252	0.00112	0.00196	0	0.00252	0.00196	0.00028	0.00084	0	0.00224	0.00196	0.00084	0.00168	0.00084	0.00112	0.00084	0.0014	0.00028	0.00056	0	0.00028	0	0.00028	0.00308	0	0	0	0	0.00421	0.00028	0.00056	0.00028	0	0.00084	0	0.00056	0.00028	0	0.00168	0	0.00084	0
Cyanobium Bin.330	0.00172	0.00215	0	0	0	0	0	0.00343	0.00086	0.00215	0	0.00215	0.00172	0	0.00129	0	0.00343	0.00172	0.00086	0.00172	0.00129	0.00172	0.00086	0.00215	0.00043	0.00086	0.00043	0.00043	0	0.00086	0.00644	0	0	0	0.00043	0.00472	0.00043	0.00043	0.00043	0	0.00043	0	0.00086	0.00086	0	0.00172	0	0.00129	0
Leptolyngbyaceae Bin.353	0.00183	0.00137	0.00023	0	0	0	0	0.00251	0.00137	0.00137	0.00137	0.0032	0.00251	0.00023	0.00069	0	0.0016	0.00114	0.00023	0.00206	0.00091	0.00046	0.00069	0.00091	0	0.00091	0	0.00023	0.00023	0.00023	0.00229	0.00023	0	0	0.00023	0.00663	0.00046	0.00023	0	0	0.00023	0	0.00114	0.00023	0	0.00091	0	0.00137	0
Nodosilinea Bin.393	0.00171	0.00171	0	0	0	0	0	0.00285	0.00086	0.00171	0.00143	0.002	0.00228	0.00029	0.00143	0	0.00257	0.00171	0	0.00257	0.00143	0.00057	0.00086	0.00114	0	0.00114	0	0.00029	0	0.00057	0.00285	0	0	0	0	0.00514	0.00029	0.00029	0	0	0	0.00057	0.00057	0.00086	0	0.00114	0	0.00057	0
Cyanobium Bin.413	0.00128	0.00128	0	0	0	0	0	0.00193	0.00096	0.00257	0	0.00128	0.00257	0	0.00096	0	0.00161	0.00193	0	0.00161	0.00096	0.00128	0.00096	0.00161	0	0.00064	0	0.00032	0	0.00032	0.00161	0	0	0	0	0.00385	0.00032	0.00032	0.00064	0	0	0	0.00032	0.00032	0	0.00161	0	0.00064	0
[truncated: 260 more columns]

## Sheet: Key
KEY
Amino	Alanine_biosynthesis	Alanine biosynthesis
Acids
and
Derivatives
Arginine_Biosynthesis_extended	Arginine Biosynthesis extended
Arginine_Deiminase_Pathway	Arginine Deiminase Pathway
Arginine_and_Ornithine_Degradation	Arginine and Ornithine Degradation
Aromatic_amino_acid_degradation	Aromatic amino acid degradation
Aromatic_amino_acid_interconversions_wit*	Aromatic amino acid interconversions with aryl acids
Bacilysin_biosynthesis	Bacilysin biosynthesis
Branched-Chain_Amino_Acid_Biosynthesis	Branched-Chain Amino Acid Biosynthesis
Chorismate:_Intermediate_for_synthesis_o*	Chorismate: Intermediate for synthesis of PAPA antibiotics, PABA, anthranilate, 3-hydroxyanthranilate and more.
Chorismate_Synthesis	Chorismate Synthesis
Common_Pathway_For_Synthesis_of_Aromatic*	Common Pathway For Synthesis of Aromatic Compounds (DAHP synthase to chorismate)
Cyanophycin_Metabolism	Cyanophycin Metabolism
Cysteine_Biosynthesis	Cysteine Biosynthesis
Glutamate_dehydrogenases	Glutamate dehydrogenases
Glutamine,_Glutamate,_Aspartate_and_Aspa*	Glutamine, Glutamate, Aspartate and Asparagine Biosynthesis
Glutamine_synthetases	Glutamine synthetases
Glycine_Biosynthesis	Glycine Biosynthesis
Glycine_and_Serine_Utilization	Glycine and Serine Utilization
Glycine_cleavage_system	Glycine cleavage system
HMG_CoA_Synthesis	HMG CoA Synthesis
Histidine_Biosynthesis	Histidine Biosynthesis
Histidine_Degradation	Histidine Degradation
Isoleucine_degradation	Isoleucine degradation
Ketoisovalerate_oxidoreductase	Ketoisovalerate oxidoreductase
L-2-amino-thiazoline-4-carboxylic_acid-L*	L-2-amino-thiazoline-4-carboxylic acid-Lcysteine conversion
Leucine_Biosynthesis	Leucine Biosynthesis
Leucine_Degradation_and_HMG-CoA_Metaboli*	Leucine Degradation and HMG-CoA Metabolism
Lysine_Biosynthesis_DAP_Pathway	Lysine Biosynthesis DAP Pathway
Lysine_degradation	Lysine degradation
Methionine_Biosynthesis	Methionine Biosynthesis
Methionine_Degradation	Methionine Degradation
Methionine_Salvage	Methionine Salvage
Phenylalanine_and_Tyrosine_Branches_from*	Phenylalanine and Tyrosine Branches from Chorismate
Polyamine_Metabolism	Polyamine Metabolism
Proline,_4-hydroxyproline_uptake_and_uti*	Proline, 4-hydroxyproline uptake and utilization
Proline_Synthesis	Proline Synthesis
Serine_Biosynthesis	Serine Biosynthesis
Threonine_anaerobic_catabolism_gene_clus*	Threonine anaerobic catabolism gene cluster
Threonine_and_Homoserine_Biosynthesis	Threonine and Homoserine Biosynthesis
Threonine_degradation	Threonine degradation
Tryptophan_synthesis	Tryptophan synthesis
Urea_decomposition	Urea decomposition
Valine_degradation	Valine degradation
Carbohydrates	2-Ketogluconate_Utilization	2-Ketogluconate Utilization
2-methylcitrate_to_2-methylaconitate_met*	2-methylcitrate to 2-methylaconitate metabolism cluster
Acetoin,_butanediol_metabolism	Acetoin, butanediol metabolism
Acetyl-CoA_fermentation_to_Butyrate	Acetyl-CoA fermentation to Butyrate
Alpha-acetolactate_operon	Alpha-acetolactate operon
Beta-Glucoside_Metabolism	Beta-Glucoside Metabolism
Butanol_Biosynthesis	Butanol Biosynthesis
CO2_uptake,_carboxysome	CO2 uptake, carboxysome
Calvin-Benson_cycle	Calvin-Benson cycle
Carboxysome	Carboxysome
Chitin_and_N-acetylglucosamine_utilizati*	Chitin and N-acetylglucosamine utilization
D-Galacturonate_and_D-Glucuronate_Utiliz*	D-Galacturonate and D-Glucuronate Utilization
D-Sorbitol(D-Glucitol)_and_L-Sorbose_Uti*	D-Sorbitol(D-Glucitol) and L-Sorbose Utilization
D-Tagatose_and_Galactitol_Utilization	D-Tagatose and Galactitol Utilization
D-allose_utilization	D-allose utilization
D-galactarate,_D-glucarate_and_D-glycera*	D-galactarate, D-glucarate and D-glycerate catabolism
D-galactonate_catabolism	D-galactonate catabolism
D-gluconate_and_ketogluconates_metabolism	D-gluconate and ketogluconates metabolism
D-ribose_utilization	D-ribose utilization
Deoxyribose_and_Deoxynucleoside_Cataboli*	Deoxyribose and Deoxynucleoside Catabolism
Di-Inositol-Phosphate_biosynthesis	Di-Inositol-Phosphate biosynthesis
Dihydroxyacetone_kinases	Dihydroxyacetone kinases
Entner-Doudoroff_Pathway	Entner-Doudoroff Pathway
Erythritol_utilization	Erythritol utilization
Ethanolamine_utilization	Ethanolamine utilization
Fermentations:_Lactate	Fermentations: Lactate
Fermentations:_Mixed_acid	Fermentations: Mixed acid
Formaldehyde_assimilation:_Ribulose_mono*	Formaldehyde assimilation: Ribulose monophosphate pathway
Fructooligosaccharides(FOS)_and_Raffinos*	Fructooligosaccharides(FOS) and Raffinose Utilization
Fructose_utilization	Fructose utilization
Glycerol_and_Glycerol-3-phosphate_Uptake*	Glycerol and Glycerol-3-phosphate Uptake and Utilization
Glycerol_fermenation_to_1,3-propanediol	Glycerol fermenation to 1,3-propanediol
Glycogen_metabolism	Glycogen metabolism
Glycolate,_glyoxylate_interconversions	Glycolate, glyoxylate interconversions
Glycolysis_and_Gluconeogenesis	Glycolysis and Gluconeogenesis
Glycolysis_and_Gluconeogenesis,_includin*	Glycolysis and Gluconeogenesis, including Archaeal enzymes
Hexose_Phosphate_Uptake_System	Hexose Phosphate Uptake System
Inositol_catabolism	Inositol catabolism
Isobutyryl-CoA_to_Propionyl-CoA_Module	Isobutyryl-CoA to Propionyl-CoA Module
L-Arabinose_utilization	L-Arabinose utilization
L-ascorbate_utilization_(and_related_gen*	L-ascorbate utilization (and related gene clusters)
L-fucose_utilization	L-fucose utilization
L-fucose_utilization_temp	L-fucose utilization temp
L-rhamnose_utilization	L-rhamnose utilization
Lactate_utilization	Lactate utilization
Lacto-N-Biose_I_and_Galacto-N-Biose_Meta*	Lacto-N-Biose I and Galacto-N-Biose Metabolic Pathway
Lactose_and_Galactose_Uptake_and_Utiliza*	Lactose and Galactose Uptake and Utilization
Lactose_utilization	Lactose utilization
Malonate_decarboxylase	Malonate decarboxylase
Maltose_and_Maltodextrin_Utilization	Maltose and Maltodextrin Utilization
Mannitol_Utilization	Mannitol Utilization
Mannose_Metabolism	Mannose Metabolism
Melibiose_Utilization	Melibiose Utilization
Methanogenesis	Methanogenesis
Methanogenesis_from_methylated_compounds	Methanogenesis from methylated compounds
Methylcitrate_cycle	Methylcitrate cycle
Methylglyoxal_Metabolism	Methylglyoxal Metabolism
N-Acetyl-Galactosamine_and_Galactosamine*	N-Acetyl-Galactosamine and Galactosamine Utilization
Neotrehalosadiamine_(NTD)_Biosynthesis_O*	Neotrehalosadiamine (NTD) Biosynthesis Operon
One-carbon_metabolism_by_tetrahydropteri*	One-carbon metabolism by tetrahydropterines
Pentose_phosphate_pathway	Pentose phosphate pathway
Photorespiration_(oxidative_C2_cycle)	Photorespiration (oxidative C2 cycle)
Predicted_carbohydrate_hydrolases	Predicted carbohydrate hydrolases
Propanediol_utilization	Propanediol utilization
Propionate-CoA_to_Succinate_Module	Propionate-CoA to Succinate Module
Propionyl-CoA_to_Succinyl-CoA_Module	Propionyl-CoA to Succinyl-CoA Module
Pyruvate:ferredoxin_oxidoreductase	Pyruvate:ferredoxin oxidoreductase
Pyruvate_Alanine_Serine_Interconversions	Pyruvate Alanine Serine Interconversions
Pyruvate_metabolism_I:_anaplerotic_react*	Pyruvate metabolism I: anaplerotic reactions, PEP
Pyruvate_metabolism_II:_acetyl-CoA,_acet*	Pyruvate metabolism II: acetyl-CoA, acetogenesis from pyruvate
Ribitol,_Xylitol,_Arabitol,_Mannitol_and*	Ribitol, Xylitol, Arabitol, Mannitol and Sorbitol utilization
Serine-glyoxylate_cycle	Serine-glyoxylate cycle
Sucrose_utilization	Sucrose utilization
Sucrose_utilization_Shewanella	Sucrose utilization Shewanella
TCA_Cycle	TCA Cycle
Trehalose_Biosynthesis	Trehalose Biosynthesis
Trehalose_Uptake_and_Utilization	Trehalose Uptake and Utilization
Tricarballylate_Utilization	Tricarballylate Utilization
Unknown_sugar_utilization_(cluster_yphAB*	Unknown sugar utilization (cluster yphABCDEFG)
Xylose_utilization	Xylose utilization
Cell	Bacterial_Cytoskeleton	Bacterial Cytoskeleton
Division
and
Cell
Cycle
Control_of_cell_elongation_-_division_cy*	Control of cell elongation - division cycle in Bacilli
Cyanobacterial_Circadian_Clock	Cyanobacterial Circadian Clock
Heterocyst_formation_in_cyanobacteria	Heterocyst formation in cyanobacteria
Macromolecular_synthesis_operon	Macromolecular synthesis operon
MukBEF_Chromosome_Condensation	MukBEF Chromosome Condensation
Two_cell_division_clusters_relating_to_c*	Two cell division clusters relating to chromosome partitioning
YgjD_and_YeaZ	YgjD and YeaZ
Cell	Alginate_metabolism	Alginate metabolism
Wall
and
Capsule
CMP-N-acetylneuraminate_Biosynthesis	CMP-N-acetylneuraminate Biosynthesis
Capsular_Polysaccharide_(CPS)_of_Campylo*	Capsular Polysaccharide (CPS) of Campylobacter
Capsular_heptose_biosynthesis	Capsular heptose biosynthesis
Capsular_surface_virulence_antigen_loci	Capsular surface virulence antigen loci
Colanic_acid_biosynthesis	Colanic acid biosynthesis
D-Alanyl_Lipoteichoic_Acid_Biosynthesis	D-Alanyl Lipoteichoic Acid Biosynthesis
KDO2-Lipid_A_biosynthesis	KDO2-Lipid A biosynthesis
LOS_core_oligosaccharide_biosynthesis	LOS core oligosaccharide biosynthesis
Lipid_A-Ara4N_pathway_(_Polymyxin_resist*	Lipid A-Ara4N pathway ( Polymyxin resistance )
Lipid_A_modifications	Lipid A modifications
Lipopolysaccharide-related_cluster_in_Al*	Lipopolysaccharide-related cluster in Alphaproteobacteria
O-Methyl_Phosphoramidate_Capsule_Modific*	O-Methyl Phosphoramidate Capsule Modification in Campylobacter
Peptidoglycan_Biosynthesis	Peptidoglycan Biosynthesis
Phosphorylcholine_incorporation_in_LPS	Phosphorylcholine incorporation in LPS
Polysaccharide_deacetylases	Polysaccharide deacetylases
Pseudaminic_Acid_Biosynthesis	Pseudaminic Acid Biosynthesis
Rhamnose_containing_glycans	Rhamnose containing glycans
Serotype_determining_Capsular_polysaccha*	Serotype determining Capsular polysaccharide biosynthesis in Staphylococcus
Sialic_Acid_Metabolism	Sialic Acid Metabolism
Teichoic_and_lipoteichoic_acids_biosynth*	Teichoic and lipoteichoic acids biosynthesis
Teichuronic_acid_biosynthesis	Teichuronic acid biosynthesis
UDP-N-acetylmuramate_from_Fructose-6-pho*	UDP-N-acetylmuramate from Fructose-6-phosphate Biosynthesis
Xanthan_Exopolysaccharide_Biosynthesis_a*	Xanthan Exopolysaccharide Biosynthesis and Export
YjeE	YjeE
dTDP-rhamnose_synthesis	dTDP-rhamnose synthesis
linker_unit-arabinogalactan_synthesis	linker unit-arabinogalactan synthesis
mycolic_acid_synthesis	mycolic acid synthesis
Clustering-based	Bacterial_Cell_Division	Bacterial Cell Division
subsystems
Bacterial_RNA-metabolizing_Zn-dependent_*	Bacterial RNA-metabolizing Zn-dependent hydrolases
CBSS-214092.1.peg.3450	CBSS-214092.1.peg.3450
CBSS-261594.1.peg.2640	CBSS-261594.1.peg.2640
CBSS-262316.1.peg.2929	CBSS-262316.1.peg.2929
CBSS-262719.3.peg.410	CBSS-262719.3.peg.410
CBSS-343509.6.peg.2644	CBSS-343509.6.peg.2644
CBSS-562.2.peg.5158_SK3_including	CBSS-562.2.peg.5158 SK3 including
Cluster-based_Subsystem_Grouping_Hypothe*	Cluster-based Subsystem Grouping Hypotheticals - perhaps Proteosome Related
Conenzyme_B12_related_Hypothetical:_Clus*	Conenzyme B12 related Hypothetical: Clusters with cobST
Conserved_gene_cluster_associated_with_M*	Conserved gene cluster associated with Met-tRNA formyltransferase
LMPTP_YfkJ_cluster	LMPTP YfkJ cluster
LMPTP_YwlE_cluster	LMPTP YwlE cluster
NusA-TFII_Cluster	NusA-TFII Cluster
PA0057_cluster	PA0057 cluster
Putative_hemin_transporter	Putative hemin transporter
Putative_sulfate_assimilation_cluster	Putative sulfate assimilation cluster
Spore_Coat	Spore Coat
Type_III_secretion_systems,_extended	Type III secretion systems, extended
YeiH	YeiH
Cofactors,	Bilin_Biosynthesis	Bilin Biosynthesis
Vitamins,
Prosthetic
Groups,
Pigments
Biotin_biosynthesis	Biotin biosynthesis
Chlorophyll_Biosynthesis	Chlorophyll Biosynthesis
Chlorophyll_Degradation	Chlorophyll Degradation
Cobalamin_synthesis	Cobalamin synthesis
Coenzyme_A_Biosynthesis	Coenzyme A Biosynthesis
Coenzyme_B12_biosynthesis	Coenzyme B12 biosynthesis
Coenzyme_B_synthesis	Coenzyme B synthesis
Coenzyme_F420_synthesis	Coenzyme F420 synthesis
Coenzyme_PQQ_synthesis	Coenzyme PQQ synthesis
Experimental_tye	Experimental tye
Flavodoxin	Flavodoxin
Folate_Biosynthesis	Folate Biosynthesis
Heme_and_Siroheme_Biosynthesis	Heme and Siroheme Biosynthesis
Heme_biosynthesis_orphans	Heme biosynthesis orphans
Lipoic_acid_metabolism	Lipoic acid metabolism
Menaquinone_Biosynthesis_via_Futalosine	Menaquinone Biosynthesis via Futalosine
Menaquinone_and_Phylloquinone_Biosynthes*	Menaquinone and Phylloquinone Biosynthesis
Molybdenum_cofactor_biosynthesis	Molybdenum cofactor biosynthesis
NAD_and_NADP_cofactor_biosynthesis_global	NAD and NADP cofactor biosynthesis global
NAD_regulation	NAD regulation
Plastoquinone_Biosynthesis	Plastoquinone Biosynthesis
PnuC-like_transporters	PnuC-like transporters
Pterin_biosynthesis	Pterin biosynthesis
Pyridoxin_(Vitamin_B6)_Biosynthesis	Pyridoxin (Vitamin B6) Biosynthesis
Pyrroloquinoline_Quinone_biosynthesis	Pyrroloquinoline Quinone biosynthesis
Riboflavin,_FMN_and_FAD_metabolism	Riboflavin, FMN and FAD metabolism
Thiamin_biosynthesis	Thiamin biosynthesis
Tocopherol_Biosynthesis	Tocopherol Biosynthesis
Ubiquinone_Biosynthesis	Ubiquinone Biosynthesis
p-Aminobenzoyl-Glutamate_Utilization	p-Aminobenzoyl-Glutamate Utilization
DNA	2-phosphoglycolate_salvage	2-phosphoglycolate salvage
Metabolism
ATP-dependent_Nuclease	ATP-dependent Nuclease
CRISPRs	CRISPRs
DNA-replication	DNA-replication
DNA_Helicase_of_Unknown_Function	DNA Helicase of Unknown Function
DNA_Repair_Base_Excision	DNA Repair Base Excision
DNA_repair,_UvrABC_system	DNA repair, UvrABC system
DNA_repair,_bacterial	DNA repair, bacterial
DNA_repair,_bacterial_DinG_and_relatives	DNA repair, bacterial DinG and relatives
DNA_repair,_bacterial_MutL-MutS_system	DNA repair, bacterial MutL-MutS system
DNA_repair,_bacterial_RecFOR_pathway	DNA repair, bacterial RecFOR pathway
DNA_repair,_bacterial_UvrD_and_related_h*	DNA repair, bacterial UvrD and related helicases
DNA_repair_and_recombination_eukaryotic	DNA repair and recombination eukaryotic
DNA_replication,_archaeal	DNA replication, archaeal
DNA_structural_proteins,_bacterial	DNA structural proteins, bacterial
DNA_topoisomerases,_Type_I,_ATP-independ*	DNA topoisomerases, Type I, ATP-independent
DNA_topoisomerases,_Type_II,_ATP-depende*	DNA topoisomerases, Type II, ATP-dependent
Plasmid_replication	Plasmid replication
Restriction-Modification_System	Restriction-Modification System
RuvABC_plus_a_hypothetical	RuvABC plus a hypothetical
YcfH	YcfH
Dormancy	Bacillus_biofilm_matrix_protein_componen*	Bacillus biofilm matrix protein component TasA and homologs
and
Sporulation
Spore_germination	Spore germination
Sporulation_Cluster_III_A	Sporulation Cluster III A
Sporulation_gene_orphans	Sporulation gene orphans
Fatty	Archaeal_lipids	Archaeal lipids
Acids,
Lipids,
and
Isoprenoids
Carotenoids	Carotenoids
Fatty_Acid_Biosynthesis_FASII	Fatty Acid Biosynthesis FASII
Glycerolipid_and_Glycerophospholipid_Met*	Glycerolipid and Glycerophospholipid Metabolism in Bacteria
Isoprenoid_Biosynthesis	Isoprenoid Biosynthesis
Polyhydroxybutyrate_metabolism	Polyhydroxybutyrate metabolism
Polyprenyl_Diphosphate_Biosynthesis	Polyprenyl Diphosphate Biosynthesis
Terpen_biosynthesis	Terpen biosynthesis
Triacylglycerol_metabolism	Triacylglycerol metabolism
polyprenyl_synthesis	polyprenyl synthesis
Iron	Campylobacter_Iron_Metabolism	Campylobacter Iron Metabolism
acquisition
and
metabolism
Heme,_hemin_uptake_and_utilization_syste*	Heme, hemin uptake and utilization systems in GramPositives
Hemin_transport_system	Hemin transport system
Iron_acquisition_in_Vibrio	Iron acquisition in Vibrio
Siderophore_Aerobactin	Siderophore Aerobactin
Siderophore_Enterobactin	Siderophore Enterobactin
Siderophore_Pyoverdine	Siderophore Pyoverdine
Siderophore_Staphylobactin	Siderophore Staphylobactin
Siderophore_pyochelin	Siderophore pyochelin
Transport_of_Iron	Transport of Iron
Membrane	ABC_transporter_alkylphosphonate_(TC_3.A*	ABC transporter alkylphosphonate (TC 3.A.1.9.1)
Transport
ABC_transporter_branched-chain_amino_aci*	ABC transporter branched-chain amino acid (TC 3.A.1.4.1)
ABC_transporter_dipeptide_(TC_3.A.1.5.2)	ABC transporter dipeptide (TC 3.A.1.5.2)
ABC_transporter_of_unknown_substrate_X	ABC transporter of unknown substrate X
ABC_transporter_oligopeptide_(TC_3.A.1.5*	ABC transporter oligopeptide (TC 3.A.1.5.1)
ABC_transporter_peptide_(TC_3.A.1.5.5)	ABC transporter peptide (TC 3.A.1.5.5)
ABC_transporter_tungstate_(TC_3.A.1.6.2)	ABC transporter tungstate (TC 3.A.1.6.2)
Agrobacterium_opine_transport	Agrobacterium opine transport
Choline_Transport	Choline Transport
Curli_production	Curli production
ECF_class_transporters	ECF class transporters
ESAT-6_proteins_secretion_system_in_Acti*	ESAT-6 proteins secretion system in Actinobacteria
ESAT-6_proteins_secretion_system_in_Firm*	ESAT-6 proteins secretion system in Firmicutes
Fructose_and_Mannose_Inducible_PTS	Fructose and Mannose Inducible PTS
Mannose-sensitive_hemagglutinin_type_4_p*	Mannose-sensitive hemagglutinin type 4 pilus
Na(+)_H(+)_antiporter	Na(+) H(+) antiporter
Sodium_Hydrogen_Antiporter	Sodium Hydrogen Antiporter
Ton_and_Tol_transport_systems	Ton and Tol transport systems
Toxin_co-regulated_pilus	Toxin co-regulated pilus
Transport_of_Manganese	Transport of Manganese
Transport_of_Molybdenum	Transport of Molybdenum
Transport_of_Nickel_and_Cobalt	Transport of Nickel and Cobalt
Transport_of_Zinc	Transport of Zinc
Twin-arginine_translocation_system	Twin-arginine translocation system
Type_4_conjugative_transfer_system,_IncI*	Type 4 conjugative transfer system, IncI1 type
Type_III_secretion_system_orphans	Type III secretion system orphans
Type_IV_pilus	Type IV pilus
Widespread_colonization_island	Widespread colonization island
pVir_Plasmid_of_Campylobacter	pVir Plasmid of Campylobacter
Metabolism	4-Hydroxyphenylacetic_acid_catabolic_pat*	4-Hydroxyphenylacetic acid catabolic pathway
of
Aromatic
Compounds
Acetophenone_carboxylase_1	Acetophenone carboxylase 1
Anaerobic_toluene_and_ethylbenzene_degra*	Anaerobic toluene and ethylbenzene degradation
Aromatic_Amin_Catabolism	Aromatic Amin Catabolism
Benzoate_degradation	Benzoate degradation
Benzoate_transport_and_degradation_clust*	Benzoate transport and degradation cluster
Biphenyl_Degradation	Biphenyl Degradation
Catechol_branch_of_beta-ketoadipate_path*	Catechol branch of beta-ketoadipate pathway
Central_meta-cleavage_pathway_of_aromati*	Central meta-cleavage pathway of aromatic compound degradation
Chloroaromatic_degradation_pathway	Chloroaromatic degradation pathway
Cresol_degradation	Cresol degradation
Gentisare_degradation	Gentisare degradation
Homogentisate_pathway_of_aromatic_compou*	Homogentisate pathway of aromatic compound degradation
N-heterocyclic_aromatic_compound_degrada*	N-heterocyclic aromatic compound degradation
Naphtalene_and_antracene_degradation	Naphtalene and antracene degradation
Phenylpropanoid_compound_degradation	Phenylpropanoid compound degradation
Protocatechuate_branch_of_beta-ketoadipa*	Protocatechuate branch of beta-ketoadipate pathway
Quinate_degradation	Quinate degradation
Salicylate_and_gentisate_catabolism	Salicylate and gentisate catabolism
Salicylate_ester_degradation	Salicylate ester degradation
Toluene_degradation	Toluene degradation
carbazol_degradation_cluster	carbazol degradation cluster
n-Phenylalkanoic_acid_degradation	n-Phenylalkanoic acid degradation
p-Hydroxybenzoate_degradation	p-Hydroxybenzoate degradation
p-cymene_degradation	p-cymene degradation
Miscellaneous	Archease	Archease
Conserved_gene_cluster_possibly_involved*	Conserved gene cluster possibly involved in RNA metabolism
Luciferases	Luciferases
Muconate_lactonizing_enzyme_family	Muconate lactonizing enzyme family
Synechocystis_experimental	Synechocystis experimental
YaaA	YaaA
YbbK	YbbK
ZZ_gjo_need_homes	ZZ gjo need homes
Motility	Archaeal_Flagellum	Archaeal Flagellum
and
Chemotaxis
Bacterial_Chemotaxis	Bacterial Chemotaxis
Flagellar_motility	Flagellar motility
Flagellum	Flagellum
Flagellum_in_Campylobacter	Flagellum in Campylobacter
Rhamnolipids_in_Pseudomonas	Rhamnolipids in Pseudomonas
Nitrogen	Allantoin_Utilization	Allantoin Utilization
Metabolism
Amidase_clustered_with_urea_and_nitrile_*	Amidase clustered with urea and nitrile hydratase functions
Ammonia_assimilation	Ammonia assimilation
Cyanate_hydrolysis	Cyanate hydrolysis
Denitrification	Denitrification
Dissimilatory_nitrite_reductase	Dissimilatory nitrite reductase
Nitrate_and_nitrite_ammonification	Nitrate and nitrite ammonification
Nitric_oxide_synthase	Nitric oxide synthase
Nitrogen_fixation	Nitrogen fixation
Nitrosative_stress	Nitrosative stress
Nucleosides	AMP_to_3-phosphoglycerate	AMP to 3-phosphoglycerate
and
Nucleotides
Adenosyl_nucleosidases	Adenosyl nucleosidases
De_Novo_Purine_Biosynthesis	De Novo Purine Biosynthesis
De_Novo_Pyrimidine_Synthesis	De Novo Pyrimidine Synthesis
Hydantoin_metabolism	Hydantoin metabolism
Nucleoside_triphosphate_pyrophosphohydro*	Nucleoside triphosphate pyrophosphohydrolase MazG
Nudix_proteins_(nucleoside_triphosphate_*	Nudix proteins (nucleoside triphosphate hydrolases)
Purine_Utilization	Purine Utilization
Purine_conversions	Purine conversions
Purine_nucleotide_synthesis_regulator	Purine nucleotide synthesis regulator
Pyrimidine_utilization	Pyrimidine utilization
Ribonucleotide_reduction	Ribonucleotide reduction
Xanthosine_utilization_(xap_region)	Xanthosine utilization (xap region)
Phages,	Phage_capsid_proteins	Phage capsid proteins
Prophages,
Transposable
elements
Phages,	Conjugative_transposon,_Bacteroidales	Conjugative transposon, Bacteroidales
Prophages,
Transposable
elements,
Plasmids
IbrA_and_IbrB:_co-activators_of_prophage*	IbrA and IbrB: co-activators of prophage gene expression
Integrons	Integrons
Listeria_Pathogenicity_Island_LIPI-1_ext*	Listeria Pathogenicity Island LIPI-1 extended
Listeria_phi-A118-like_prophages	Listeria phi-A118-like prophages
Staphylococcal_pathogenicity_islands_SaPI	Staphylococcal pathogenicity islands SaPI
Staphylococcal_phi-Mu50B-like_prophages	Staphylococcal phi-Mu50B-like prophages
Tn552	Tn552
Vibrio_pathogenicity_island	Vibrio pathogenicity island
Phosphorus	Alkylphosphonate_utilization	Alkylphosphonate utilization
Metabolism
High_affinity_phosphate_transporter_and_*	High affinity phosphate transporter and control of PHO regulon
Phosphate_metabolism	Phosphate metabolism
Phosphonate_metabolism	Phosphonate metabolism
Photosynthesis	Bacterial_light-harvesting_proteins	Bacterial light-harvesting proteins
Chlorosome	Chlorosome
Photosystem_I	Photosystem I
Photosystem_I-type_photosynthetic_reacti*	Photosystem I-type photosynthetic reaction center
Photosystem_II	Photosystem II
Photosystem_II-type_photosynthetic_react*	Photosystem II-type photosynthetic reaction center
Phycobilisome	Phycobilisome
Potassium	Glutathione-regulated_potassium-efflux_s*	Glutathione-regulated potassium-efflux system and associated functions
metabolism
Potassium_homeostasis	Potassium homeostasis
pH_adaptation_potassium_efflux_system	pH adaptation potassium efflux system
Protein	Glycine_reductase,_sarcosine_reductase_a*	Glycine reductase, sarcosine reductase and betaine reductase
Metabolism
GroEL_GroES	GroEL GroES
Inteins	Inteins
N-linked_Glycosylation_in_Bacteria	N-linked Glycosylation in Bacteria
Peptidyl-prolyl_cis-trans_isomerase	Peptidyl-prolyl cis-trans isomerase
Periplasmic_disulfide_interchange	Periplasmic disulfide interchange
Programmed_frameshift	Programmed frameshift
Proteasome_archaeal	Proteasome archaeal
Proteasome_bacterial	Proteasome bacterial
Proteasome_eukaryotic	Proteasome eukaryotic
Protein_chaperones	Protein chaperones
Protein_degradation	Protein degradation
Protein_secretion_by_ABC-type_exporters	Protein secretion by ABC-type exporters
Proteolysis_in_bacteria,_ATP-dependent	Proteolysis in bacteria, ATP-dependent
Putative_TldE-TldD_proteolytic_complex	Putative TldE-TldD proteolytic complex
Pyrrolysine	Pyrrolysine
Ribosomal_protein_S12p_Asp_methylthiotra*	Ribosomal protein S12p Asp methylthiotransferase
Ribosomal_protein_S5p_acylation	Ribosomal protein S5p acylation
Ribosome_LSU_bacterial	Ribosome LSU bacterial
Ribosome_LSU_chloroplast	Ribosome LSU chloroplast
Ribosome_LSU_eukaryotic_and_archaeal	Ribosome LSU eukaryotic and archaeal
Ribosome_LSU_mitochondrial	Ribosome LSU mitochondrial
Ribosome_SSU_bacterial	Ribosome SSU bacterial
Ribosome_SSU_chloroplast	Ribosome SSU chloroplast
Ribosome_SSU_eukaryotic_and_archaeal	Ribosome SSU eukaryotic and archaeal
Ribosome_SSU_mitochondrial	Ribosome SSU mitochondrial
Ribosome_activity_modulation	Ribosome activity modulation
Ribosome_biogenesis_bacterial	Ribosome biogenesis bacterial
Selenocysteine_metabolism	Selenocysteine metabolism
Signal_peptidase	Signal peptidase
Thermosome,_archaeal	Thermosome, archaeal
Trans-translation_by_stalled_ribosomes	Trans-translation by stalled ribosomes
Translation_elongation_factor_G_family	Translation elongation factor G family
Translation_elongation_factors_eukaryoti*	Translation elongation factors eukaryotic and archaeal
Translation_initiation_factors_eukaryoti*	Translation initiation factors eukaryotic and archaeal
Universal_GTPases	Universal GTPases
rRNAs	rRNAs
tRNA_aminoacylation,_Asp_and_Asn	tRNA aminoacylation, Asp and Asn
tRNA_aminoacylation,_Glu_and_Gln	tRNA aminoacylation, Glu and Gln
tRNAs	tRNAs
RNA	ATP-dependent_RNA_helicases,_bacterial	ATP-dependent RNA helicases, bacterial
Metabolism
Exosome	Exosome
Group_II_intron-associated_genes	Group II intron-associated genes
Polyadenylation_bacterial	Polyadenylation bacterial
Queuosine-Archaeosine_Biosynthesis	Queuosine-Archaeosine Biosynthesis
RNA_3'-terminal_phosphate_cyclase	RNA 3'-terminal phosphate cyclase
RNA_polymerase_I	RNA polymerase I
RNA_polymerase_II	RNA polymerase II
RNA_polymerase_III	RNA polymerase III
RNA_polymerase_III_initiation_factors	RNA polymerase III initiation factors
RNA_polymerase_II_initiation_factors	RNA polymerase II initiation factors
RNA_polymerase_archaeal	RNA polymerase archaeal
RNA_polymerase_archaeal_initiation_facto*	RNA polymerase archaeal initiation factors
RNA_polymerase_bacterial	RNA polymerase bacterial
RNA_polymerase_chloroplast	RNA polymerase chloroplast
RNA_processing_and_degradation,_bacterial	RNA processing and degradation, bacterial
Ribonuclease_H	Ribonuclease H
Ribonuclease_P_archaeal_and_eukaryal	Ribonuclease P archaeal and eukaryal
Ribosome_biogenesis_archaeal	Ribosome biogenesis archaeal
Rrf2_family_transcriptional_regulators	Rrf2 family transcriptional regulators
Spliceosome	Spliceosome
Transcription_factors_bacterial	Transcription factors bacterial
Transcription_factors_cyanobacterial_Rpo*	Transcription factors cyanobacterial RpoD-like sigma factors
Transcription_initiation,_bacterial_sigm*	Transcription initiation, bacterial sigma factors
Wyeosine-MimG_Biosynthesis	Wyeosine-MimG Biosynthesis
tRNA_nucleotidyltransferase	tRNA nucleotidyltransferase
tRNA_processing	tRNA processing
tRNA_splicing	tRNA splicing
Regulation	Autoinducer_2_(AI-2)_transport_and_proce*	Autoinducer 2 (AI-2) transport and processing (lsrACDBFGE operon)
and
Cell
signaling
Biofilm_formation_in_Staphylococcus	Biofilm formation in Staphylococcus
Coagulation_cascade	Coagulation cascade
CytR_regulation	CytR regulation
DNA-binding_regulatory_proteins,_strays	DNA-binding regulatory proteins, strays
MazEF_toxin-antitoxing_(programmed_cell_*	MazEF toxin-antitoxing (programmed cell death) system
Murein_hydrolase_regulation_and_cell_dea*	Murein hydrolase regulation and cell death
Orphan_regulatory_proteins	Orphan regulatory proteins
Oxygen_and_light_sensor_PpaA-PpsR	Oxygen and light sensor PpaA-PpsR
Pseudomonas_quinolone_signal_PQS	Pseudomonas quinolone signal PQS
Quorum_Sensing:_Autoinducer-2_Synthesis	Quorum Sensing: Autoinducer-2 Synthesis
Quorum_sensing_regulation_in_Pseudomonas	Quorum sensing regulation in Pseudomonas
Regulatory_Intramembrane_Proteolysis_Pat*	Regulatory Intramembrane Proteolysis Pathways
Sex_pheromones_in_Enterococcus_faecalis_*	Sex pheromones in Enterococcus faecalis and other Firmicutes
SpeB-SpeF_extended_regulon	SpeB-SpeF extended regulon
Streptococcal_Mga_Regulon	Streptococcal Mga Regulon
Stringent_Response,_(p)ppGpp_metabolism	Stringent Response, (p)ppGpp metabolism
Toxin-antitoxin_replicon_stabilization_s*	Toxin-antitoxin replicon stabilization systems
Two-component_regulatory_systems_in_Camp*	Two-component regulatory systems in Campylobacter
cAMP_signaling_in_bacteria	cAMP signaling in bacteria
Respiration	Anaerobic_respiratory_reductases	Anaerobic respiratory reductases
Biogenesis_of_c-type_cytochromes	Biogenesis of c-type cytochromes
Biogenesis_of_cbb3-type_cytochrome_c_oxi*	Biogenesis of cbb3-type cytochrome c oxidases
Biogenesis_of_cytochrome_c_oxidases	Biogenesis of cytochrome c oxidases
CO_Dehydrogenase	CO Dehydrogenase
Carbon_monoxide_dehydrogenase_maturation*	Carbon monoxide dehydrogenase maturation factors
Carbon_monoxide_induced_hydrogenase	Carbon monoxide induced hydrogenase
Coenzyme_F420-H2_dehydrogenase_(methanop*	Coenzyme F420-H2 dehydrogenase (methanophenazine)
Coenzyme_F420_hydrogenase	Coenzyme F420 hydrogenase
Cytochrome_B6-F_complex	Cytochrome B6-F complex
Energy-conserving_hydrogenase_(ferredoxi*	Energy-conserving hydrogenase (ferredoxin)
F0F1-type_ATP_synthase	F0F1-type ATP synthase
Flavocytochrome_C	Flavocytochrome C
Formate_dehydrogenase	Formate dehydrogenase
Formate_hydrogenase	Formate hydrogenase
H2:CoM-S-S-HTP_oxidoreductase	H2:CoM-S-S-HTP oxidoreductase
Hydrogenases	Hydrogenases
Membrane-bound_Ni,_Fe-hydrogenase	Membrane-bound Ni, Fe-hydrogenase
Methanophenazine_hydrogenase	Methanophenazine hydrogenase
Na(+)-translocating_NADH-quinone_oxidore*	Na(+)-translocating NADH-quinone oxidoreductase and rnf-like group of electron transport complexes
Na+_translocating_decarboxylases_and_rel*	Na+ translocating decarboxylases and related biotin-dependent enzymes
NiFe_hydrogenase_maturation	NiFe hydrogenase maturation
Reductive_Dechlorination	Reductive Dechlorination
Respiratory_Complex_I	Respiratory Complex I
Respiratory_dehydrogenases_1	Respiratory dehydrogenases 1
Soluble_cytochromes_and_functionally_rel*	Soluble cytochromes and functionally related electron carriers
Succinate_dehydrogenase	Succinate dehydrogenase
Terminal_AA3-600_quinol_oxidase	Terminal AA3-600 quinol oxidase
Terminal_cytochrome_C_oxidases	Terminal cytochrome C oxidases
Terminal_cytochrome_O_ubiquinol_oxidase	Terminal cytochrome O ubiquinol oxidase
Terminal_cytochrome_d_ubiquinol_oxidases	Terminal cytochrome d ubiquinol oxidases
Terminal_cytochrome_oxidases	Terminal cytochrome oxidases
Tetrathionate_respiration	Tetrathionate respiration
Ubiquinone_Menaquinone-cytochrome_c_redu*	Ubiquinone Menaquinone-cytochrome c reductase complexes
V-Type_ATP_synthase	V-Type ATP synthase
trimethylamine_N-oxide_(TMAO)_reductase	trimethylamine N-oxide (TMAO) reductase
Secondary	2-isocapryloyl-3R-hydroxymethyl-gamma-bu*	2-isocapryloyl-3R-hydroxymethyl-gamma-butyrolactone and other bacterial morphogens
Metabolism
Alkaloid_biosynthesis_from_L-lysine	Alkaloid biosynthesis from L-lysine
Apigenin_derivatives	Apigenin derivatives
Auxin_biosynthesis	Auxin biosynthesis
Auxin_degradation	Auxin degradation
Biflavanoid_biosynthesis	Biflavanoid biosynthesis
Caffeic_acid_derivatives	Caffeic acid derivatives
Cannabinoid_biosynthesis	Cannabinoid biosynthesis
Cinnamic_Acid_Degradation	Cinnamic Acid Degradation
Clavulanic_acid_biosynthesis	Clavulanic acid biosynthesis
Flavanone_biosynthesis	Flavanone biosynthesis
Lignine_biosynthesis	Lignine biosynthesis
Octadecanoids	Octadecanoids
Phenazine_biosynthesis	Phenazine biosynthesis
Phenylpropanoids_general_biosynthesis	Phenylpropanoids general biosynthesis
Phenylpropionate_Degradation	Phenylpropionate Degradation
Phytoalexin_biosynthesis	Phytoalexin biosynthesis
Phytosterol_biosynthesis	Phytosterol biosynthesis
Quinolinic_acid_and_its_derivatives	Quinolinic acid and its derivatives
Salicylic_acid_biosynthesis1	Salicylic acid biosynthesis1
Steroid_sulfates	Steroid sulfates
Suberine_biosynthesis	Suberine biosynthesis
Tannin_biosynthesis	Tannin biosynthesis
Stress	Acid_resistance_mechanisms	Acid resistance mechanisms
Response
Bacterial_hemoglobins	Bacterial hemoglobins
Betaine_biosynthesis_from_glycine	Betaine biosynthesis from glycine
Choline_and_Betaine_Uptake_and_Betaine_B*	Choline and Betaine Uptake and Betaine Biosynthesis
D-tyrosyl-tRNA(Tyr)_deacylase	D-tyrosyl-tRNA(Tyr) deacylase
Dimethylarginine_metabolism	Dimethylarginine metabolism
Ectoine_biosynthesis_and_regulation	Ectoine biosynthesis and regulation
Flavohaemoglobin	Flavohaemoglobin
Glutaredoxins	Glutaredoxins
Glutathione-dependent_pathway_of_formald*	Glutathione-dependent pathway of formaldehyde detoxification
Glutathione:_Biosynthesis_and_gamma-glut*	Glutathione: Biosynthesis and gamma-glutamyl cycle
Glutathione:_Non-redox_reactions	Glutathione: Non-redox reactions
Glutathione:_Redox_cycle	Glutathione: Redox cycle
Glutathione_analogs:_mycothiol	Glutathione analogs: mycothiol
Glutathionylspermidine_and_Trypanothione	Glutathionylspermidine and Trypanothione
Heat_shock_dnaK_gene_cluster_extended	Heat shock dnaK gene cluster extended
Hfl_operon	Hfl operon
Oxidative_stress	Oxidative stress
Redox-dependent_regulation_of_nucleus_pr*	Redox-dependent regulation of nucleus processes
Rubrerythrin	Rubrerythrin
SigmaB_stress_responce_regulation	SigmaB stress responce regulation
Sugar-phosphate_stress_regulation	Sugar-phosphate stress regulation
Universal_stress_protein_family	Universal stress protein family
Sulfur	Alkanesulfonate_assimilation	Alkanesulfonate assimilation
Metabolism
Alkanesulfonates_Utilization	Alkanesulfonates Utilization
DMSP_breakdown	DMSP breakdown
Galactosylceramide_and_Sulfatide_metabol*	Galactosylceramide and Sulfatide metabolism
Sulfate_reduction-associated_complexes	Sulfate reduction-associated complexes
Sulfur_oxidation	Sulfur oxidation
Taurine_Utilization	Taurine Utilization
Thioredoxin-disulfide_reductase	Thioredoxin-disulfide reductase
Utilization_of_glutathione_as_a_sulphur_*	Utilization of glutathione as a sulphur source
Virulence	Type_4_secretion_and_conjugative_transfer	Type 4 secretion and conjugative transfer
Virulence,	Adhesins_in_Staphylococcus	Adhesins in Staphylococcus
Disease
and
Defense
Adhesion_of_Campylobacter	Adhesion of Campylobacter
Aminoglycoside_adenylyltransferases	Aminoglycoside adenylyltransferases
Arsenic_resistance	Arsenic resistance
Bacteriocin-like_peptides_Blp	Bacteriocin-like peptides Blp
Beta-lactamase	Beta-lactamase
Cholera_toxin	Cholera toxin
Cobalt-zinc-cadmium_resistance	Cobalt-zinc-cadmium resistance
Copper_homeostasis	Copper homeostasis
Copper_homeostasis:_copper_tolerance	Copper homeostasis: copper tolerance
Cytolethal_distending_toxin_of_Campyloba*	Cytolethal distending toxin of Campylobacter jejuni
Cytolysin_and_Lipase_operon_in_Vibrio	Cytolysin and Lipase operon in Vibrio
Fosfomycin_resistance	Fosfomycin resistance
Listeria_surface_proteins:_Internalin-li*	Listeria surface proteins: Internalin-like proteins
Listeria_surface_proteins:_LPXTG_motif	Listeria surface proteins: LPXTG motif
MLST	MLST
Mercuric_reductase	Mercuric reductase
Mercury_resistance_operon	Mercury resistance operon
Methicillin_resistance_in_Staphylococci	Methicillin resistance in Staphylococci
Multidrug_Resistance,_2-protein_version_*	Multidrug Resistance, 2-protein version Found in Gram-positive bacteria
Multidrug_Resistance,_Tripartite_Systems*	Multidrug Resistance, Tripartite Systems Found in Gram Negative Bacteria
Multidrug_Resistance_Efflux_Pumps	Multidrug Resistance Efflux Pumps
Multidrug_efflux_pump_in_Campylobacter_j*	Multidrug efflux pump in Campylobacter jejuni (CmeABC operon)
Prophage-encoded_Exotoxins	Prophage-encoded Exotoxins
Resistance_to_Vancomycin	Resistance to Vancomycin
Resistance_to_fluoroquinolones	Resistance to fluoroquinolones
Salmonella_invasion_locus	Salmonella invasion locus
Streptococcus_pneumoniae_Vancomycin_Tole*	Streptococcus pneumoniae Vancomycin Tolerance Locus
Streptococcus_pyogenes_Virulome	Streptococcus pyogenes Virulome
Streptococcus_pyogenes_recombinatorial_z*	Streptococcus pyogenes recombinatorial zone
Streptolysin_S_Biosynthesis_and_Transport	Streptolysin S Biosynthesis and Transport
Streptothricin_resistance	Streptothricin resistance
Zinc_resistance	Zinc resistance
