# Supplementary material for: Microbial diversity, genomics, and phage–host interactions of cyanobacterial harmful algal blooms
Source: mSystems. 2024 Jun 10;9(7):e00709-23. doi: 10.1128/msystems.00709-23 (PMC11265339; doi:10.1128/msystems.00709-23)
Supplement: Data S4 — Cyanophage genome abundances and information in Lake Okeechobee. [file msystems.00709-23-s0004.xlsx]

## Sheet: Sheet1
Supplemental data 4. Abundances of Microcystis phage MaMV-DC and the cyanophage genomes recovered from Lake O and associated information. NA = not applicable
				Sample name (Table S3)
Unique ID	Length (bp)	Genomad taxonomic classification	Circular?	Virsorter Category	CLV01A_5_2019	CLV01A_6_2019	CLV01A_7_2019	CLV01A_8_2019	KISSR0_5_2019	KISSR0_6_2019	KISSR0_7_2019	KISSR0_8_2019	L001_4_2019	L001_5_2019	L001_6_2019	L001_7_2019	L001_8_2019	L001_9_2019	L004_4_2019	L004_5_2019	L004_6_2019	L004_7_2019	L004_8_2019	L005_5_2019	L005_6_2019	L005_8_2019	L005_9_2019	L006_8_2019	L007_8_2019	L008_7_2019	L008_8_2019	LZ2_7_2019	LZ2_8_2019	LZ25A_4_2019	LZ25A_5_2019	LZ25A_6_2019	LZ25A_8_2019	LZ25A_9_2019	LZ30_7_2019	LZ30_8_2019	LZ40_4_2019	LZ40_5_2019	LZ40_6_2019	LZ40_8_2019	LZ40_9_2019	PALMOUT_4_2019	PALMOUT_5_2019	PALMOUT_6_2019	PALMOUT_8_2019
Microcystis phage MaMV-DC	169223		yes	NA	9.28e-09	1.45e-08	1.21e-07	1.6e-08	5.3e-09	7.57e-09	1.2e-09	1.41e-08	5.09e-09	1.4e-09	2.67e-08	1.71e-08	7.49e-09	3.42e-09	2.68e-11	1.11e-09	7.26e-10	7.81e-10	7.72e-09	1.88e-09	4.86e-09	8.02e-11	6.9e-09	4.08e-09	3.82e-08	3.37e-10	8.8e-10	3.54e-09	1.83e-10	1.44e-08	1.49e-09	0	1.82e-10	4.76e-08	4.76e-09	2.76e-08	9.09e-10	0	1.43e-08	8.29e-11	4.42e-09	0	6.26e-10	1.12e-10	6.12e-11
1346714	73937	Viruses;Duplodnaviria;Heunggongvirae;Uroviricota;Caudoviricetes	yes	2	8.2e-09	1.23e-07	6.05e-09	9.51e-10	9.84e-11	1.5e-09	6.93e-11	7.9e-11	4.51e-10	1.05e-09	1.87e-08	1.14e-09	4.53e-10	1.47e-10	5.01e-10	2.91e-09	4.83e-08	9.66e-09	1e-08	1.33e-09	1.06e-07	1.66e-10	5.03e-09	8.03e-09	5.23e-09	9.63e-09	2.95e-09	1.06e-10	5.03e-11	2.43e-09	5.41e-09	1.57e-07	3.9e-09	1.5e-09	4.93e-09	6.06e-09	7.7e-10	2.85e-09	4.37e-09	9.35e-09	7.46e-09	1.84e-10	2.27e-09	6.57e-08	4.59e-09
1362334	45580	Viruses;Duplodnaviria;Heunggongvirae;Uroviricota;Caudoviricetes;Autographiviridae	no	2	1.74e-09	2.02e-09	2.27e-09	8.74e-10	2.36e-10	3.49e-10	1.06e-10	1.9e-11	2.49e-09	7.56e-10	1.29e-10	7.74e-10	1.45e-10	3.95e-10	1.59e-09	1.03e-09	1.18e-09	8.5e-09	2.5e-09	9.54e-10	3.45e-09	1.37e-10	7.33e-09	1.1e-08	1.37e-08	3.87e-09	1.1e-09	1.01e-09	9.82e-09	1.03e-08	1.57e-08	1.74e-07	1.73e-08	5.26e-09	1.59e-08	2.03e-08	3.61e-09	1.15e-09	1.38e-09	2.95e-09	9.85e-09	8.79e-10	1.1e-08	1.88e-08	5.22e-09
1505984	193765	Viruses;Duplodnaviria;Heunggongvirae;Uroviricota;Caudoviricetes	no	2	1.01e-08	1.4e-08	4.53e-09	7.07e-09	3.07e-10	1.33e-09	1.56e-10	2e-10	6.57e-09	3.43e-09	4.23e-09	1.72e-09	2.06e-09	5.77e-10	4.43e-09	8.7e-09	1.04e-08	2.77e-09	1.29e-08	4.17e-09	7.02e-08	2.19e-09	3.14e-08	4.48e-08	5.31e-08	8.84e-09	3.36e-08	6.73e-10	2.3e-09	1.4e-08	1.25e-08	3.62e-07	7.27e-08	1.37e-08	9.3e-08	6.97e-08	8.55e-09	8.83e-09	7.82e-09	1.67e-08	2.18e-08	1.3e-09	9.09e-09	1.55e-07	2.49e-08
1508870	73091	Viruses;Duplodnaviria;Heunggongvirae;Uroviricota;Caudoviricetes	no	2	3.96e-10	7.03e-10	3.65e-10	1.68e-08	3.3e-11	1.36e-11	2.46e-11	2.62e-10	6.03e-10	8.59e-11	1.6e-10	2.42e-10	1.53e-09	8.43e-11	9.39e-10	2.56e-10	3.93e-10	2.01e-10	1.74e-09	1.05e-10	2.81e-10	5.38e-10	4.44e-08	5.31e-08	1.89e-07	2.14e-10	1.12e-07	2.94e-12	4.05e-10	1.34e-09	3.52e-09	8.21e-10	2.84e-08	2.93e-09	2.64e-10	8.67e-08	1.13e-09	5.34e-10	8.32e-10	1.78e-09	5.02e-08	3.09e-11	5.32e-10	9.55e-10	6.29e-09
1641137	35691	Viruses;Duplodnaviria;Heunggongvirae;Uroviricota;Caudoviricetes	no	1	6.81e-10	2.03e-09	5.35e-09	2.25e-09	1.62e-10	2.3e-10	5.79e-11	5.93e-10	6.72e-10	1.15e-09	6.78e-10	2.62e-09	1.98e-09	1.23e-09	1.39e-09	8.28e-10	1.2e-09	3.81e-09	1.15e-08	7.06e-10	6.22e-09	7.55e-09	3.93e-08	2.01e-08	1.62e-08	9.28e-09	2.06e-08	4.59e-10	2.98e-10	3.41e-09	6.74e-10	5.66e-09	1.08e-07	1.85e-08	2.27e-08	1.31e-08	2.19e-09	7.35e-10	7.26e-09	1.55e-08	1.35e-08	1.09e-10	8.97e-10	4.25e-08	6.98e-08
1814145	43366	Viruses;Duplodnaviria;Heunggongvirae;Uroviricota;Caudoviricetes	no	1	1.97e-08	5.55e-09	4.52e-10	3.09e-09	1.29e-10	2.46e-10	1.33e-10	3.1e-10	1.03e-08	1.29e-08	3.55e-09	4.72e-10	3.72e-09	2.36e-10	1.53e-08	1.71e-08	1.38e-08	2.76e-09	2.1e-08	2.92e-09	3.72e-09	1.56e-09	1.01e-08	4.62e-08	2.26e-08	2.57e-09	2.89e-07	2.34e-10	1.66e-09	2.35e-08	1.22e-08	7.81e-09	1.05e-08	1.65e-09	3.81e-09	9.46e-08	1.97e-08	7.09e-09	1.36e-08	2.91e-08	7.9e-09	7.12e-10	8.16e-09	2.06e-08	9.73e-09
2426853	35316	Viruses;Duplodnaviria;Heunggongvirae;Uroviricota;Caudoviricetes	no	1	9.71e-10	7.26e-10	5.64e-11	5.12e-11	0	0	0	1.25e-10	9.66e-11	8.14e-10	5.55e-10	0	7.08e-11	0	3.16e-10	1.26e-09	9.39e-10	0	2.29e-10	8.53e-10	4.48e-10	1.69e-10	1.53e-09	1.52e-10	4.87e-10	2.02e-10	1.03e-09	0	3.1e-11	6.7e-10	7.56e-10	6.52e-10	2.66e-08	4.84e-09	7.06e-10	6.75e-10	2.23e-10	3.08e-10	1.36e-10	2.91e-10	7.45e-10	4.58e-11	4.17e-10	1.1e-08	5.9e-08
2802283	43348	Viruses;Duplodnaviria;Heunggongvirae;Uroviricota;Caudoviricetes	no	2	7.81e-09	2.53e-09	3.69e-10	3.12e-10	1.42e-10	3.88e-10	6.55e-12	1.71e-11	5.27e-09	5.53e-09	8.36e-10	1.15e-10	6.25e-11	8.43e-11	5.7e-09	7.03e-09	6.65e-09	5.83e-10	1.08e-09	1.89e-09	3.08e-09	1.93e-10	4.63e-09	1.55e-09	2.78e-09	2.65e-10	9.72e-10	1.19e-10	1.65e-09	1.72e-08	8.49e-09	1.09e-08	7.94e-09	2.06e-09	7.22e-09	1.06e-08	1.04e-08	3.54e-09	4.23e-10	9.05e-10	2.81e-09	7.32e-10	6.49e-09	2.61e-08	3.31e-09
3396062	43989	Viruses;Duplodnaviria;Heunggongvirae;Uroviricota;Caudoviricetes;Autographiviridae	yes	1	1.11e-10	1.02e-10	1.06e-10	6.2e-11	0	0	2.78e-11	6.73e-11	2.64e-10	0	2.14e-11	7.35e-11	2.8e-11	8.23e-12	6.14e-12	1.04e-10	0	0	0	2.84e-11	1.24e-08	4.16e-11	7.64e-10	5.63e-08	5.91e-08	3.42e-09	9.14e-09	4.26e-11	1.98e-10	0	1.37e-10	1.84e-10	1.24e-08	7.34e-10	1.31e-07	5.31e-08	1.11e-10	4.29e-11	2.35e-11	5.02e-11	0	8.9e-11	4.08e-11	1.2e-09	5.12e-10
6112966	64330	Viruses;Duplodnaviria;Heunggongvirae;Uroviricota;Caudoviricetes	no	2	4.2e-09	1.61e-07	2.55e-08	2.92e-08	1.29e-09	4.22e-09	8.22e-10	2.69e-10	1.64e-09	1.31e-09	2.5e-08	1.48e-08	1.2e-08	4.8e-10	4.77e-09	2.46e-09	5.23e-08	4.16e-08	7.58e-08	1.09e-09	2.05e-07	3.01e-09	3.57e-08	1.9e-07	9.12e-08	5.78e-08	1.04e-07	8.5e-10	1.18e-09	5.44e-09	3.78e-09	3.62e-07	9.34e-09	4.74e-09	4.47e-08	4.63e-08	4.5e-09	3.19e-09	4.45e-08	9.53e-08	3.53e-08	8.3e-10	5.02e-09	7.17e-08	2.15e-09
235260	43228	Viruses;Duplodnaviria;Heunggongvirae;Uroviricota;Caudoviricetes;Autographiviridae	no	1	2.34e-09	9.54e-09	8.6e-10	6.36e-09	2.25e-10	7.61e-10	1.52e-10	1.46e-10	1.81e-09	5.24e-10	1.12e-09	8.24e-10	2.88e-11	8.41e-10	4.53e-10	1.47e-09	1.72e-09	8.13e-10	5.64e-09	7.12e-10	7.35e-09	1e-09	1.55e-08	2.87e-08	3.37e-08	6.87e-09	1.65e-08	8.55e-10	3.07e-08	1.41e-08	1.67e-08	5.12e-08	2.68e-07	3e-08	7.51e-07	5.92e-08	1.55e-09	8.24e-10	2.84e-09	6.07e-09	1.62e-08	3.74e-10	1.17e-08	6.76e-08	1.3e-08
2985171	41892	Viruses;Duplodnaviria;Heunggongvirae;Uroviricota;Caudoviricetes	yes	1	1.86e-09	1.23e-09	1.46e-11	1.43e-10	9.49e-11	1.55e-10	2.95e-11	4.34e-11	1.79e-09	1.91e-09	6.97e-10	1.87e-10	5.43e-11	9.57e-11	1.69e-09	3.9e-09	2.53e-09	2.72e-11	1.94e-09	6.37e-10	1.36e-09	4.95e-09	7.44e-08	1.91e-09	8.66e-08	8.67e-10	1.24e-07	2.28e-11	1.09e-09	3.6e-09	2.33e-09	3.39e-09	3.99e-08	2.31e-08	1.28e-09	1.07e-06	2.05e-09	8.93e-10	3.78e-10	8.08e-10	1.3e-08	8.7e-11	1.47e-09	4.13e-08	1.35e-08
7531362	45799	Viruses;Duplodnaviria;Heunggongvirae;Uroviricota;Caudoviricetes;Autographiviridae	yes	1	2.03e-09	2.24e-09	2.07e-10	2.81e-10	3.57e-10	8.75e-10	2.62e-11	0	1.97e-09	3.37e-10	2.61e-10	1.93e-10	0	7.51e-11	9.2e-10	1.07e-09	1.41e-09	2.07e-10	1.18e-09	5.51e-10	3.95e-09	3.56e-10	3.36e-09	7.7e-09	1.8e-08	8.79e-10	4.2e-09	4.15e-10	1.1e-08	9.89e-09	1.67e-08	5.17e-08	3.92e-08	6.52e-09	2.57e-08	2.88e-08	2.28e-09	8.39e-10	8.17e-10	1.75e-09	2.68e-09	5.83e-10	1.23e-08	1.01e-06	1.05e-08
[truncated: 25 more columns]
