# Supplementary material for: Microbial diversity, genomics, and phage–host interactions of cyanobacterial harmful algal blooms
Source: mSystems. 2024 Jun 10;9(7):e00709-23. doi: 10.1128/msystems.00709-23 (PMC11265339; doi:10.1128/msystems.00709-23)
Supplement: Table S1 — Information for 16S rRNA amplicon libraries from samples collected in Lake Okeechobee from March 2019 to February 2020. [file msystems.00709-23-s0006.xlsx]

## Sheet: Sheet1
Table S1. Summary information for all 16S rRNA amplicon libraries generated from DNA extracted from samples at stations in Lake Okeechobee (Figure 1) from March 2019 to February 2020. -- indicates no data
Sample	Site	Month	Year	Replicate
CLV10A.4.2019	CLV10A	April	2019	--
CLV10A.5.2019	CLV10A	May	2019	--
CLV10A.6.2019.2	CLV10A	June	2019	--
CLV10A.7.2019.2	CLV10A	July	2019	--
CLV10A.8.2019.3	CLV10A	August	2019	--
CLV10A.9.2019.2	CLV10A	September	2019	--
CLV10A.10.2019	CLV10A	October	2019	--
CLV10A.11.2019	CLV10A	November	2019	--
CLV10A.12.2019	CLV10A	December	2019	--
CLV10A.1.2020	CLV10A	January	2020	--
CLV10A.2.2020	CLV10A	February	2020	--
KISSR0.0.3.2019	KISSR0	March	2019	--
KISSR0.0.4.2019.2	KISSR0	April	2019	--
KISSR0.0.5.2019.2	KISSR0	May	2019	--
KISSR0.0.6.2019	KISSR0	June	2019	--
KISSR0.0.7.2019	KISSR0	July	2019	--
KISSR0.0.8.2019	KISSR0	August	2019	--
KISSR0.0.9.2019	KISSR0	September	2019	--
KISSR0.0.11.2019	KISSR0	November	2019	--
KISSR0.0.12.2019	KISSR0	December	2019	--
KISSR0.0.1.2020	KISSR0	January	2020	--
KISSR0.0.2.2020	KISSR0	February	2020	1
KISSR0.0.2.2020.2	KISSR0	February	2020	2
L001.3.2019.2	L001	March	2019	--
L001.4.2019.2	L001	April	2019	--
L001.5.2019.2	L001	May	2019	--
L001.6.2019.2	L001	June	2019	--
L001.7.2019.2	L001	July	2019	--
L001.8.2019	L001	August	2019	--
L001.9.2019	L001	September	2019	--
L001.11.2019	L001	November	2019	--
L001.12.2019	L001	December	2019	--
L001.1.2020	L001	January	2020	--
L001.2.2020	L001	February	2020	--
L004.3.2019	L004	March	2019	--
L004.5.2019	L004	May	2019	--
L004.6.2019	L004	June	2019	--
L004.8.2019	L004	August	2019	--
L004.9.2019	L004	September	2019	--
L004.10.2019	L004	October	2019	--
L004.11.2019	L004	November	2019	--
L004.12.2019	L004	December	2019	--
L004.1.2020	L004	January	2020	--
L004.2.2020	L004	February	2020	1
L004.2.2020.2	L004	February	2020	2
L005.3.2019	L005	March	2019	--
L005.4.2019	L005	April	2019	--
L005.5.2019.2	L005	May	2019	--
L005.6.2019	L005	June	2019	--
L005.7.2019.2	L005	July	2019	--
L005.8.2019	L005	August	2019	--
L005.9.2019	L005	September	2019	--
L005.10.2019	L005	October	2019	--
L005.11.2019	L005	November	2019	--
L005.12.2019	L005	December	2019	--
L005.1.2020	L005	January	2020	--
L005.2.2020	L005	February	2020	--
L006.4.2019	L006	April	2019	--
L006.5.2019	L006	May	2019	--
L006.6.2019	L006	June	2019	--
L006.7.2019.2	L006	July	2019	--
L006.8.2019.3	L006	August	2019	--
L006.9.2019	L006	September	2019	--
L006.10.2019	L006	October	2019	--
L006.11.2019	L006	November	2019	--
L006.12.2019	L006	December	2019	--
L006.1.2020	L006	January	2020	--
L006.2.2020	L006	February	2020	--
L007.3.2019	L007	March	2019	--
L007.4.2019	L007	April	2019	--
L007.5.2019.2	L007	May	2019	--
L007.6.2019	L007	June	2019	--
L007.7.2019	L007	July	2019	--
L007.8.2019	L007	August	2019	--
L007.9.2019	L007	September	2019	--
L007.11.2019	L007	November	2019	--
L007.12.2019	L007	December	2019	--
L007.1.2020	L007	January	2020	--
L007.2.2020	L007	February	2020	--
L008.3.2019.2	L008	March	2019	--
L008.4.2019	L008	April	2019	--
L008.5.2019.2	L008	May	2019	--
L008.6.2019	L008	June	2019	--
L008.7.2019	L008	July	2019	--
L008.8.2019	L008	August	2019	--
L008.9.2019	L008	September	2019	--
L008.10.2019	L008	October	2019	--
L008.11.2019	L008	November	2019	--
L008.12.2019	L008	December	2019	--
L008.1.2020	L008	January	2020	--
L008.2.2020	L008	February	2020	--
LZ2.3.2019.2	LZ2	March	2019	--
LZ2.4.2019	LZ2	April	2019	--
LZ2.5.2019.2	LZ2	May	2019	--
LZ2.6.2019	LZ2	June	2019	--
LZ2.8.2019	LZ2	August	2019	--
LZ2.9.2019	LZ2	September	2019	--
LZ2.10.2019	LZ2	October	2019	--
LZ2.11.2019	LZ2	November	2019	--
LZ2.12.2019	LZ2	December	2019	--
LZ2..1.2020	LZ2	January	2020	--
LZ2.2.2020	LZ2	February	2020	--
LZ25A.3.2019	LZ25A	March	2019	--
LZ25A.4.2019	LZ25A	April	2019	--
LZ25A.5.2019	LZ25A	May	2019	--
LZ25A.6.2019	LZ25A	June	2019	--
LZ25A.7.2019	LZ25A	July	2019	--
LZ25A.8.2019	LZ25A	August	2019	--
LZ25A.9.2019	LZ25A	September	2019	--
LZ25A.10.2019	LZ25A	October	2019	--
LZ25A.11.2019	LZ25A	November	2019	--
LZ25A.12.2019	LZ25A	December	2019	--
LZ25A.1.2020	LZ25A	January	2020	--
LZ25A.2.2020	LZ25A	February	2020	--
LZ30.3.2019	LZ30	March	2019	--
LZ30.4.2019	LZ30	April	2019	--
LZ30.5.2019	LZ30	May	2019	--
LZ30.6.2019	LZ30	June	2019	--
LZ30.7.2019	LZ30	July	2019	--
LZ30.8.2019	LZ30	August	2019	--
LZ30.9.2019.2	LZ30	September	2019	--
LZ30.10.2019	LZ30	October	2019	--
LZ30.11.2019	LZ30	November	2019	--
LZ30.12.2019	LZ30	December	2019	--
LZ30.1.2020	LZ30	January	2020	--
LZ30.2.2020	LZ30	February	2020	1
LZ30.2.2020.2	LZ30	February	2020	2
LZ40.3.2019.2	LZ40	March	2019	--
LZ40.4.2019.2	LZ40	April	2019	--
LZ40.5.2019.2	LZ40	May	2019	--
LZ40.6.2019	LZ40	June	2019	--
LZ40.7.2019	LZ40	July	2019	--
LZ40.8.2019	LZ40	August	2019	--
LZ40.9.2019	LZ40	September	2019	--
LZ40.10.2019	LZ40	October	2019	--
LZ40.11.2019	LZ40	November	2019	--
LZ40.12.2019	LZ40	December	2019	--
LZ40.1.2020	LZ40	January	2020	--
LZ40.2.2020	LZ40	February	2020	1
LZ40.2.2020.2	LZ40	February	2020	2
PALMOUT.3.2019	PALMOUT	March	2019	--
PALMOUT.4.2019	PALMOUT	April	2019	--
PALMOUT.6.2019.2	PALMOUT	June	2019	--
PALMOUT.7.2019	PALMOUT	July	2019	--
PALMOUT.8.2019	PALMOUT	August	2019	--
PALMOUT.9.2019	PALMOUT	September	2019	--
PALMOUT.10.2019	PALMOUT	October	2019	--
PALMOUT.11.2019	PALMOUT	November	2019	--
PALMOUT.12.2019	PALMOUT	December	2019	--
PALMOUT.1.2020	PALMOUT	January	2020	--
PELBAY3.4.2019	PELBAY3	April	2019	--
PELBAY3.5.2019.2	PELBAY3	May	2019	--
PELBAY3.6.2019	PELBAY3	June	2019	--
PELBAY3.7.2019	PELBAY3	July	2019	--
PELBAY3.8.2019	PELBAY3	August	2019	--
PELBAY3.9.2019	PELBAY3	September	2019	--
PELBAY3.10.2019	PELBAY3	October	2019	--
PELBAY3.11.2019	PELBAY3	November	2019	--
PELBAY3.12.2019	PELBAY3	December	2019	--
PELBAY3.1.2020	PELBAY3	January	2020	--
PELBAY3.2.2020	PELBAY3	February	2020	--
POLE3S.5.2019.2	POLE3S	May	2019	--
POLE3S.7.2019	POLE3S	July	2019	--
POLE3S.9.2019	POLE3S	September	2019	--
POLE3S.10.2019	POLE3S	October	2019	--
POLE3S.11.2019	POLE3S	November	2019	--
POLE3S.12.2019	POLE3S	December	2019	--
POLE3S.1.2020	POLE3S	January	2020	--
POLE3S.2.2020	POLE3S	February	2020	1
POLE3S.2.2020.2	POLE3S	February	2020	2
POLES3S.3.2019	POLES3S	March	2019	--
POLES3S.4.2019	POLES3S	April	2019	--
POLES3S.6.2019	POLES3S	June	2019	--
POLES3S.8.2019	POLES3S	August	2019	--
POLESOUT.3.2019	POLESOUT	March	2019	--
POLESOUT.4.2019	POLESOUT	April	2019	--
POLESOUT.5.2019	POLESOUT	May	2019	--
POLESOUT.6.2019	POLESOUT	June	2019	--
POLESOUT.7.2019	POLESOUT	July	2019	--
POLESOUT.8.2019	POLESOUT	August	2019	--
POLESOUT.9.2019	POLESOUT	September	2019	--
POLESOUT.11.2019	POLESOUT	November	2019	--
POLESOUT.1.2020	POLESOUT	January	2020	--
POLESOUT.2.2020	POLESOUT	February	2020	--
POLESOUT.10	POLESOUT	October		--
RITTAE.11.2019	RITTAE	November	2019	--
RITTAE.1.2020	RITTAE	January	2020	--
RITTAE2.3.2019	RITTAE2	March	2019	--
RITTAE2.4.2019	RITTAE2	April	2019	--
RITTAE2.5.2019	RITTAE2	May	2019	--
RITTAE2.6.2019	RITTAE2	June	2019	--
RITTAE2.7.2019	RITTAE2	July	2019	--
RITTAE2.8.2019.2	RITTAE2	August	2019	--
RITTAE2.10.2019	RITTAE2	October	2019	--
RITTAE2.12.2019	RITTAE2	December	2019	--
RITTAE2.2.2020	RITTAE2	February	2020	--
S308.3.2019	S308	March	2019	--
S308.4.2019.2	S308	April	2019	--
S308.5.2019	S308	May	2019	--
S308.6.2019.2	S308	June	2019	--
S308.7.2019	S308	July	2019	--
S308.9.2019	S308	September	2019	--
S308.10.2019	S308	October	2019	--
S308.11.2019	S308	November	2019	--
S308.12.2019	S308	December	2019	--
S308.1.2020	S308	January	2020	--
S308.2.2020	S308	February	2020	--
S77.3.2019	S77	March	2019	--
S77.4.2019	S77	April	2019	--
S77.5.2019	S77	May	2019	--
S77.6.2019.2	S77	June	2019	--
S77.7.2019	S77	July	2019	--
S77.8.2019	S77	August	2019	1
S77.8.2019.2	S77	August	2019	2
S77.9.2019	S77	September	2019	--
S77.10.2019	S77	October	2019	--
S77.11.2019	S77	November	2019	--
S77.12.2019	S77	December	2019	--
S77.1.2020	S77	January	2020	--
S77.2.2020	S77	February	2020	1
S77.2.2020.2	S77	February	2020	2
S79.3.2019	S79	March	2019	--
S79.4.2019.2	S79	April	2019	--
S79.6.2019.2	S79	June	2019	--
S79.7.2019	S79	July	2019	--
S79.8.2019	S79	August	2019	--
S79.10.2019	S79	October	2019	--
S79.12.2019	S79	December	2019	--
S79.1.2020	S79	January	2020	--
S79.2.2020	S79	February	2020	--
S80.3.2019	S80	March	2019	--
S80.4.2019.2	S80	April	2019	--
S80.6.2019.2	S80	June	2019	--
S80.7.2019	S80	July	2019	--
S80.8.2019	S80	August	2019	--
S80.10.2019	S80	October	2019	--
S80.12.2019	S80	December	2019	--
