# Supplementary material for: Microbial diversity, genomics, and phage–host interactions of cyanobacterial harmful algal blooms
Source: mSystems. 2024 Jun 10;9(7):e00709-23. doi: 10.1128/msystems.00709-23 (PMC11265339; doi:10.1128/msystems.00709-23)
Supplement: Table S2 — ANOSIM comparing dissimilarities in microbial community composition across ecological zones in Lake Okeechobee. [file msystems.00709-23-s0007.xlsx]

## Sheet: Sheet1
Table S2. Pairwise results from analysis of similarity (ANOSIM) comparing dissimilarities in microbial community composition across ecological zones in Lake Okeechobee.
Ecological zones		R statistic	p value
Nearshore	Pelagic	0.327	0.001
Nearshore	Lake inflow	0.263	0.001
Nearshore	S77	0.319	0.001
Nearshore	S79	0.384	0.001
Nearshore	S80	0.117	0.149
Pelagic	Lake inflow	0.482	0.001
Pelagic	S77	0.767	0.001
Pelagic	S79	0.783	0.001
Pelagic	S80	0.418	0.004
Lake inflow	S77	0.216	0.009
Lake inflow	S79	0.211	0.037
Lake inflow	S80	0.222	0.046
S77	S79	0.133	0.061
S77	S80	0.267	0.012
S79	S80	0.26	0.08
