# Supplementary material for: Microbial diversity, genomics, and phage–host interactions of cyanobacterial harmful algal blooms
Source: mSystems. 2024 Jun 10;9(7):e00709-23. doi: 10.1128/msystems.00709-23 (PMC11265339; doi:10.1128/msystems.00709-23)
Supplement: Table S3 — Summary information for all metagenomes collected in Lake Okeechobee in 2019. [file msystems.00709-23-s0008.xlsx]

## Sheet: Sheet1
Table S3. Summary information for all metagenomes generated from DNA extracted from select samples at stations in Lake Okeechobee (Figure 1) on indicated months in 2019 representing biogeographical patterns during a typical bloom season. Samples with the same co-assembly number were co-assembled. (CR, Caloosahatchee River; CRE, Caloosahatchee River estuary; SLRE, St. Lucie River estuary)
Sample	Station name	Ecological Zone	Month	Number of reads	Co-assembly #
CLV01A_5_2019	CLV01A	Pelagic	May	124571784	1
CLV01A_6_2019	CLV01A	Pelagic	June	135448686	1
CLV01A_7_2019	CLV01A	Pelagic	July	95699696	1
CLV01A_8_2019	CLV01A	Pelagic	August	166112198	1
KISSR0_5_2019	KISSR0	Lake inflow	May	142210556	2
KISSR0_6_2019	KISSR0	Lake inflow	June	154630606	2
KISSR0_7_2019	KISSR0	Lake inflow	July	183172684	2
KISSR0_8_2019	KISSR0	Lake inflow	August	205110976	2
L001_4_2019	L001	Pelagic	April	145001636	3
L001_5_2019	L001	Pelagic	May	117645704	3
L001_6_2019	L001	Pelagic	June	121346700	3
L001_7_2019	L001	Pelagic	July	136100910	3
L001_8_2019	L001	Pelagic	August	121508414	3
L001_9_2019	L001	Pelagic	September	97214268	3
L004_4_2019	L004	Pelagic	April	130364806	4
L004_5_2019	L004	Pelagic	May	165531658	4
L004_6_2019	L004	Pelagic	June	125083078	4
L004_7_2019	L004	Pelagic	July	95603630	4
L004_8_2019	L004	Pelagic	August	102732254	4
L004_9_2019	L004	Pelagic	September	130929958	4
L005_5_2019	L005	Pelagic	May	119866692	5
L005_6_2019	L005	Pelagic	June	149021262	5
L005_8_2019	L005	Pelagic	August	165822374	5
L005_9_2019	L005	Pelagic	September	130929958	5
L006_8_2019	L006	Pelagic	August	123402394	6
L007_8_2019	L007	Pelagic	August	157231786	7
L008_7_2019	L008	Pelagic	July	122268136	8
L008_8_2019	L008	Pelagic	August	173194822	8
LZ2_7_2019	LZ2	Lake inflow	July	136216562	9
LZ2_8_2019	LZ2	Lake inflow	August	119397084	9
LZ25A_4_2019	LZ25A	Nearshore	April	170084828	10
LZ25A_5_2019	LZ25A	Nearshore	May	99477506	10
LZ25A_6_2019	LZ25A	Nearshore	June	134425668	10
LZ25A_8_2019	LZ25A	Nearshore	August	153963542	10
LZ25A_9_2019	LZ25A	Nearshore	September	136313440	10
LZ30_7_2019	LZ30	Pelagic	July	142979410	11
LZ30_8_2019	LZ30	Pelagic	August	143762580	11
LZ40_4_2019	LZ40	Pelagic	April	131965100	12
LZ40_5_2019	LZ40	Pelagic	May	142297272	12
LZ40_6_2019	LZ40	Pelagic	June	196114882	12
LZ40_8_2019	LZ40	Pelagic	August	91694973	12
LZ40_9_2019	LZ40	Pelagic	September	129938302	12
PALMOUT_4_2019	PALMOUT	Nearshore	April	155104190	13
PALMOUT_5_2019	PALMOUT	Nearshore	May	149535636	13
PALMOUT_6_2019	PALMOUT	Nearshore	June	186096072	13
PALMOUT_8_2019	PALMOUT	Nearshore	August	89820464	13
PALMOUT_9_2019	PALMOUT	Nearshore	September	145902016	13
Pelbay_8_2019	Pelbay	Nearshore	August	122847698	14
POLES3S_8_2019	POLES3S	Nearshore	August	167688256	14
POLESOUT_4_2019	POLESOUT	Lake inflow	April	134697796	15
POLESOUT_5_2019	POLESOUT	Lake inflow	May	147663476	15
POLESOUT_6_2019	POLESOUT	Lake inflow	June	151485876	15
POLESOUT_7_2019	POLESOUT	Lake inflow	July	185697410	15
POLESOUT_8_2019	POLESOUT	Lake inflow	August	130754188	15
POLESOUT_9_2019	POLESOUT	Lake inflow	September	86628452	15
RITTAE_8_2019	RITTAE	Nearshore	August	93122506	14
S308_4_2019	S308	Pelagic	April	124571784	16
S308_5_2019	S308	Pelagic	May	135448686	16
S308_6_2019	S308	Pelagic	June	95699696	16
S308_7_2019	S308	Pelagic	July	166112198	16
S308_9_2019	S308	Pelagic	September	142210556	16
S77_4_2019	S77	CR	April	152140128	17
S77_5_2019	S77	CR	May	189162052	17
S77_8_2019	S77	CR	August	114721066	17
S77_9_2019	S77	CR	September	171153814	17
S79_4_2019	S79	CRE	April	195151110	18
S79_6_2019	S79	CRE	June	153157432	18
S79_8_2019	S79	CRE	August	158895076	18
S80_4_2019	S80	SLRE	April	176929286	19
S80_7_2019	S80	SLRE	July	114392572	19
S80_8_2019	S80	SLRE	August	83432314	19
