# Supplementary material for: Microbial diversity, genomics, and phage–host interactions of cyanobacterial harmful algal blooms
Source: mSystems. 2024 Jun 10;9(7):e00709-23. doi: 10.1128/msystems.00709-23 (PMC11265339; doi:10.1128/msystems.00709-23)
Supplement: Table S4 — Cyanobacterial metagenome assembled genome (MAG) statistics and information. [file msystems.00709-23-s0009.xlsx]

## Sheet: Sheet1
Table S4. Cyanobacterial metagenome assembled genome (MAG) statistics and information. Taxonomy was called using GTDB-Tk (4). All MAGs listed were in the phylum cyanobacteria and class Cyanobacteria. Percent (%) complete and contamination (contam) were determined using checkM (5) and MAGs <50% complete and >10% contam were removed for further analysis. --, indicates species not identified; GC, gu…
MAG label	Co-assembly origin	Number of contigs	length (bp)	GC%	Order	Family	Genus	Species	% complete	% contam
Nodosilinea Bin005	Polesout	907	2844738	0.5621	Phormidesmiales	Phormidesmiaceae	Nodosilinea	--	71.05	3.76
Cyanobium Bin010	L008	336	1875307	0.63885	PCC-6307	Cyanobiaceae	Cyanobium	--	75.54	0.33
Nodosilinea Bin016	Polesout	1070	2571443	0.57991	Phormidesmiales	Phormidesmiaceae	Nodosilinea	--	67.15	10.3
Nodosilinea Bin028	Polesout	766	2329194	0.56767	Phormidesmiales	Phormidesmiaceae	Nodosilinea	--	66.06	2.96
Dolichospermumcircinale Bin037	LZ30	1188	3621003	0.39214	Cyanobacteriales	Nostocaceae	Dolichospermum	Dolichospermum circinale	89.22	2.41
Cyanobiaceae Bin066	S79	246	1848943	0.67526	PCC-6307	Cyanobiaceae	UBA5018	UBA5018 sp903862155	84.01	2.57
Vulcanococcus Bin073	S80	615	1405534	0.64667	PCC-6307	Cyanobiaceae	Vulcanococcus	--	67.45	4.2
Cyanobium Bin096	S79	373	2341075	0.61004	PCC-6307	Cyanobiaceae	Cyanobium	--	70.21	9.74
Cyanobium Bin116	CLV	448	2874237	0.68199	PCC-6307	Cyanobiaceae	Cyanobium	--	89.14	4.71
Vulcanococcus Bin123	L001	608	1959950	0.6951	PCC-6307	Cyanobiaceae	Vulcanococcus	--	75.35	3.67
Cyanobiaceae bin139	S308	263	2194041	0.67807	PCC-6307	Cyanobiaceae	UBA5018	--	82.96	2.26
Cyanobiaceae Bin144	L001	404	2339051	0.69771	PCC-6307	Cyanobiaceae	UBA5018	--	72.67	9.65
Cyanobiaceae Bin149	Pelbay	241	1275583	0.64555	PCC-6307	Cyanobiaceae	RGUW01	--	62.87	1.12
Cyanobacteriia Bin153	Palmout	196	2661419	0.44597	CAIUCS01	CAIUCS01	CAIUCS01	CAIUCS01 sp903897715	95.75	0
Microcystis panniformis Bin163	S79	1465	2352886	0.43936	Cyanobacteriales	Microcystaceae	Microcystis	Microcystis panniformis_A	66.1	5.48
Cyanobium Bin183	Polesout	519	2588777	0.67208	PCC-6307	Cyanobiaceae	Cyanobium	--	50.82	2.26
Microcystis Bin196P	L004	1545	2486607	0.45503	Cyanobacteriales	Microcystaceae	Microcystis	--	50.33	3.21
Microcystis panniformis Bin196	Pelbay	838	4895406	0.431	Cyanobacteriales	Microcystaceae	Microcystis	Microcystis panniformis_A	98.74	0.51
Pseudanabaena Bin218	Pelbay	1312	4016074	0.4264	Pseudanabaenales	Pseudanabaenaceae	Pseudanabaena	--	84.2	4.28
Cyanobium Bin223	L001	544	2577655	0.69142	PCC-6307	Cyanobiaceae	Cyanobium	--	85.78	9.38
Nodosilinea Bin225	Polesout	346	2831838	0.58136	Phormidesmiales	Phormidesmiaceae	Nodosilinea	--	91.3	1.27
Prochlorotrichaceae Bin226	L001	600	3374303	0.49677	PCC-9006	Prochlorotrichaceae		--	81.86	1.72
Cyanobium Bin278	Polesout	416	2706513	0.68618	PCC-6307	Cyanobiaceae	Cyanobium	--	85.59	2.17
Cyanobium Bin284	Polesout	321	2785078	0.67747	PCC-6307	Cyanobiaceae	Cyanobium	--	90.49	3.35
Cyanobiaceae Bin296	Polesout	280	2120378	0.66745	PCC-6307	Cyanobiaceae	RGUW01	--	89.09	5.58
Cyanobium Bin320	S77	665	2984188	0.63273	PCC-6307	Cyanobiaceae	Cyanobium	--	93.86	3
Cyanobium Bin330	L001	266	2023373	0.643	PCC-6307	Cyanobiaceae	Cyanobium	--	81.57	1.49
Leptolyngbyaceae Bin353	L001	448	4015062	0.50734	Leptolyngbyales	Leptolyngbyaceae		--	94.5	1.61
Nodosilinea Bin393	Palmout	1070	2670063	0.57416	Phormidesmiales	Phormidesmiaceae	Nodosilinea	--	76.76	4.41
Cyanobium Bin413	Polesout	419	2761707	0.68271	PCC-6307	Cyanobiaceae	Cyanobium	--	82.47	2.85
