# Supplementary material for: Microbial diversity, genomics, and phage–host interactions of cyanobacterial harmful algal blooms
Source: mSystems. 2024 Jun 10;9(7):e00709-23. doi: 10.1128/msystems.00709-23 (PMC11265339; doi:10.1128/msystems.00709-23)
Supplement: Table S5 — Auxiliary metabolic genes present in picocyanobacterial cyanophage genomes recovered from metagenomes from Lake Okeechobee in 2019. [file msystems.00709-23-s0010.xlsx]

## Sheet: Sheet1
Table S5. Auxiliary metabolic genes (AMGs) present, indicated by x in table, in picocyanobacterial cyanophage genomes recovered from metagenomes from Lake Okeechobee in 2019. Cyanophage IDs correspond to the phylogenetic tree in Fig. 7b. AMGs were identified based on the best hit result from BLASTX (6) against NCBI’s (7) nr database and RAST (3) annotations.
Virus Family	Autographiviridae				Siphoviridae								Myoviridae
Cyanophage ID	7531362	235260	1362334	3396962	2985171	1641137	1814145	2426853	2802283	1346714	1508870	6112966	1505984
DNA polymerase	x	x	x	x									x
RNA polymerase	x	x	x	x
lysozyme	x	x								x	x	x
psbA	x	x	x										x
high light inducible protein	x	x
exonuclease	x	x		x
endonuclease	x	x		x					x	x		x	x
DNA maturase	x	x											x
helicase	x	x		x	x	x	x	x	x				x
Ribonucleotide reductase	x	x	x	x						x	x	x	x
thyX	x	x	x	x						x	x	x	x
mazG	x	x		x
rlpA	x	x	x	x							x	x	x
methylase					x
methyltransferase									x		x		x
dCTP deaminase					x		x	x	x	x	x	x
peptidases					x
chemotaxis protein										x
tRNA(s)			x					x			x	x	x
integrase			x
phoH													x
ferredoxin													x
nodO													x
galactisidase													x
recombination proteins						x	x		x
adenylate cyclase	x					x
cell wall peptidase											x	x
ferritin											x	x
ATPase											x
